# Supplementary material for: Tn-Seq Explorer: A Tool for Analysis of High-Throughput Sequencing Data of Transposon Mutant Libraries
Source: PLoS One. 2015 May 4;10(5):e0126070. doi: 10.1371/journal.pone.0126070 (PMC4418687; doi:10.1371/journal.pone.0126070)
Supplement: S1 Dataset — (XLSX) [file pone.0126070.s001.xlsx]

## Sheet: compare_results
Supplementary Table S1. Comparison between Tn-seq Explorer and ESSENTIALS using the data from Sarmiento et al. (2013), library McCm(T2) (growth for 14 generations in rich medium).
The table below displays all annotated genes in the genome of Methanococcus maripaludis with their properties and descriptions and the values of the essentiality index (Tn-seq Explorer) and logFC (ESSENTIALS). logFC is a logarithm base 2 of the ratio of the observed and expected read counts mapped to the gene. The lists of genes believed to be essential and non-essential were adopted from Sarmien…
Start	End	Length	Locus_Tag	Gene_symbol	Description	Essentiality Index	LogFC	Believed to be essential (+) or non-essential (-)
68	182	115	RNA_46	rrnA5S	5S ribosomal RNA	14	0.37
244	3200	2957	RNA_38	rrnA23S	23S ribosomal RNA	5	-7.69
3402	4793	1392	RNA_39	rrnA16S	16S ribosomal RNA	4	-7.68
5109	5223	115	RNA_47	rrnB5S	5S ribosomal RNA	15	0.416
5285	8241	2957	RNA_40	rrnB23S	23S ribosomal RNA	5	-7.93
8443	9834	1392	RNA_41	rrnB16S	16S ribosomal RNA	4	-8.1
10104	10385	93	MMP0001	-	hypothetical protein	37	2.06
10416	11480	354	MMP0002	-	L-seryl-tRNA selenium transferase	20	1.49
11517	12608	363	MMP0003	korA	2-oxoglutarate ferredoxin oxidoreductase subunit alpha	0	-9.34
12647	13543	298	MMP0004	-	hypothetical protein	6	-4.53
13625	15208	527	MMP0005	-	hypothetical protein	34	1.38
15336	16421	361	MMP0006	-	3-dehydroquinate synthase	3	-0.993
16803	17573	256	MMP0007	-	geranylgeranylglyceryl phosphate synthase-like protein	1	-6.82
17602	19359	585	MMP0008	DP1	DNA polymerase II small subunit	0	-7.24	+
19370	20488	372	MMP0009	-	DNA primase large subunit	0	-9.38	+
20506	20931	141	MMP0010	-	hypothetical protein	18	1.3
20974	22041	355	MMP0011	-	DNA-cytosine methyltransferase	34	3.64
22111	22560	149	MMP0012	-	CoA-binding domain-containing protein	10	1.11
22602	24047	481	MMP0013	argH	argininosuccinate lyase	2	-7.17
24061	25230	389	MMP0014	truD	tRNA pseudouridine synthase D	18	2.35
25243	26046	267	MMP0015	-	hypothetical protein	24	1.72
26061	26552	163	MMP0016	-	hypothetical protein	2	-3.02
26673	27725	350	MMP0017	-	hypothetical protein	27	0.395
27798	28640	280	MMP0018	-	LysR family transcriptional regulator	23	0.948
28670	28897	75	MMP0019	-	hypothetical protein	9	1.11
28989	29414	141	MMP0020	-	nickel responsive regulator	11	-0.114
29531	30406	291	MMP0021	-	hypothetical protein	6	-1.83
30411	30746	111	MMP0022	-	hypothetical protein	4	0.47
30743	31567	274	MMP0023	-	hypothetical protein	31	2.43
31747	32862	371	MMP0024	-	ATPase	55	3.7
32916	33188	90	MMP0025	-	hypothetical protein	6	0.838
33256	36651	1131	MMP0026	DP2	DNA polymerase II large subunit	1	-6.2	+
36828	37057	230	RNA_45	RNaseP	-	13	-6.99
37119	37233	115	RNA_48	rnnC5S	5S ribosomal RNA	16	0.226
37295	40251	2957	RNA_42	rrnC23S	23S ribosomal RNA	6	-7.93
40358	40430	73	RNA_36	tRNA-Ala2	Ala tRNA	2	-5.22
40534	41925	1392	RNA_44	rrnC16S	16S ribosomal RNA	4	-8.44
42181	43188	335	MMP0027	-	TrkA-N domain-containing protein	30	0.753
43261	44712	483	MMP0028	-	cobyrinic acid a,c-diamide synthase	1	-8.76
44777	45415	212	MMP0029	-	hypothetical protein	24	1.17
45639	47657	672	MMP0030	-	MCM family DNA replication protein	0	-10.2	+
47673	48755	360	MMP0031	-	hypothetical protein	0	-5.01
49388	49909	173	MMP0032	-	transcription regulator ArsR	0	-8.24	+
50520	51746	408	MMP0033	-	LysR family protein	0	-9.51
51767	52714	315	MMP0034	-	GTP cyclohydrolase	0	-9.13
52740	53789	349	MMP0035	-	hypothetical protein	0	-4.11
53793	54350	185	MMP0036	tfe	transcription initiation factor E subunit alpha	0	-5.01
54361	54948	195	MMP0037	-	metal dependent phosphohydrolase	15	1.12
54975	55871	298	MMP0038	-	type II secretion system protein	36	1.88
55876	56934	352	MMP0039	-	hypothetical protein	50	2.79
56946	58595	549	MMP0040	-	type II secretion system protein E	63	1.44
58605	59624	339	MMP0041	tfb	transcription initiation factor IIB	0	-9.24	+
59643	59924	93	MMP0042	-	H/ACA RNA-protein complex component Gar1	1	-4.98
60428	61495	355	MMP0043	-	isopentenyl pyrophosphate isomerase	0	-9.31
61568	62914	448	MMP0044	-	beta-lactamase domain-containing protein	1	-8.65
62928	63881	317	MMP0045	idsA	bifunctional short chain isoprenyl diphosphate synthase	1	-5.55
63932	64384	150	MMP0046	-	hypothetical protein	26	3.08
64389	65498	369	MMP0047	-	radical SAM domain-containing protein	18	1.39
65556	65828	90	MMP0048	-	hypothetical protein	32	1.85
65867	66322	151	MMP0049	-	carbonic anhydrase	18	1.02
66371	66784	137	MMP0050	ribH	6,7-dimethyl-8-ribityllumazine synthase	11	0.36
66822	67112	96	MMP0051	hisE	phosphoribosyl-ATP pyrophosphatase	4	-7.34
67114	68025	303	MMP0052	-	CBS domain-containing signal transduction protein	13	-0.602
68156	68896	246	MMP0053	-	hypothetical protein	21	0.395
68893	69501	202	MMP0054	-	hypothetical protein	3	-6.47
69515	69994	159	MMP0055	-	RNA-binding protein	15	-0.349
70102	71181	359	MMP0056	cofH	FO synthase subunit 2	1	-7
71296	72372	358	MMP0057	cofH	FO synthase subunit 2	29	2.91
72602	73564	320	MMP0058	mer	methylenetetrahydromethanopterin reductase	0	-9.15	+
73629	74051	140	MMP0059	-	hypothetical protein	15	0.841
74160	74390	76	MMP0060	rplX	50S ribosomal protein LX	2	-4.67
74409	75092	227	MMP0061	aIF6	translation initiation factor IF-6	1	-7.64	+
75129	75380	83	MMP0062	-	50S ribosomal protein L31e	1	-3.67
75475	76359	294	MMP0063	argB	acetylglutamate kinase	0	-9.03
76751	77089	112	MMP0064	glnK1	nitrogen regulatory protein P-II	10	1.85	-
77116	78342	408	MMP0065	amtB	ammonium transporter	58	4.18	-
78446	78784	112	MMP0066	glnB	nitrogen regulatory protein P-II	11	-0.523	-
78986	79324	112	MMP0067	glnK2	nitrogen regulatory protein P-II	16	1.99	-
79353	80588	411	MMP0068	amtB	ammonium transporter	38	2.82	-
80649	80948	99	MMP0069	-	methylated-DNA--protein-cysteine methyltransferase	12	0.405
81202	82140	312	MMP0070	-	tungsten containing formylmethanofruran dehydrogenase subunit C-like protein	23	1.25
82185	82258	74	RNA_35	tRNA-Thr2	Thr tRNA	8	0.00106
82518	82593	76	RNA_1	tRNA-Gln1	Gln tRNA	2	-2.95
82661	83734	357	MMP0071	-	DNA primase small subunit	0	-9.32	+
83849	84829	326	MMP0072	-	hypothetical protein	0	-9.18
84962	86155	397	MMP0073	argG	argininosuccinate synthase	0	-9.47
86225	86581	118	MMP0074	-	hypothetical protein	17	1.71
86570	87538	322	MMP0075	-	abortive infection protein	20	2.33
87608	87817	69	MMP0076	-	deoxyribonuclease	13	-1.23
87961	88689	242	MMP0077	-	radical SAM domain-containing protein	28	2.23
88705	89550	281	MMP0078	-	hypothetical protein	16	-0.45
89745	90362	205	MMP0079	-	orotate phosphoribosyltransferase-like protein	19	0.679
90509	91600	363	MMP0080	-	glutamate synthase large subunit	1	-9.34
91628	93160	510	MMP0081	gltB	glutamate synthase large subunit	0	-9.84
93160	93951	263	MMP0082	-	glutamate synthase large subunit	0	-1.44
93984	95063	359	MMP0083	-	coenzyme F420 hydrogenase/dehydrogenase subunit beta domain-containing protein	38	1.85
95381	96094	237	MMP0084	-	hypothetical protein	31	3
96131	97177	348	MMP0085	-	hypothetical protein	0	-9.28
97177	97641	154	MMP0086	tfx	transcriptional regulator	0	-8.06
97761	98987	408	MMP0087	hmgA	hydroxymethylglutaryl-coenzyme A reductase:3-hydroxy-3-methylglutaryl coenzyme A reductase	0	-9.51
98977	100125	382	MMP0088	hemA	glutamyl-tRNA reductase	1	-8.42
100130	100735	201	MMP0089	-	siroheme synthase	0	-8.46
100750	101817	355	MMP0090	-	glycosyl transferase	0	-9.31
101838	102422	194	MMP0091	-	hypothetical protein	8	-3.2
102523	102846	107	MMP0092	rpoF	DNA-directed RNA polymerase subunit F	6	0.669
102895	103188	97	MMP0093	-	50S ribosomal protein L21e	3	-4.78
103274	104686	470	MMP0094	-	pseudouridylate synthase	38	1.87
104708	105892	394	MMP0095	-	hypothetical protein	29	2.87
105895	107082	395	MMP0096	-	GntR family transcriptional regulator	37	2.86	-
107207	107755	182	MMP0097	-	transcriptional regulator	26	1.66
107786	107983	65	MMP0098	-	ferredoxin	22	0.226
108126	109277	383	MMP0099	-	major facilitator transporter	29	1.58
109297	110475	392	MMP0100	-	Na(+)/H(+) exchanger family protein	40	2.86
110490	110975	161	MMP0101	-	hypothetical protein	34	3.03
111064	111702	212	MMP0102	pcm	protein-L-isoaspartate O-methyltransferase	20	0.306
111821	112720	299	MMP0103	-	pyridoxal biosynthesis lyase PdxS	0	-6.73
112878	112951	74	RNA_2	tRNA-Thr1	Thr tRNA	3	-5.22
112998	113074	77	RNA_3	tRNA-Pro1	Pro tRNA	3	-4.27
113083	113156	74	RNA_4	tRNA-Tyr1	Tyr tRNA	3	-5.22
113173	113246	74	RNA_5	tRNA-Lys1	Lys tRNA	3	-5.66
113287	113401	115	RNA_37	rrnD5S	5S ribosomal RNA	8	-0.146
113418	113492	75	RNA_6	tRNA-Asp1	Asp tRNA	12	0.217
113526	113599	74	RNA_7	tRNA-Lys2	Lys tRNA	14	-4.66
113620	113694	75	RNA_8	tRNA-Asp2	Asp tRNA	17	0.59
113747	114364	205	MMP0104	-	polyferredoxin	20	0.227
114487	115014	175	MMP0105	-	hypothetical protein	35	2.9
115117	115677	186	MMP0106	-	hypothetical protein	20	1.54
115687	116211	174	MMP0107	-	hypothetical protein	10	1.11
116352	117383	343	MMP0108	-	ABC-type Iron(III)-binding periplasmic protein precursor	64	3.55
117416	119032	538	MMP0109	afuB_1	ABC-type transporter permease	30	2.31
119023	119991	322	MMP0110	-	ABC transporter:AAA ATPase	30	2.12
119995	120534	179	MMP0111	-	hypothetical protein	3	-3.43
120542	121822	426	MMP0112	-	2,3-bisphosphoglycerate-independent phosphoglycerate mutase 2	26	1.65
121832	122641	269	MMP0113	-	hypothetical protein	10	-0.272
122675	123316	213	MMP0114	-	xylose isomerase domain-containing protein	22	1.53
123500	124021	173	MMP0115	-	nitroreductase	31	4.14
124154	125185	343	MMP0116	argC	N-acetyl-gamma-glutamyl-phosphate reductase	0	-9.26
125209	125877	222	MMP0117	-	hypothetical protein	1	-5.8
125924	126541	205	MMP0118	-	beta-lactamase domain-containing protein	21	1.42
126554	127261	235	MMP0119	birA	biotin--acetyl-CoA-carboxylase ligase	0	-3
127261	127647	128	MMP0120	-	hypothetical protein	16	1.05
127660	127977	105	MMP0121	-	hypothetical protein	9	-0.58
127981	128889	302	MMP0122	-	hypothetical protein	18	0.391
129070	130236	388	MMP0123	purT	phosphoribosylglycinamide formyltransferase 2	1	-6.63
130264	130938	224	MMP0124	-	membrane-bound metal-dependent hydrolase	20	-1.31
130979	132511	510	MMP0125	flpA	fibrillarin-like protein	34	0.0778
132540	133565	341	MMP0126	bioB	biotin synthase	28	0.552
133625	134689	354	MMP0127	hmd	H(2)-dependent methylenetetrahydromethanopterin dehydrogenase	32	1.48
134996	135565	189	MMP0128	-	cyclase	11	-0.943
135643	136299	218	MMP0129	-	hypothetical protein	1	-5.12
136315	137160	281	MMP0130	fumA	fumarate hydratase	3	-5.5
137305	138459	384	MMP0131	-	L-tyrosine decarboxylase	0	-9.42
138509	139372	287	MMP0132	-	branched-chain amino acid aminotransferase	18	1.18
139445	140947	500	MMP0133	guaB	inosine-5'-monophosphate dehydrogenase	0	-9.81
140997	141341	114	MMP0134	-	hypothetical protein	16	1.08
141612	142826	404	MMP0135	thrC	threonine synthase	0	-9.5
142844	143347	167	MMP0136	leuD	3-isopropylmalate dehydratase small subunit	3	-2.07
143395	144411	338	MMP0137	dys	deoxyhypusine synthase	0	-9.23
145038	147068	676	MMP0138	fdhA	formate dehydrogenase subunit alpha	48	2.62	-
147092	148219	375	MMP0139	fdhB	formate dehydrogenase subunit beta	42	2.35	-
148268	150583	771	MMP0140	-	(NiFe) hydrogenase maturation protein HypF	1	-7.87
150629	151501	290	MMP0141	-	hypothetical protein	13	-0.0148
151531	153036	501	MMP0142	-	thiamine pyrophosphate dependent protein	0	-9.82
153055	154170	371	MMP0143	-	hypothetical protein	0	-9.37
154198	154806	202	MMP0144	hpcE	5-oxopent-3-ene-1,2,5-tricarboxylate decarboxylase	15	0.166
154822	155379	185	MMP0145	hpt	adenine phosphoribosyltransferase	17	1.17	-
155411	156817	468	MMP0146	-	hypothetical protein	0	-9.72
156832	157773	313	MMP0147	-	nitrogenase reductase-like protein	0	-9.12
158021	159931	636	MMP0148	acsA	acetyl-CoA synthetase	52	2.24	-
159965	161017	350	MMP0149	-	RNA methylase	19	-0.714
161087	161602	171	MMP0150	-	hypothetical protein	32	1.84
161607	161750	47	MMP0151	rpl40e	50S ribosomal protein L40e	11	-6.25
162132	163472	446	MMP0152	-	citrate transporter	36	1.98
163925	165085	386	MMP0153	aksA	trans-homoaconitate synthase	0	-9.43
165135	166640	501	MMP0154	-	hypothetical protein	1	-7.5
166877	167260	127	MMP0155	-	hypothetical protein	8	-2.82
167490	167915	141	MMP0156	-	30S ribosomal protein S19e	5	-0.15
167941	168300	119	MMP0157	-	hypothetical protein	10	0.337
168301	168900	199	MMP0158	-	hypothetical protein	9	-2.56
168917	169072	51	MMP0159	rpl39e	50S ribosomal protein L39e	12	1.05
169144	170445	433	MMP0160	ftsA-2	coenzyme F390 synthetase	24	2.03
170597	171343	248	MMP0161	comB	2-phosphosulfolactate phosphatase	19	0.337	-
171362	172006	214	MMP0162	-	hypothetical protein	7	-3
172067	173104	345	MMP0163	arsA	arsenite-activated ATPase ArsA	0	-9.27
173152	173586	144	MMP0164	cbiX(s)	sirohydrochlorin cobaltochelatase	1	-7.96
173677	174438	253	MMP0165	-	ABC transporter	36	2.74
174448	175830	460	MMP0166	-	MATE family drug/sodium antiporter	35	0.772
175831	176799	322	MMP0167	-	ABC transporter ATP-binding protein	14	1.04
176801	177259	152	MMP0168	-	ParR family transcriptional regulator	12	0.945
177372	178499	375	MMP0169	-	peptidase M50	19	2.14
178521	179378	285	MMP0170	cofF	RimK family alpha-L-glutamate ligase	9	1.17
179382	180128	248	MMP0171	-	hypothetical protein	13	1.15
180131	180415	94	MMP0172	-	hypothetical protein	11	0.149
180497	181699	400	MMP0173	-	hypothetical protein	0	-3.58
181696	183072	458	MMP0174	-	HD phosphohydrolase	33	2.04
183215	183679	154	MMP0175	-	hypothetical protein	12	-0.626
183704	186070	788	MMP0176	-	cell division protein CDC48	3	-3.19
186183	186542	119	MMP0177	-	hypothetical protein	13	0.115
186678	187496	272	MMP0178	purQ	phosphoribosylformylglycinamidine synthase I	0	-8.91
187497	190466	989	MMP0179	purL	phosphoribosylformylglycinamidine synthase	1	-9.82
190641	191111	156	MMP0180	ribC	riboflavin synthase	36	2.71
191240	191779	179	MMP0181	-	hypothetical protein	49	2.42
192024	192236	70	MMP0182	-	hypothetical protein	8	-1.09
192407	193150	247	MMP0183	ribB	3,4-dihydroxy-2-butanone 4-phosphate synthase	16	0.429
193271	193654	127	MMP0184	-	riboflavin kinase	3	-3.97
193763	194524	253	MMP0185	mtaP	5'-methylthioadenosine phosphorylase	44	2.59
194539	195159	206	MMP0186	-	hypothetical protein	0	-8.5
195229	196509	426	MMP0187	thiC	thiamine biosynthesis protein ThiC	1	-7.99
196599	197528	309	MMP0188	-	diphthamide biosynthesis protein	18	0.752
197613	197697	85	RNA_9	tRNA-Leu1	Leu tRNA	8	-5.42
198032	198409	125	MMP0189	-	hypothetical protein	27	3.51
198646	199608	320	MMP0190	-	hypothetical protein	30	2.36
199808	200512	234	MMP0191	-	hypothetical protein	28	2.92
200856	201914	352	MMP0192	-	hypothetical protein	50	2.68
201999	202223	74	MMP0193	-	hypothetical protein	10	1.11
202514	203332	272	MMP0194	-	hypothetical protein	15	1.86
203505	203849	114	MMP0195	-	hypothetical protein	5	0.922
204032	205093	353	MMP0196	-	ABC-type iron(III) transport system periplasmic binding protein	35	2.42
205077	206036	319	MMP0197	-	ABC-type iron(III) transport system permease	28	1.15
206036	206818	260	MMP0198	-	ABC-type iron(III) transport system ATP binding protein	17	0.673
206848	207624	258	MMP0199	-	hypothetical protein	17	0.871
207617	208225	202	MMP0200	fmdE	molybdenum containing formylmethanofuran dehydrogenase subunit E	34	2.35
208252	209379	375	MMP0201	moeA	molybdenum cofactor biosynthesis protein	13	0.881
210169	211125	318	MMP0202	-	permease	27	1.4
211168	211401	77	MMP0203	-	hypothetical protein	20	2.12
211471	212001	176	MMP0204	-	hypothetical protein	37	1.6
212528	213331	267	MMP0205	modA	molybdenum ABC transporter periplasmic molybdenum-binding protein	36	2.69
213341	214006	221	MMP0206	modB	molybdenum ABC transporter permease	10	-0.263
214016	215158	380	MMP0207	modC	molybdenum ABC transporter ATP-binding protein	42	2.69
215314	216543	409	MMP0208	-	hypothetical protein	15	0.209
216559	217113	184	MMP0209	-	hypothetical protein	30	1.38
217251	218150	299	MMP0210	-	hypothetical protein	21	1.36
218246	218914	222	MMP0211	-	hypothetical protein	4	-2.38
218916	220640	574	MMP0212	-	glycyl-tRNA synthetase	0	-10	+
220652	221533	293	MMP0213	-	triphosphoribosyl-dephospho-CoA protein	7	-5.85
221545	222096	183	MMP0214	-	deoxyribonucleotide triphosphate pyrophosphatase	11	0.205
222212	222622	136	MMP0215	-	hypothetical protein	13	3.25
222645	224720	691	MMP0216	-	cation transport ATPase	30	1.15
224723	225067	114	MMP0217	-	transcriptional repressor-like protein	4	-0.512
225098	225925	275	MMP0218	-	hypothetical protein	16	-1.25
226294	227217	307	MMP0219	ppaC	manganese-dependent inorganic pyrophosphatase	0	-4.57
227364	228833	489	MMP0220	-	Sodium/proline symporter-related	45	1.7
229031	230509	492	MMP0221	putP	sodium/proline symporter	50	2.6
230588	230827	79	MMP0222	-	hypothetical protein	2	-7.04
230837	231115	92	MMP0223	-	hypothetical protein	2	-5.69
231125	232408	427	MMP0224	hemL	glutamate-1-semialdehyde aminotransferase	0	-7.58
232456	233460	334	MMP0225	gldA	glycerol dehydrogenase	0	-9.22
233476	234177	233	MMP0226	-	ExsB family transcriptional regulator	9	-0.941
234309	236621	770	MMP0227	nrdD	anaerobic ribonucleoside-triphosphate reductase	0	-5.75
236852	237973	373	MMP0228	trm1	N(2),N(2)-dimethylguanosine tRNA methyltransferase	23	0.735	-
238007	238738	243	MMP0229	-	amino acid ABC transporter ATP-binding protein	21	1.18
238779	239465	228	MMP0230	-	metal dependent phosphohydrolase	21	1.72
239547	239915	122	MMP0231	-	cysteine-rich small domain	4	0.321
239930	240970	346	MMP0232	-	hypothetical protein	13	-2.68
240972	241361	129	MMP0233	-	hypothetical protein	28	1.48
241487	242635	382	MMP0234	-	hypothetical protein	28	2.9
242635	243528	297	MMP0235	-	hypothetical protein	41	1.25
243562	243960	132	MMP0236	-	hypothetical protein	20	-0.931
243929	244393	154	MMP0237	-	hypothetical protein	31	1.75
244445	244930	161	MMP0238	-	hypothetical protein	18	1.48
244932	245789	285	MMP0239	-	hypothetical protein	37	1.22
245800	246333	177	MMP0240	-	hypothetical protein	31	0.614
246337	248100	587	MMP0241	-	hypothetical protein	39	1.17
248102	248371	89	MMP0242	-	hypothetical protein	8	-0.134
248384	248758	124	MMP0243	-	hypothetical protein	7	-4.04
248751	249767	338	MMP0244	-	hypothetical protein	30	1.08
249805	250146	113	MMP0245	pfdB	prefoldin subunit beta	3	-5.01
250204	250470	88	MMP0246	-	hypothetical protein	1	-1.04
250463	250957	164	MMP0247	-	ribosomal biogenesis protein	0	-8.16
250957	251097	46	MMP0248	-	DNA-directed RNA polymerase-like protein	0	-6.23
251152	251442	96	MMP0249	rpl37ae	50S ribosomal protein L37Ae	0	-5.76
251472	252176	234	MMP0250	-	RNA-associated protein	9	-1.29
252275	253054	259	MMP0251	psmA	proteasome subunit alpha	11	-2.06
253425	253523	32	MMP0252	-	hypothetical protein	12	3.18
253586	255694	702	MMP0253	acd	CoA-binding domain-containing protein	12	-2.72	-
255837	257360	507	MMP0254	-	carbohydrate kinase	29	1.19
257381	258280	299	MMP0255	-	isoleucyl-tRNA synthetase-like protein	2	-7.47
258316	258927	203	MMP0256	hisH	imidazole glycerol phosphate synthase subunit HisH	1	1.3
258939	259484	181	MMP0257	tbp	transcription factor	2	-7.31
259616	259915	99	MMP0258	rpl12p	50S ribosomal protein L12P	2	-7.39
260003	261010	335	MMP0259	rplP0	acidic ribosomal protein P0	6	-2.58
261024	261665	213	MMP0260	rpl1P	50S ribosomal protein L1P	0	-8.55
261844	262134	96	MMP0261	-	DNA directed RNA polymerase subunit L	3	-5.35
262131	262748	205	MMP0262	-	hypothetical protein	13	-0.666
263868	264827	319	MMP0263	tyrS	tyrosyl-tRNA synthetase	0	-9.15	+
264845	265900	351	MMP0264	MscMJ	mechanosensitive ion channel MscS	12	-0.992
265936	266379	147	MMP0265	-	hypothetical protein	14	-0.352
266419	267060	213	MMP0266	-	MarC family integral membrane protein	44	2.98
267080	267796	238	MMP0267	-	hypothetical protein	6	-0.927
267810	268598	262	MMP0268	truA	tRNA pseudouridine synthase A	43	3.08	-
268844	270058	404	MMP0269	-	hypothetical protein	2	-7.91
270082	270741	219	MMP0270	-	Fe-S cluster domain-containing protein	11	0.742
270743	271441	232	MMP0271	-	ATP binding nickel incorporation protein	45	2.88
271467	272258	263	MMP0272	-	ABC transporter ATPase	22	0.994
272277	272984	235	MMP0273	comA	phosphosulfolactate synthase	17	-0.531	-
273244	274248	334	MMP0274	hypE	hydrogenase expression/formation protein HypE	2	-7.63
274455	277178	907	MMP0275	-	periplasmic copper-binding protein	25	0.25
277203	278237	344	MMP0276	-	hypothetical protein	25	0.771
278367	279509	380	MMP0277	-	TraB family protein	11	-1.58
279585	280046	153	MMP0278	-	CBS domain-containing signal transduction protein	8	-0.481
280059	281036	325	MMP0279	mptG	beta-ribofuranosylaminobenzene 5'-phosphate synthase	0	-9.18
281057	281446	129	MMP0280	hisI	phosphoribosyl-AMP cyclohydrolase	0	-4.47
281507	283399	630	MMP0281	-	ATPase	49	2.77
283401	283877	158	MMP0282	purE	phosphoribosylaminoimidazole carboxylase catalytic subunit	2	-4.78
284066	284485	139	MMP0283	ndk	nucleoside diphosphate kinase	19	1.68
284645	286441	598	MMP0284	infB	translation initiation factor IF-2	1	-10.1	+
286576	288036	486	MMP0285	-	TrkA-N domain-containing protein	2	-6.19
288046	288276	76	MMP0286	-	hypothetical protein	7	-0.665
288282	289076	264	MMP0287	-	CBS domain-containing protein	7	-1.17
289097	289852	251	MMP0288	-	hypothetical protein	12	-0.115
289876	290958	360	MMP0289	hypD	hydrogenase expression/formation protein HypD	0	-9.33
291206	291586	126	MMP0290	nac	nascent polypeptide-associated complex protein	2	-3.95
291659	293002	447	MMP0291	-	hydrogenase expression/formation protein-like protein	1	-9.65
292999	293184	61	MMP0292	-	hypothetical protein	7	0.777
293196	294122	308	MMP0293	-	aldolase	10	-3.29
294281	295129	282	MMP0294	-	Pyrrolo-quinoline quinone	33	1.78
295253	296158	301	MMP0295	thrB	homoserine kinase	0	-9.06
296196	297284	362	MMP0296	-	hypothetical protein	0	-9.34
297342	297758	138	MMP0297	aIF-2_beta	translation initiation factor IF-2 subunit beta	2	-7.9	+
297985	298569	194	MMP0298	rpl15	50S ribosomal protein L15e	3	-4.82
299518	299793	91	MMP0299	-	hypothetical protein	15	0.603
300053	300514	153	MMP0300	-	hypothetical protein	4	-4.73
300514	300894	126	MMP0301	hypA	hydrogenase nickel insertion protein HypA	3	-7.76
301093	301452	119	MMP0302	-	hypothetical protein	23	2.55
301467	301604	45	MMP0303	-	rubredoxin-type Fe(Cys)4 protein	15	0.233
301670	302428	252	MMP0304	-	N-glycosylase/DNA lyase	25	1.44
302475	303335	286	MMP0305	-	2-oxoacid ferredoxin oxidoreductase subunit beta	26	0.589
303341	305053	570	MMP0306	-	oxidoreductase member subunit alpha	24	1.52
305126	305815	229	MMP0307	-	hypothetical protein	9	-0.778
305972	306184	70	MMP0308	-	SirA family protein	13	1.39
306194	306538	114	MMP0309	-	DsrE family protein	30	3.3
306663	307247	194	MMP0310	-	hypothetical protein	20	1.58
307302	307685	127	MMP0311	-	hypothetical protein	23	2.04
307706	308146	146	MMP0312	-	hypothetical protein	0	-7.98
308155	308610	151	MMP0313	-	hypothetical protein	11	1.14
308925	310214	429	MMP0314	-	coenzyme F390 synthetase	36	2.89
310162	310761	199	MMP0315	iorB1	indolepyruvate oxidoreductase subunit B	15	-0.288	-
310758	312596	612	MMP0316	iorA1	indolepyruvate oxidoreductase subunit alpha 1	30	1.05	-
312964	314115	383	MMP0317	-	hypothetical protein	2	-7.1
314207	315859	550	MMP0318	ilvD	dihydroxy-acid dehydratase	6	-1.88
315937	316623	228	MMP0319	cbiL	precorrin-2 C-20 methyltransferase	0	-8.65
316643	317494	283	MMP0320	-	shikimate kinase	0	-8.97
317627	318172	181	MMP0321	-	hypothetical protein	0	-8.3
318173	319633	486	MMP0322	rfcB	replication factor C large subunit	0	-6.77	+
319643	320671	342	MMP0323	-	hypothetical protein	1	-8.25
320722	321102	126	MMP0324	-	hypothetical protein	1	-5.76
321169	322191	340	MMP0325	-	glyceraldehyde-3-phosphate dehydrogenase	0	-9.24
322398	324389	663	MMP0326	metG	methionyl-tRNA synthetase	0	-4.58	+
324525	326042	505	MMP0327	deoA	thymidine phosphorylase	39	1.09
326152	326958	268	MMP0328	-	hypothetical protein	17	-1.03
326973	327263	96	MMP0329	-	hypothetical protein	1	-7.34
327278	327910	210	MMP0330	cbiC	precorrin-8X methylmutase	0	-8.52
327912	328304	130	MMP0331	-	histidine triad (HIT) protein	20	1.3
328459	330339	626	MMP0332	-	hypothetical protein	28	1.89
330681	331394	237	MMP0333	-	hypothetical protein	13	0.282
331555	332259	234	MMP0334	-	TrmH family RNA methyltransferase	13	-0.6
332330	332743	137	MMP0335	-	hypothetical protein	28	2.37
332791	333198	135	MMP0336	hjc	Holliday junction resolvase	12	1.38
333215	333661	148	MMP0337	-	hypothetical protein	1	-2.36
333690	334742	350	MMP0338	-	hypothetical protein	0	-4.64
334861	335376	171	MMP0339	-	NUDIX hydrolase	14	-0.798
335487	335564	78	RNA_10	tRNA-Arg1	Arg tRNA	3	-5.29
335592	335666	75	RNA_11	tRNA-Glu1	Glu tRNA	3	-3.32
335879	337588	569	MMP0340	pycB	pyruvate carboxylase subunit B	1	-9
337634	339139	501	MMP0341	pycA	pyruvate carboxylase subunit A	0	-9.82
339245	339321	77	RNA_12	tRNA-Val1	Val tRNA	11	-2.95
339432	339866	144	MMP0342	-	hypothetical protein	12	0.965
339867	340538	223	MMP0343	-	hypothetical protein	10	-1.77
340591	341472	293	MMP0344	-	hypothetical protein	15	0.635
341597	342424	275	MMP0345	-	hypothetical protein	21	1.5
342467	343588	373	MMP0346	-	2-hydroxyglutaryl-CoA dehydratase subunit D-like protein	21	2.27
343814	344128	104	MMP0347	-	hypothetical protein	4	0.336
344219	344812	197	MMP0348	-	GPR1/FUN34/yaaH family protein	18	-0.194
344939	345679	246	MMP0349	-	2-hydroxyglutaryl-CoA dehydratase subunit A-like protein	28	0.97
345820	346410	196	MMP0350	-	hexapeptide repeat-containing transferase	9	-4.72
346412	347515	367	MMP0351	aspB-like1	DegT/DnrJ/EryC1/StrS aminotransferase	8	-3.93
347515	348450	311	MMP0352	-	oxidoreductase	8	-4.53
348468	349775	435	MMP0353	-	UDP-glucose/GDP-mannose dehydrogenase-like protein	4	-7.61
349799	351034	411	MMP0354	-	oligosaccharide transporter	8	-1.45
351015	352514	499	MMP0355	-	hypothetical protein	8	-5.29
352524	353708	394	MMP0356	-	group 1 glycosyl transferase	9	-4.66
353715	354788	357	MMP0357	-	UDP-N-acetylglucosamine 2-epimerase	15	-2.79
354790	355911	373	MMP0358	-	hypothetical protein	24	-1.23
355921	356598	225	MMP0359	-	glycosyl transferase	21	-0.223
356729	357700	323	MMP0360	-	hypothetical protein	5	-5.85
357702	358256	184	MMP0361	-	hypothetical protein	14	-1.76
358253	359554	433	MMP0362	-	hypothetical protein	8	-3.67
359558	360499	313	MMP0363	-	methanol dehydrogenase regulatory protein-like protein	16	-1.9
360474	361472	332	MMP0364	-	hypothetical protein	12	-3.45
361472	363307	611	MMP0365	-	hypothetical protein	6	-4
363355	364086	243	MMP0366	-	hypothetical protein	3	-7.16
364087	364338	83	MMP0367	-	hypothetical protein	1	-6.12
364502	364705	67	MMP0368	-	hypothetical protein	10	0.127
364974	366938	654	MMP0369	-	hypothetical protein	40	-0.919
366983	368389	468	MMP0370	-	hypothetical protein	13	-2.75
368523	369152	209	MMP0371	-	hypothetical protein	26	1.47
369232	370065	277	MMP0372	mtd	F420-dependent methylenetetrahydromethanopterin dehydrogenase	53	1.98	-
370269	370517	82	MMP0373	-	hypothetical protein	11	1.23
370557	371087	176	MMP0374	-	hypothetical protein	0	-5.94
371172	372545	457	MMP0375	-	radical SAM domain-containing protein	41	1.24
373010	374194	394	MMP0376	-	ATP dependent DNA ligase	29	1.25
374200	374844	214	MMP0377	-	isoleucyl-tRNA synthetase-like protein	49	0.854
374873	376156	427	MMP0378	-	amidohydrolase	39	2.35
376162	376485	107	MMP0379	-	hypothetical protein	7	-2.19
376490	378844	784	MMP0380	dnaB	DNA polymerase B protein	20	-0.392
379027	379512	161	MMP0381	-	3-isopropylmalate dehydratase small subunit	0	-8.13
379591	381363	590	MMP0382	-	ATPase RIL	0	-4.85
381781	383508	575	MMP0383	slp	S-layer protein	0	-10	+
383722	383800	79	RNA_34	tRNA-Met4	Met tRNA	16	2.84
383887	383965	79	RNA_33	tRNA-Met3	Met tRNA	25	0.27
384080	384262	60	MMP0384	-	hypothetical protein	14	0.893
384368	385045	225	MMP0385	pyrH	uridylate kinase	0	-8.63
385282	385485	67	MMP0386	HMmA	histone A	4	-6.8
385673	386296	207	MMP0387	-	microsomal signal peptidase 21 KD subunit	0	-8.5
386328	387500	390	MMP0388	-	geranylgeranyl reductase	1	-8.45
387503	387667	54	MMP0389	-	ferredoxin	1	-5.47
387754	388413	219	MMP0390	-	hypothetical protein	34	1.65
388479	389627	382	MMP0391	aspC	aspartate aminotransferase	0	-9.42
389726	391060	444	MMP0392	purD	phosphoribosylamine--glycine ligase	1	-8.64
391261	391776	171	MMP0393	-	phosphodiesterase	34	0.858
391835	392569	244	MMP0394	hemD	uroporphyrinogen III synthase	0	-8.75
392585	392863	92	MMP0395	-	hypothetical protein	4	-1.56
393105	394397	430	MMP0396	eno	phosphopyruvate hydratase	0	-9.59
394599	397277	892	MMP0397	alaS	alanyl-tRNA synthetase	0	-10.7	+
397319	398191	290	MMP0398	-	hypothetical protein	0	-9.01
398202	399059	285	MMP0399	htpX	heat shock protein HtpX	19	-0.953
399069	399722	217	MMP0400	ehbQ	amino acid-binding ACT domain-containing protein	9	-3.29
399758	400696	312	MMP0401	metE	methionine synthase	0	-9.12
400715	402076	453	MMP0402	-	hypothetical protein	3	-4.71
402378	403463	361	MMP0403	-	hypothetical protein	1	-6.01
403481	404410	309	MMP0404	cofD	2-phospho-L-lactate transferase	0	-9.1
404516	405316	266	MMP0405	gch3	GTP cyclohydrolase III	2	-5.07
405344	406114	256	MMP0406	-	TIM-barrel protein	13	-1.64
406129	406542	137	MMP0407	-	hypothetical protein	22	0.847
406701	407621	306	MMP0408	-	H+-transporting two-sector ATPase subunit A	12	-0.983
407641	408801	386	MMP0409	-	glucose-methanol-choline oxidoreductase	0	-6.11
408933	409796	287	MMP0410	prsA	ribose-phosphate pyrophosphokinase	0	-7.99
409867	410370	167	MMP0411	comD	sulfopyruvate decarboxylase subunit alpha	26	0.954	-
410405	411682	425	MMP0412	-	MiaB-like tRNA modifying protein	3	-6.57
411833	414028	731	MMP0413	-	hypothetical protein	41	1.66
414091	415959	622	MMP0414	thrS	threonyl-tRNA synthetase	0	-8.55	+
416131	417777	548	MMP0415	-	O-sialoglycoprotein endopeptidase/protein kinase	1	-8.95
417866	418462	198	MMP0416	-	hypothetical protein	37	2.25
418670	419395	241	MMP0417	hisA	1-(5-phosphoribosyl)-5-[(5-phosphoribosylamino)methylideneamino] imidazole-4-carboxamide isomerase	0	-8.73
419415	420323	302	MMP0418	-	carbohydrate kinase PfkB	26	0.421
420466	421977	503	MMP0419	-	sodium:neurotransmitter symporter	37	-0.996
422287	423252	321	MMP0420	-	CBS domain-containing protein	18	-2.36
423270	424184	304	MMP0421	-	hypothetical protein	1	-4.68
424215	424667	150	MMP0422	-	hypothetical protein	27	0.389
424782	426188	468	MMP0423	-	hypothetical protein	32	1.18
426315	426530	71	MMP0424	-	hypothetical protein	13	0.868
426937	427578	213	MMP0425	-	hypothetical protein	16	-1.62
427592	428161	189	MMP0426	-	nitroreductase	17	1.1
428224	429171	315	MMP0427	rfc	replication factor C small subunit	0	-9.13	+
429261	430361	366	MMP0428	-	vanadium nitrogenase-associated-like protein N	0	-9.35
430621	430914	97	MMP0429	-	hypothetical protein	5	-2.45
430969	431667	232	MMP0430	-	ribonuclease P	0	-8.67
431730	433031	433	MMP0431	-	rhodopsin-like GPCR superfamily protein	29	0.521
433202	433963	253	MMP0432	-	TatD-like deoxyribonuclease	13	-0.356
433982	434476	164	MMP0433	-	flavodoxin	11	1.2
434515	434763	82	MMP0434	-	hypothetical protein	23	1.68
435021	435635	204	MMP0435	-	hypothetical protein	1	-5.16
435636	436586	316	MMP0436	rimK	RimK domain-containing protein	26	2.4
436573	437676	367	MMP0437	-	hypothetical protein	15	-0.868
437673	438470	265	MMP0438	-	hypothetical protein	24	0.555
438564	439478	304	MMP0439	pyrD	dihydroorotate dehydrogenase 1B	0	-9.08
439634	440197	187	MMP0440	-	DNA-directed RNA polymerase subunit E'	2	-2.37
440245	440421	58	MMP0441	rpoE2	DNA-directed RNA polymerase subunit E	9	-1.99
440453	440929	158	MMP0442	-	hypothetical protein	4	-5.51
440936	441244	102	MMP0443	rps24e	30S ribosomal protein S24e	3	-5.85
441246	441449	67	MMP0444	-	30S ribosomal protein S27ae	11	-2.21
441547	441783	78	MMP0445	-	hypothetical protein	10	0.594
441990	442316	108	MMP0446	-	nitrogen fixation-like protein	30	2.75
442530	442889	119	MMP0447	-	nitrogenase-like protein	37	4.14
442923	443207	94	MMP0448	-	hypothetical protein	22	3.4
443364	444209	281	MMP0449	-	ferredoxin	23	1.27
444206	445063	285	MMP0450	-	ferredoxin	27	1.74
445073	445432	119	MMP0451	-	hypothetical protein	13	0.613
445611	445883	90	MMP0452	-	hypothetical protein	17	0.915
445925	446911	328	MMP0453	-	neutral zinc metallopeptidase	35	2.47
447066	447587	173	MMP0454	-	hypothetical protein	6	0.679
447703	448449	248	MMP0455	-	amino-acid ABC transporter	14	0.165
448553	449101	182	MMP0456	xerD-like	Phage integrase	6	-2.1
450214	451830	538	MMP0457	-	DEAD/DEAH box helicase domain-containing protein	2	-3.05
452313	453959	548	MMP0458	-	hypothetical protein	19	0.542
454031	454115	85	RNA_13	tRNA-Ser1	Ser tRNA	9	-5.42
454461	454838	125	MMP0459	-	hypothetical protein	31	3.89
456701	458044	447	MMP0460	-	hypothetical protein	33	1.6
458318	458512	64	MMP0461	-	hypothetical protein	9	0.208
458525	459142	205	MMP0462	-	hypothetical protein	10	-0.471
459308	462397	1029	MMP0463	-	hypothetical protein	25	1.61
462521	463246	241	MMP0464	-	hypothetical protein	14	1.78
463612	463974	120	MMP0465	-	hypothetical protein	2	-0.577
464129	464380	83	MMP0466	-	hypothetical protein	6	-0.366
464479	464997	172	MMP0467	-	hypothetical protein	7	-1.5
465000	465224	74	MMP0468	-	hypothetical protein	10	1.23
465417	465800	127	MMP0469	-	hypothetical protein	6	-0.641
465802	467826	674	MMP0470	-	MCE family-like protein	21	0.25
467830	468102	90	MMP0471	-	hypothetical protein	16	0.264
468086	469072	328	MMP0472	-	integrase/recombinase	23	1.11
469177	470175	332	MMP0473	-	hypothetical protein	17	-0.253
470202	471008	268	MMP0474	-	hypothetical protein	28	1.68
471143	472984	613	MMP0475	-	hypothetical protein	41	0.721
473717	474019	100	MMP0476	-	hypothetical protein	10	1.52
474016	474264	82	MMP0477	-	hypothetical protein	2	-7.11
474413	474790	125	MMP0478	-	hypothetical protein	12	0.494
475377	475787	136	MMP0479	-	hypothetical protein	8	0.525
475968	476249	93	MMP0480	-	hypothetical protein	12	-0.956
476251	478203	650	MMP0481	-	hypothetical protein	35	2.18
478571	478954	127	MMP0482	-	hypothetical protein	44	2.71
478947	479240	97	MMP0483	-	hypothetical protein	23	0.215
479516	481216	566	MMP0484	-	sodium/hydrogen exchanger	28	0.596
481669	482484	271	MMP0485	-	hypothetical protein	22	1.1
482858	483295	145	MMP0486	-	hypothetical protein	24	1.9
483526	485715	729	MMP0487	-	hypothetical protein	32	1.3
485802	486212	136	MMP0488	-	low molecular weight phosphotyrosine protein phosphatase	11	1.82
486425	486886	153	MMP0489	-	hypothetical protein	30	2.09
487189	487527	112	MMP0490	-	hypothetical protein	13	0.531
487521	488162	213	MMP0491	-	MotA/TolQ/ExbB proton channel	6	0.102
488162	488881	239	MMP0492	-	hypothetical protein	12	1.16
489237	493634	1465	MMP0493	cobN	cobaltochelatase subunit CobN	70	2.22
496024	498303	759	MMP0494	-	helicase	35	1.54
498297	499391	364	MMP0495	-	hypothetical protein	23	-0.125
499642	501126	494	MMP0496	-	glutamate synthase subunit-related	43	1.91
501162	501839	225	MMP0497	-	hypothetical protein	20	0.836
502095	502658	187	MMP0498	-	hypothetical protein	39	2.7
502790	503530	246	MMP0499	-	hypothetical protein	15	-0.846
503825	504376	183	MMP0500	-	Iron-sulfur flavoprotein-like protein	48	3.07
504522	506024	500	MMP0501	-	hypothetical protein	72	2.6
506485	507573	362	MMP0502	-	hypothetical protein	67	4.03
507985	508290	101	MMP0503	-	hypothetical protein	14	0.00556
508346	509377	343	MMP0504	modC	molybdenum ABC transporter ATP-binding protein	37	1.25
509394	510107	237	MMP0505	-	hypothetical protein	12	-0.418
510094	510894	266	MMP0506	modB	NifC-like ABC-type transporter	11	-0.0897
510908	511690	260	MMP0507	modA	molybdenum ABC transporter periplasmic molybdate-binding protein	25	1.73
512277	512852	191	MMP0508	fmdE	molybdenum containing formylmethanofuran dehydrogenase subunit E	20	0.953
512896	514647	583	MMP0509	fmdA	formylmethanofuran dehydrogenase subunit A	41	1.81
514657	515904	415	MMP0510	fmdC	molybdenum containing formylmethanofuran dehydrogenase subunit C	20	-0.412
515910	517241	443	MMP0511	fmdB	molybdenum containing formylmethanofuran dehydrogenase subunit B	68	3.21
517360	518697	445	MMP0512	fmdB	molybdenum containing formylmethanofuran dehydrogenase subunit B	50	2.96
518774	519895	373	MMP0513	MoeA	molybdopterin biosynthesis moeA protein	12	1.12
520134	520910	258	MMP0514	modA	molybdenum ABC transporter periplasmic molybdate-binding protein	11	-0.575
520921	521586	221	MMP0515	modB	molybdenum ABC transporter permease	21	0.798
521710	522561	283	MMP0516	modD	quinolinate phosphoribosyl transferase	30	1.2
522589	523119	176	MMP0517	-	hypothetical protein	5	-0.959
523200	523469	89	MMP0518	-	hypothetical protein	6	1.64
523566	523943	125	MMP0519	-	hypothetical protein	7	-0.455
523959	526463	834	MMP0520	-	HAD superfamily ATPase	20	0.377
526565	527812	415	MMP0521	-	hypothetical protein	34	1.96
527825	529162	445	MMP0522	-	hypothetical protein	34	2.26
529146	529850	234	MMP0523	-	ABC transporter ATP-binding protein	39	1.58
530045	530629	194	MMP0524	-	hypothetical protein	20	0.575
530661	531122	153	MMP0525	-	hypothetical protein	26	0.888
531626	532351	241	MMP0526	-	hypothetical protein	11	-1.52
532365	532985	206	MMP0527	-	hypothetical protein	26	2.02
532987	533208	73	MMP0528	-	hypothetical protein	12	-0.645
533633	535291	552	MMP0529	-	sulfate transporter family protein	32	0.897
535522	536139	205	MMP0530	-	hypothetical protein	2	-1.42
536126	536635	169	MMP0531	-	hypothetical protein	4	-1.18
536793	538262	489	MMP0532	-	hypothetical protein	16	0.951
538383	538952	189	MMP0533	-	hypothetical protein	9	-0.128
539194	540276	360	MMP0534	-	mechanosensitive ion channel MscS	22	1.31
540277	540915	212	MMP0535	-	hypothetical protein	12	-1.3
541064	541477	137	MMP0536	-	hypothetical protein	18	-0.575
541501	542571	356	MMP0537	nth1	endonuclease III-like protein	20	-0.159
542666	543277	203	MMP0538	-	hypothetical protein	16	0.544
543913	544905	330	MMP0539	leuB	multifunctional 3-isopropylmalate dehydrogenase/D-malate dehydrogenase	2	-7.2
545004	545744	246	MMP0540	purC	phosphoribosylaminoimidazole-succinocarboxamide synthase	0	-8.76
545781	546422	213	MMP0541	serB	phosphoserine phosphatase SerB	0	-8.55
546521	547150	209	MMP0542	-	hypothetical protein	15	0.499
547184	547699	171	MMP0543	-	hypothetical protein	14	-0.216
547714	548724	336	MMP0544	-	MoaA/nifB/pqqE family protein	17	0.587
548751	550601	616	MMP0545	-	molybdopterin biosynthesis protein MoeA/LysR substrate binding-domain-containing protein	15	-1.55
550818	551429	203	MMP0546	-	AMMECR1 domain-containing protein	22	-0.242
551491	552786	431	MMP0547	-	RecJ-like protein	9	-1.65
552862	553434	190	MMP0548	hisB	imidazoleglycerol-phosphate dehydratase	0	-8.37
553444	553992	182	MMP0549	-	hypothetical protein	15	1.62
554163	554957	264	MMP0550	-	amino acid ABC transporter periplasmic protein	28	1.33
554992	555651	219	MMP0551	-	binding-protein dependent transport system inner membrane protein	6	0.222
555729	556619	296	MMP0552	-	hypothetical protein	13	-1.07
556641	557555	304	MMP0553	argF	ornithine carbamoyltransferase	0	-9.08
557679	558281	200	MMP0554	-	SAM-binding motif-containing protein	10	0.113
558325	559017	230	MMP0555	flaK	preflagellin peptidase	12	-1.13	-
559014	559856	280	MMP0556	-	TatD-like deoxyribonuclease	26	1.28
559858	560271	137	MMP0557	-	hypothetical protein	0	-7.89
560281	560577	98	MMP0558	-	hypothetical protein	1	-7.38
560693	561211	172	MMP0559	-	hypothetical protein	27	2.66
561273	562034	253	MMP0560	-	SAM-binding motif-containing protein	14	-2.14
562048	562482	144	MMP0561	cmd	carboxymuconolactone decarboxylase	7	-0.811
562817	563107	96	MMP0562	-	hypothetical protein	14	1.46
563258	563740	160	MMP0563	-	hypothetical protein	15	-0.137
563804	564712	302	MMP0564	-	hypothetical protein	1	-7.48
564732	565667	311	MMP0565	-	hypothetical protein	16	-0.742
565697	567346	549	MMP0566	-	AMP-binding domain-containing protein	46	2.08	-
567367	567774	135	MMP0567	-	hypothetical protein	25	2.45
567797	568318	173	MMP0568	-	transcriptional regulator-like protein	25	1.6
568527	570113	528	MMP0569	-	hypothetical protein	52	2.42
570187	570732	181	MMP0570	-	hypothetical protein	16	0.264
570696	571589	297	MMP0571	moaA	molybdenum cofactor biosynthesis protein A	2	-6.04
571721	572407	228	MMP0572	slyD	FKBP-type peptidylprolyl isomerase	11	-1.74
572518	573162	214	MMP0573	mobA	molybdopterin-guanine dinucleotide biosynthesis protein A	0	-1.61
573568	573687	39	MMP0574	-	hypothetical protein	4	-5.98
573704	573943	79	MMP0575	gatC	aspartyl/glutamyl-tRNA amidotransferase subunit C	4	-4.05
573961	574830	289	MMP0576	dapA	dihydrodipicolinate synthase	4	-4.05
574840	575031	63	MMP0577	rps17E	30S ribosomal protein S17e	2	-6.71
575111	575401	96	MMP0578	aroQ	chorismate mutase	0	-7.35
575501	576217	238	MMP0579	-	hypothetical protein	0	-8.71
576227	577033	268	MMP0580	act	anaerobic ribonucleoside-triphosphate reductase activating protein	0	-8.89
577032	577814	260	MMP0581	-	hypothetical protein	28	0.607
577959	578675	238	MMP0582	-	AzlC family protein	24	2.23
578668	578976	102	MMP0583	-	branched chain amino acid ABC transporter	12	1.14
579029	581689	886	MMP0584	valS	valyl-tRNA synthetase	0	-10.7	+
582112	582549	145	MMP0585	-	UspA domain-containing protein	18	1.47
582554	583252	232	MMP0586	-	endonuclease III-like protein	15	-0.246
583278	584447	389	MMP0587	napA	sodium/hydrogen exchanger	28	0.686
584564	585331	255	MMP0588	dph5	diphthine synthase	8	-1.64
585757	587331	524	MMP0589	-	radical SAM domain-containing protein	16	-1.1
587336	588034	232	MMP0590	-	glycosyl transferase	1	-2.72
588068	588727	219	MMP0591	-	hypothetical protein	31	1.49
588738	588920	60	MMP0592	-	hypothetical protein	24	3.89
588917	589702	261	MMP0593	-	walker type ATPase	27	0.151
589779	590345	188	MMP0594	-	hypothetical protein	5	-3.72
590364	591674	436	MMP0595	-	hypothetical protein	1	-9.61
591868	593298	476	MMP0596	-	C/D box methylation guide ribonucleoprotein complex aNOP56 subunit	9	-3.55
593316	594008	230	MMP0597	flpA	fibrillarin	4	-4.96
594165	595451	428	MMP0598	-	phosphoglycerate mutase-related	50	2.76
595456	596202	248	MMP0599	cbiJ	precorrin-6x reductase CbiJ/CobK	1	-6.46
596237	596920	227	MMP0600	-	hypothetical protein	37	1.53
597015	597902	295	MMP0601	-	hypothetical protein	37	2.12
598023	598676	217	MMP0602	pyrF	orotidine-5'-phosphate decarboxylase	0	-3.05
598821	599135	104	MMP0603	aIF-1A	translation initiation factor IF-1A	0	-7.47	+
599144	599965	273	MMP0604	-	hypothetical protein	0	-8.92
600046	600600	184	MMP0605	-	RNA-processing protein	1	-5.52
600654	601430	258	MMP0606	-	ribosomal RNA methyltransferase RrmJ/FtsJ	1	-7.83
601455	603065	536	MMP0607	nrpR	hypothetical protein	1	-7.92
603102	604337	411	MMP0608	-	2-hydroxyglutaryl-CoA dehydratase subunit A-like protein	1	-9.53
604474	604824	116	MMP0609	pth2	peptidyl-tRNA hydrolase	4	-6.05
604972	606921	649	MMP0610	tgtA	7-cyano-7-deazaguanine tRNA-ribosyltransferase	56	0.853
606974	607516	180	MMP0611	-	beta-lactamase-like protein	17	0.457
607518	608042	174	MMP0612	LigT	2'-5' RNA ligase	6	-1.89
608278	609078	266	MMP0613	-	acetolactate decarboxylase	28	2.31
609174	609749	191	MMP0614	-	iron-sulfur flavoprotein	29	1.97
609963	611255	430	MMP0615	-	hypothetical protein	20	0.19
611386	612660	424	MMP0616	-	OB-fold nucleic acid binding domain-containing protein	0	-9.57	+
612707	613357	216	MMP0617	radB	DNA repair and recombination protein RadB	8	-1.19
613463	613792	109	MMP0618	-	hypothetical protein	4	-5.54
613803	614198	131	MMP0619	-	hypothetical protein	5	-0.814
614221	615816	531	MMP0620	atwA	methyl coenzyme M reductase, component A2	0	-9.9
615836	616645	269	MMP0621	-	xylose isomerase domain-containing protein	13	0.477
616692	617600	302	MMP0622	-	ADP-ribosylation/crystallin J1	16	-0.113
617665	618333	222	MMP0623	-	hypothetical protein	11	-0.506
618397	618798	133	MMP0624	-	hypothetical protein	25	1.71
618916	619149	77	MMP0625	-	50S ribosomal protein L14e	2	-7.02
619232	619768	178	MMP0626	cmk	cytidylate kinase	1	-5.96
619778	620047	89	MMP0627	rpl34e	50S ribosomal protein L34e	2	-7.23
620371	620577	68	MMP0628	-	TOBE domain-containing protein	20	0.541
620746	621144	132	MMP0629	-	hypothetical protein	15	-2.02
621322	623265	647	MMP0630	feoB	ferrous iron transporter	0	-6.61
623850	624254	134	MMP0631	-	iron dependent repressor	12	-2.29
624435	625601	388	MMP0632	-	ATP/GTP-binding motif-containing protein	12	0.523
625742	626323	193	MMP0633	-	rubrerythrin	14	-0.844
626477	627670	397	MMP0634	-	hypothetical protein	28	0.605
627673	628398	241	MMP0635	-	ABC transporter ATPase	9	-0.244
628612	629844	410	MMP0636	-	hypothetical protein	31	1.01
629884	630426	180	MMP0637	-	ArsR family transcriptional regulator	11	0.396
630535	632772	745	MMP0638	-	hypothetical protein	23	0.626
632868	633056	62	MMP0639	-	50S ribosomal protein L24e	0	-6.68
633076	633306	76	MMP0640	rps28e	30S ribosomal protein S28e	0	-6.99
633346	633699	117	MMP0641	rpl7ae	50S ribosomal protein L7Ae	0	-7.65
633847	634824	325	MMP0642	-	hypothetical protein	0	-9.18
634967	635980	337	MMP0643	-	hypothetical protein	0	-9.23
635985	636860	291	MMP0644	-	cation diffusion facilitator family transporter	16	-0.00868
636877	637821	314	MMP0645	mdh	malate dehydrogenase	33	0.0177
638034	638234	66	MMP0646	-	hypothetical protein	5	-0.723
638236	638652	138	MMP0647	-	hypothetical protein	1	-2.58
638656	639669	337	MMP0648	rtcA	RNA 3'-terminal-phosphate cyclase	8	0.346
639680	641215	511	MMP0649	-	carbamoyltransferase	16	-1.52
641377	643140	587	MMP0650	ilvB	acetolactate synthase catalytic subunit	1	-0.939
643154	643663	169	MMP0651	ilvH	acetolactate synthase 3 regulatory subunit	11	-0.00593
644170	644622	150	MMP0652	-	hypothetical protein	25	2.1
644644	645609	321	MMP0653	-	bile acid:sodium symporter	33	0.857
645729	646721	330	MMP0654	ilvC	ketol-acid reductoisomerase	4	-3.61
646779	646973	64	MMP0655	-	hypothetical protein	12	1.2
647049	647600	183	MMP0656	-	hypothetical protein	0	-8.32
647675	647947	90	MMP0657	-	hypothetical protein	22	0.71
648045	648938	297	MMP0658	-	MoaA/nifB/pqqE family protein	0	-4.34
649030	650241	403	MMP0659	-	peptidase U32	22	1.73
650283	650801	172	MMP0660	apt	adenine phosphoribosyltransferase	14	-0.233	-
651185	652060	291	MMP0661	-	ATP binding-like protein	24	-0.0353
652057	652287	76	MMP0662	-	hypothetical protein	0	-6.99
652337	653956	539	MMP0663	-	sulfate transporter	39	1.29
653984	654544	186	MMP0664	-	hypothetical protein	11	-3.02
654588	655076	162	MMP0665	-	hypothetical protein	2	-2.25
655139	656764	541	MMP0666	-	Na/Pi-cotransporter II-like protein	57	3.53
657133	657795	220	MMP0667	rps2P	30S ribosomal protein S2	1	-7.6
657825	658433	202	MMP0668	-	hypothetical protein	0	-8.47
658446	659123	225	MMP0669	-	30S ribosomal protein S3Ae	0	-8.63
659209	660099	296	MMP0670	-	hypothetical protein	34	0.806
660109	660303	64	MMP0671	ywbE	hypothetical protein	21	3.72
660406	661326	306	MMP0672	-	binding-protein dependent transport system inner membrane protein	20	-0.994
661342	662571	409	MMP0673	-	hypothetical protein	16	0.00941
662813	663016	67	MMP0674	-	helix-turn-helix DNA binding protein	9	0.166
663027	663413	128	MMP0675	-	hypothetical protein	9	-0.497
663550	664947	465	MMP0676	-	intermediate filament protein	19	0.483
665043	665519	158	MMP0677	-	hypothetical protein	10	-0.625
665612	666622	336	MMP0678	-	hypothetical protein	13	-2.17
666725	668302	525	MMP0679	-	Na+/H+ antiporter-like protein	52	2.8
668393	669088	231	MMP0680	upp	uracil phosphoribosyltransferase	25	0.597	-
669125	670366	413	MMP0681	-	xanthine/uracil permease	48	1.88
670531	671097	188	MMP0682	-	hypothetical protein	21	0.664
671197	672348	383	MMP0683	ftsY	signal recognition particle-docking protein FtsY	0	-1.78
672512	672976	154	MMP0684	hsp20	heat shock protein Hsp20	11	-2.06
673098	673739	213	MMP0685	-	N-6 adenine-specific DNA methylase	13	-1.78
674140	674958	272	MMP0686	-	fructose-bisphosphate aldolase	0	-8.91
675181	675702	173	MMP0687	tpiA	triosephosphate isomerase	0	-8.23
675756	677369	537	MMP0688	-	O-phosphoseryl-tRNA synthetase	2	-8.33
677464	678765	433	MMP0689	-	xanthine/uracil permease	63	2.88
678832	679533	233	MMP0690	-	polyferredoxin	8	-0.356
679539	680084	181	MMP0691	-	hypothetical protein	15	-0.161
680170	681129	319	MMP0692	-	hypothetical protein	20	0.815
681195	682061	288	MMP0693	-	aminoacyl-tRNA synthetase, class II	36	3.16
682145	684052	635	MMP0694	-	beta-lactamase-like protein	0	-10.2
684187	684846	219	MMP0695	psmB	proteasome subunit beta	10	-3.27
684942	686324	460	MMP0696	proS	prolyl-tRNA synthetase	0	-9.69	+
686587	689454	955	MMP0697	leuS	leucyl-tRNA synthetase	0	-10.8	+
689482	689799	105	MMP0698	-	hypothetical protein	11	2.23
689869	691212	447	MMP0699	-	MATE efflux family protein	45	1.11
691236	691787	183	MMP0700	-	ParR family transcriptional regulator	0	-6
691982	692425	147	MMP0701	-	hypothetical protein	9	-0.658
692462	693340	292	MMP0702	-	hypothetical protein	35	3.32
693345	694367	340	MMP0703	-	hypothetical protein	27	0.64
694408	695277	289	MMP0704	-	ParA type ATPase	20	0.412
695370	696470	366	MMP0705	wbpI	UDP-N-acetylglucosamine 2-epimerase	0	-9.35
696475	697758	427	MMP0706	-	NAD binding site:UDP-glucose/GDP-mannose dehydrogenase	0	-5.88
697771	699024	417	MMP0707	-	sodium/hydrogen exchanger	15	-4.15
699229	699939	236	MMP0708	-	hypothetical protein	0	-5.7
700097	700170	74	RNA_14	tRNA-Arg2	Arg tRNA	3	-5.22
700387	700983	198	MMP0709	-	hypothetical protein	47	3.01
701140	703920	926	MMP0710	-	HAD superfamily ATPase	30	0.849
703930	704988	352	MMP0711	corA	magnesium/cobalt transporter CorA	37	1.58
705074	705820	248	MMP0712	-	amino acid ABC transporter substrate-binding protein	44	1.29
706252	707988	578	MMP0713	iorA2	indolepyruvate oxidoreductase subunit alpha 2	26	1.07	-
707988	708554	188	MMP0714	iorB2	indolepyruvate oxidoreductase subunit beta	12	-1.44	-
708565	709863	432	MMP0715	-	coenzyme F390 synthetase II	35	1.7
709877	710302	141	MMP0716	-	amino acid-binding ACT domain-containing protein	17	1.57
710315	710851	178	MMP0717	-	hypothetical protein	31	3.96
711235	711585	116	MMP0718	-	hypothetical protein	37	3.13
711623	712030	135	MMP0719	-	transcriptional regluator	10	-0.0664
712301	713923	540	MMP0720	-	hydroxylamine reductase	36	1.56
714028	714708	226	MMP0721	-	ferredoxin	38	1.89
714749	715381	210	MMP0722	-	hypothetical protein	10	-1.26
715399	715743	114	MMP0723	-	hypothetical protein	11	3.01
715973	716317	114	MMP0724	-	hypothetical protein	12	0.371
716325	716882	185	MMP0725	-	integral membrane protein	17	1.03
717187	717468	93	MMP0726	-	hypothetical protein	8	1.09
717504	719444	646	MMP0727	uvrB	excinuclease ABC subunit B	31	1.39
719441	721024	527	MMP0728	uvrC	excinuclease ABC subunit C	36	1.57
721032	723887	951	MMP0729	uvrA	excinuclease ABC subunit A	32	0.893
724013	724432	139	MMP0730	-	hypothetical protein	10	0.727
724442	724645	67	MMP0731	-	exodeoxyribonuclease VII small subunit	17	0.0327
724668	725891	407	MMP0732	xseA	exodeoxyribonuclease VII large subunit	7	0.607
725998	727350	450	MMP0733	-	membrane pump	35	0.843
727487	727804	105	MMP0734	-	hypothetical protein	8	-2.53
727879	728799	306	MMP0735	-	N-6 adenine-specific DNA methylase:N6 adenine-specific DNA methyltransferase, D12 class	18	0.74
729123	729377	84	MMP0736	-	PRC-barrel domain-containing protein	0	-7.14
729402	730205	267	MMP0737	-	L-aspartate dehydrogenase	0	-8.88
730287	731216	309	MMP0738	-	elongation factor Tu domain-containing protein	33	0.674
732154	732858	234	MMP0739	-	Asp/Glu racemase:aspartate racemase	9	-0.7
733128	733808	226	MMP0740	-	purine NTPase	10	-0.573
734495	734872	125	MMP0741	-	hypothetical protein	22	2.31
736065	737234	389	MMP0742	-	hypothetical protein	48	1.38
737294	738268	324	MMP0743	-	integrase/recombinase	19	0.823
738278	738538	86	MMP0744	-	hypothetical protein	12	1.06
738541	738699	52	MMP0745	-	hypothetical protein	6	-6.42
738712	738867	51	MMP0746	-	hypothetical protein	6	-0.96
739200	739430	76	MMP0747	-	hypothetical protein	5	-2.91
739441	741447	668	MMP0748	-	MCE family-like protein	26	-0.0972
741467	741994	175	MMP0749	-	hypothetical protein	9	-0.61
742051	742263	70	MMP0750	-	hypothetical protein	9	0.0122
742371	742568	65	MMP0751	-	hypothetical protein	0	-6.75
742746	743045	99	MMP0752	-	hypothetical protein	0	-7.39
743475	744809	444	MMP0753	-	hypothetical protein	28	0.966
744856	746163	435	MMP0754	-	hypothetical protein	20	-1.07
746442	748256	604	MMP0755	-	ATP/GTP-binding motif-containing protein	48	1.19
748258	749538	426	MMP0756	-	hypothetical protein	11	0.0895
749567	749875	102	MMP0757	-	hypothetical protein	8	-0.741
749878	750849	323	MMP0758	-	HNH endonuclease:HNH nuclease	30	-0.346
750869	752053	394	MMP0759	-	hypothetical protein	16	-0.909
752250	752480	76	MMP0760	-	hypothetical protein	7	-3.41
752649	753023	124	MMP0761	-	hypothetical protein	10	0.534
753135	753662	175	MMP0762	-	hypothetical protein	28	1.76
753774	754082	102	MMP0763	-	hypothetical protein	14	0.518
754114	754386	90	MMP0764	-	hypothetical protein	10	-1
754505	755509	334	MMP0765	-	hypothetical protein	32	0.803
756454	757008	184	MMP0766	resP	site-specific recombinase	12	0.133
757172	758122	316	MMP0767	-	hypothetical protein	12	-0.395
758130	759548	472	MMP0768	-	hypothetical protein	30	2.53
759560	761437	625	MMP0769	-	hypothetical protein	21	0.0541
761693	762445	250	MMP0770	-	ABC transporter	38	1.81
762446	762937	163	MMP0771	-	hypothetical protein	16	-0.42
762949	763713	254	MMP0772	-	hypothetical protein	21	1.2
763723	765096	457	MMP0773	-	hypothetical protein	28	1.26
765202	765741	179	MMP0774	-	hypothetical protein	37	1.84
765796	766236	146	MMP0775	-	hypothetical protein	29	1.67
766242	766721	159	MMP0776	-	hypothetical protein	29	1.47
766733	767464	243	MMP0777	-	hypothetical protein	33	1.3
767826	768143	105	MMP0778	-	hypothetical protein	7	-2.16
768170	768619	149	MMP0779	-	hypothetical protein	18	1.32
768715	770745	676	MMP0780	-	hypothetical protein	53	2.21
770742	772682	646	MMP0781	-	hypothetical protein	49	2.34
772684	773019	111	MMP0782	-	hypothetical protein	19	0.845
773425	773511	87	RNA_32	tRNA-Ser3	Ser tRNA	11	-5.52
773799	775298	499	MMP0783	-	hypothetical protein	26	1.58
775276	775686	136	MMP0784	-	hypothetical protein	0	-7.87
775790	776566	258	MMP0785	dop	chymotrypsin serine protease	37	1.56
777583	777738	51	MMP0786	-	hypothetical protein	16	0.872
778044	778538	164	MMP0787	-	MarR family transcriptional regulator	22	2.24
778818	780980	720	MMP0788	-	hypothetical protein	29	1.1
781596	782831	411	MMP0789	codB	cytosine permease	25	1.11
783205	783807	200	MMP0790	-	hypothetical protein	14	2.25
784022	784600	192	MMP0791	-	TetR family transcriptional regulator Member	14	0.183
784694	785689	331	MMP0792	-	membrane protein	38	1.87
785705	786652	315	MMP0793	-	hypothetical protein	33	1.64
786821	787339	172	MMP0794	-	hypothetical protein	35	2.93
787463	787987	174	MMP0795	-	hypothetical protein	3	-3.72
788112	789326	404	MMP0796	-	sugar efflux transporter	19	0.0503
789385	790590	401	MMP0797	-	general substrate transporter	51	1.47
790662	791330	222	MMP0798	-	hypothetical protein	25	0.86
791640	792218	192	MMP0799	-	TetR family transcriptional regulator Member	24	0.565
792358	793440	360	MMP0800	-	hypothetical protein	38	2.44
793433	794335	300	MMP0801	-	hypothetical protein	38	1.92
794946	796115	389	MMP0802	-	Iron-containing alcohol dehydrogenase	33	1.76
796127	797239	370	MMP0803	-	hypothetical protein	42	2.18
797327	797842	171	MMP0804	-	hypothetical protein	11	1
798048	798596	182	MMP0805	-	hypothetical protein	26	0.843
798627	799346	239	MMP0806	-	hypothetical protein	26	1.6
799477	800229	250	MMP0807	-	carboxymuconolactone decarboxylase-like protein	28	1.6
800375	801568	397	MMP0808	-	hypothetical protein	15	-1.65
801580	802365	261	MMP0809	-	phosphoribosylaminoimidazole carboxylase-like protein	6	-6.85
802414	803022	202	MMP0810	-	hypothetical protein	9	0.35
803109	803621	170	MMP0811	-	hypothetical protein	6	-2.82
803702	805855	717	MMP0812	-	hypothetical protein	58	2.57
806190	807299	369	MMP0813	-	hypothetical protein	57	1.81
807432	808670	412	MMP0814	-	hypothetical protein	47	1.34
808687	810987	766	MMP0815	-	hypothetical protein	40	2.07
811265	811486	73	MMP0816	-	seryl-tRNA synthetase-like protein	13	1.26
811639	812487	282	MMP0817	frcB	coenzyme F420-reducing hydrogenase subunit beta	28	1.94	-
812509	813237	242	MMP0818	frcG	coenzyme F420-reducing hydrogenase subunit gamma	35	1.34	-
813248	813748	166	MMP0819	frcD	coenzyme F420-reducing hydrogenase subunit delta	5	-1.75	-
813762	814994	410	MMP0820	frcA	coenzyme F420-reducing hydrogenase subunit alpha	25	0.372	-
815353	815775	140	MMP0821	vhcD	coenzyme F420-non-reducing hydrogenase subunit delta	29	2.44	-
815792	816694	300	MMP0822	vhcG	coenzyme F420-non-reducing hydrogenase subunit gamma	14	-0.155	-
816716	818131	471	MMP0823	vhcA	coenzyme F420-non-reducing hydrogenase subunit alpha	50	1.79	-
818140	819333	397	MMP0824	vhcB	coenzyme F420-non-reducing hydrogenase subunit beta	31	1.66	-
819424	821388	654	MMP0825	hdrA	heterodisulfide reductase subunit A	41	1.64
821649	821915	88	MMP0826	-	hypothetical protein	22	-0.116
822197	822490	97	MMP0827	-	hypothetical protein	6	0.526
822505	822849	114	MMP0828	-	hypothetical protein	8	-2.57
823118	823777	219	MMP0829	-	coenzyme B12-binding:cobalamin-dependent methionine synthase, B12-binding	36	3.19
823802	824893	363	MMP0830	mtaA	uroporphyrinogen decarboxylase	31	1.02
825017	826045	342	MMP0831	mtbA	methylcobalamin:coenzyme M methyltransferase	30	-0.0304
826046	827824	592	MMP0832	-	ferredoxin	34	0.319
827876	828784	302	MMP0833	-	hypothetical protein	30	0.439
828790	829653	287	MMP0834	mtbA	uroporphyrinogen decarboxylase	13	-0.794
829722	831026	434	MMP0835	-	hypothetical protein	47	1.74
831187	832368	393	MMP0836	-	2-hydroxyglutaryl-CoA dehydratase subunit D-like protein	13	-0.286
832383	832988	201	MMP0837	-	ribonuclease H	16	0.417
833339	834007	222	MMP0838	-	hypothetical protein	7	-1.38
834019	834489	156	MMP0839	-	hypothetical protein	26	1.84
834556	835146	196	MMP0840	-	TetR family transcriptional regulator	14	0.0348
835811	836656	281	MMP0841	-	hypothetical protein	21	1.13
836716	837114	132	MMP0842	-	hypothetical protein	14	0.545
837214	837441	75	MMP0843	-	hypothetical protein	24	0.611
837505	838239	244	MMP0844	-	hypothetical protein	24	1.01
838282	838653	123	MMP0845	-	hypothetical protein	5	-3.82
838896	839165	89	MMP0846	-	hypothetical protein	12	-0.656
839216	839815	199	MMP0847	-	hypothetical protein	15	0.064
839898	840371	157	MMP0848	-	peptide methionine sulfoxide reductase	21	1.31
840626	841249	207	MMP0849	-	L-lysine/ homoserine-homoserine lactone exporter family protein	26	0.34
841312	842565	417	MMP0850	potE	amino acid transporter	34	0.437
842609	843238	209	MMP0851	-	hypothetical protein	17	0.978
843266	843745	159	MMP0852	-	hypothetical protein	16	-0.571
844090	844917	275	MMP0853	nifH	nitrogenase reductase	35	1.58	-
844960	845277	105	MMP0854	NifI1	nitrogen regulatory protein P-II	27	0.118	-
845287	845652	121	MMP0855	nifI2	nitrogen regulatory protein P-II	27	1.31	-
845702	847135	477	MMP0856	nifD	nitrogenase subunit alpha	37	1.13	-
847128	848516	462	MMP0857	nifK	nitrogenase	51	2.98	-
848539	849981	480	MMP0858	nifE	nitrogenase MoFe cofactor biosynthesis protein NifE	41	1.75	-
849999	851375	458	MMP0859	nifN	nitrogenase	33	1.78	-
851341	851661	106	MMP0860	nifX	nitrogen fixation-like protein	21	2.89	-
852237	853538	433	MMP0861	kamA	lysine 2,3-aminomutase	42	2.49
853539	854363	274	MMP0862	yodP	GCN5-like N-acetyltransferase	6	-0.737
854513	854989	158	MMP0863	-	CBS domain-containing protein	31	2.06
854998	856164	388	MMP0864	napA-2	Na+/H+ exchanger	16	-0.315
856222	857625	467	MMP0865	-	aminotransferase (subgroup II) adenosylmethionine-8-amino-7-oxononanoate aminotransferase	28	-0.939
857796	858683	295	MMP0866	proX	glycine betaine ABC transporter substrate-binding protein	54	3.25
858699	859532	277	MMP0867	-	binding-protein dependent transport system inner membrane protein	48	2.69
859546	860715	389	MMP0868	proV	ABC transporter ATPase	24	0.266
861171	861596	141	MMP0869	-	cytidine/deoxycytidylate deaminase	16	0.424
861628	862584	318	MMP0870	-	glycerate dehydrogenase	23	1.15
862626	863819	397	MMP0871	-	hypothetical protein	29	1.06
863940	864854	304	MMP0872	hemC	porphobilinogen deaminase	0	-1.75
864944	866647	567	MMP0873	-	hypothetical protein	29	1.27
866661	867458	265	MMP0874	-	SAM-binding motif-containing protein	26	0.231
867911	869512	533	MMP0875	slpB	S layer protein	35	2.75
869522	870580	352	MMP0876	cofG	FO synthase subunit 1	0	-9.3
870603	871442	279	MMP0877	nadC	quinolinate phosphoribosyl transferase:nicotinate-nucleotide pyrophosphorylase	0	-8.95
871531	871923	130	MMP0878	-	ribonuclease P-like protein	0	-7.8
872195	873739	514	MMP0879	serS	seryl-tRNA synthetase	0	-8.86	+
873802	874821	339	MMP0880	aksF	isopropylmalate/isohomocitrate dehydrogenase	0	-7.24
874946	875287	113	MMP0881	-	hypothetical protein	20	3.18
875462	876343	293	MMP0882	purM	AIR synthase-like protein domain-containing protein	7	-5.32
876371	877336	321	MMP0883	-	hypothetical protein	13	1.03
877367	877864	165	MMP0884	-	hypothetical protein	22	-0.0122
877974	879140	388	MMP0885	-	ATP/GTP-binding motif-containing protein	31	1.09
879295	880062	255	MMP0886	-	cobalt ABC transporter inner membrane protein	7	-2.89
880212	880514	100	MMP0887	-	stress responsive alpha-beta barrel domain-containing protein	10	-2.5
880636	880962	108	MMP0888	-	cobalt transport protein CbiN	10	-2.44
880955	881593	212	MMP0889	-	cobalt transport protein CbiM	34	1.11
881791	884034	747	MMP0890	-	superfamily II helicase	23	0.136
884248	884823	191	MMP0891	-	exonuclease	22	0.921
884847	885395	182	MMP0892	-	GCN5-like N-acetyltransferase	8	1.49
885559	887160	533	MMP0893	pyrG	CTP synthetase	0	-9.91
887183	888115	310	MMP0894	guaA	GMP synthase subunit B	0	-9.11
888224	888832	202	MMP0895	-	hypothetical protein	19	0.754
888854	890125	423	MMP0896	-	polysaccharide biosynthesis protein	0	-3.61
890226	891452	408	MMP0897	argJ	bifunctional ornithine acetyltransferase/N-acetylglutamate synthase	0	-9.51
891545	894625	1026	MMP0898	-	cellulose-binding protein	61	1.15
894927	895586	219	MMP0899	-	ATP/GTP-binding motif-containing protein	15	1.43
895596	896249	217	MMP0900	-	rhodanese domain-containing protein	12	-1.42
896279	897316	345	MMP0901	-	ATP/GTP-binding motif-containing protein	2	-7.27
897383	897775	130	MMP0902	-	hypothetical protein	3	-7.81
897787	898014	75	MMP0903	-	hypothetical protein	10	1.23
898296	899204	302	MMP0904	selD	selenophosphate synthetase	10	-1.79
899384	899980	198	MMP0905	-	hypothetical protein	10	1.83
899977	900903	308	MMP0906	-	ribonuclease Z	1	-9.1
900933	901325	130	MMP0907	-	transcriptional regulator TrmB	0	-3.72
901511	901891	126	MMP0908	-	CBS domain-containing protein	19	0.622
901906	902388	160	MMP0909	-	hypothetical protein	1	-2.59
902427	902855	142	MMP0910	-	hypothetical protein	21	0.74
902899	903480	193	MMP0911	-	iron-sulfur flavoprotein	10	0.576
903556	903750	64	MMP0912	-	4-oxalocrotonate tautomerase	2	-1.45
903792	904169	125	MMP0913	-	hypothetical protein	14	-0.492
904188	904895	235	MMP0914	-	hypothetical protein	26	0.4
904980	905588	202	MMP0915	cobY/cofC	nucleoside triphosphate: 5'-deoxyadenosylcobinamide phosphate nucleotidyltransferase	0	-8.47
905585	905833	82	MMP0916	-	PRC-barrel domain-containing protein	1	-2.2
905897	906730	277	MMP0917	dapF	diaminopimelate epimerase	3	-7.35
906776	908317	513	MMP0918	asnB	glutamine-hydrolyzing asparagine synthase	0	-7.85
908415	909182	255	MMP0919	-	dihydroorotate dehydrogenase electron transfer subunit	0	-8.82
909214	910461	415	MMP0920	ahcY	S-adenosyl-L-homocysteine hydrolase	18	-0.85
910627	910959	110	MMP0921	-	RNAse P, Rpr2/Rpp21 subunit	3	-7.55
911058	911723	221	MMP0922	-	phage infection protein	18	1.35
911732	912544	270	MMP0923	dapB	dihydrodipicolinate reductase	37	1.7
912553	913155	200	MMP0924	-	hypothetical protein	11	-0.868
913166	913609	147	MMP0925	cheW	chemotaxis protein CheW	17	-0.0349	-
913654	914751	365	MMP0926	cheB	response regulator receiver modulated CheB methylesterase	27	0.301	-
914756	917518	920	MMP0927	cheA	CheA signal transduction histidine kinase	51	1.98	-
917529	917993	154	MMP0928	cheD	chemoreceptor glutamine deamidase CheD	16	0.701	-
917974	919413	479	MMP0929	-	methyl-accepting chemotaxis sensory transducer	36	0.989	-
919439	920251	270	MMP0930	cheR	chemotaxis protein CheR	30	2.13	-
920322	920930	202	MMP0931	-	MCP methylation inhibitor CheC	40	2.91	-
920951	921640	229	MMP0932	-	MCP methylation inhibitor CheC	17	0.506	-
921656	922027	123	MMP0933	cheY	response regulator receiver protein	22	1.69	-
922112	923158	348	MMP0934	-	hypothetical protein	13	-0.385
923434	923931	165	MMP0935	-	hypothetical protein	15	-1.9
923937	924773	278	MMP0936	aroE	shikimate 5-dehydrogenase	0	-4.42
924790	925536	248	MMP0937	cofE	F420-0--gamma-glutamyl ligase	0	-8.78
925590	926363	257	MMP0938	cobS	cobalamin (5'-phosphate) synthase	0	-6.51
926379	927056	225	MMP0939	-	HAD superfamily (subfamily IA) hydrolase	23	1.36
927079	927366	95	MMP0940	-	hypothetical protein	26	0.242
927431	928942	503	MMP0941	-	hypothetical protein	14	-0.529
929000	929812	270	MMP0942	-	hypothetical protein	27	0.527
929826	930278	150	MMP0943	taqD	glycerol-3-phosphate cytidyltransferase	2	-6.02
930301	931311	336	MMP0944	-	hypothetical protein	29	-0.224
931400	933241	613	MMP0945	-	glyceraldehyde-3-phosphate ferredoxin oxidoreductase	27	-0.698
933286	934695	469	MMP0946	gatB	aspartyl/glutamyl-tRNA amidotransferase subunit B	1	-7.14
934878	935744	288	MMP0947	hisG	ATP phosphoribosyltransferase	0	-9
936026	936382	118	MMP0948	-	hypothetical protein	0	-7.66
936440	937774	444	MMP0949	-	tRNA CCA-pyrophosphorylase	0	-9.64
937787	939217	476	MMP0950	-	hypothetical protein	0	-9.74
939228	940148	306	MMP0951	cobD	cobalamin biosynthesis protein	1	-7.5
940241	940636	131	MMP0952	aIF-5A	translation initiation factor IF-5A	0	-7.82	+
940779	941531	250	MMP0953	cbiH	precorrin-3B C17-methyltransferase	0	-8.79
941822	942295	157	MMP0954	-	hypothetical protein	6	-0.787
942852	943718	288	MMP0955	sucD	succinyl-CoA synthetase subunit alpha	0	-9
943765	946236	823	MMP0956	topA	DNA topoisomerase I	2	-4.1	+
946238	946891	217	MMP0957	dsbD	hypothetical protein	16	-0.432
946911	947258	115	MMP0958	-	hypothetical protein	17	-0.0466
947275	948177	300	MMP0959	trxB	FAD-dependent pyridine nucleotide-disulfide oxidoreductase	31	1.55
948263	949270	335	MMP0960	-	hypothetical protein	25	-0.214
949611	951110	499	MMP0961	-	hypothetical protein	46	1.92
951146	951361	71	MMP0962	-	zinc finger protein	24	0.947
951358	952077	239	MMP0963	-	MIP family channel protein	28	1.08
952202	952459	85	MMP0964	-	hypothetical protein	12	-0.126
952509	953087	192	MMP0965	-	formylmethanofuran dehydrogenase subunit E-like protein	23	0.635
953174	953893	239	MMP0966	cobA	uroporphyrin-III C-methyltransferase	0	-8.72
954150	954581	143	MMP0967	-	hypothetical protein	0	-7.95
954600	955874	424	MMP0968	hisD	histidinol dehydrogenase	0	-9.57
955908	956324	138	MMP0969	-	hypothetical protein	6	0.26
956353	958074	573	MMP0970	lig	DNA ligase I, ATP-dependent Dnl1	0	-10	+
958096	959445	449	MMP0971	purB	adenylosuccinate lyase	0	-9.65
959495	959908	137	MMP0972	-	hypothetical protein	11	1.52
959986	960843	285	MMP0973	-	hypothetical protein	13	2.46
960830	961489	219	MMP0974	-	hypothetical protein	25	2.14
961541	962392	283	MMP0975	modA	molybdenum ABC transporter solute-binding protein	22	1.48
962612	963268	218	MMP0976	-	hypothetical protein	12	-0.0464
963269	964051	260	MMP0977	CooC	CO dehydrogenase maturation factor	18	0.958
964056	964235	59	MMP0978	-	hypothetical protein	10	-0.59
964340	964804	154	MMP0979	-	hypothetical protein	23	2.37
964809	966182	457	MMP0980	cdh	acetyl-CoA decarbonylase/synthase complex subunit gamma	27	1.26	-
966196	967350	384	MMP0981	cdhD	acetyl-CoA decarbonylase/synthase complex subunit delta	39	1.76	-
967365	968117	250	MMP0982	-	hypothetical protein	6	-2.2
968128	969501	457	MMP0983	cdhB	acetyl-CoA decarbonylase/synthase complex subunit beta	30	1.83	-
969513	970031	172	MMP0984	cdh	acetyl-CoA decarbonylase/synthase complex subunit epsilon	9	-1.89	-
970041	972377	778	MMP0985	cdhA	acetyl-CoA decarbonylase/synthase complex subunit alpha	42	0.8	-
972543	973418	291	MMP0986	thyA	thymidylate synthase	18	1.58
973423	974226	267	MMP0987	ksgA	dimethyladenosine transferase	12	-0.727
974237	975124	295	MMP0988	-	RNA methyltransferase-like protein	19	0.165
975268	977262	664	MMP0989	top6B	DNA topoisomerase VI subunit B	1	-9.23	+
977591	978355	254	MMP0990	-	hypothetical protein	28	1.51
978735	980321	528	MMP0991	-	hypothetical protein	16	-0.387
980566	981087	173	MMP0992	-	hypothetical protein	19	1.44
981206	981406	66	MMP0993	-	XRE family transcriptional regulator	4	-5.19
981403	981744	113	MMP0994	-	hypothetical protein	11	-0.447
981799	982230	143	MMP0995	-	hypothetical protein	14	0.933
982388	982651	87	MMP0996	-	hypothetical protein	11	0.837
982883	983239	118	MMP0997	-	blue (type1) copper domain-containing protein	21	1.32
983537	984193	218	MMP0998	-	hypothetical protein	25	1.51
984278	984865	195	MMP0999	-	hypothetical protein	17	1.77
984862	985110	82	MMP1000	-	hypothetical protein	16	-0.494
985324	986544	406	MMP1001	-	hypothetical protein	33	1.5
986571	987347	258	MMP1002	trpA	tryptophan synthase subunit alpha	3	-7.25
987348	988532	394	MMP1003	trpB	tryptophan synthase subunit beta	0	-9.46
988522	989157	211	MMP1004	trpF	N-(5'-phosphoribosyl)anthranilate isomerase	1	-8.53
989167	989763	198	MMP1005	trpG	anthranilate synthase component II	1	-6.12
989744	991063	439	MMP1006	trpE	anthranilate synthase component I	1	-8.62
991056	992021	321	MMP1007	trpD	anthranilate phosphoribosyltransferase	0	-6.16
992021	992710	229	MMP1008	trpC	indole-3-glycerol-phosphate synthase	0	-4.85
993042	994298	418	MMP1009	pyrC	dihydroorotase	0	-5.55
994323	995216	297	MMP1010	-	RluA family pseudouridine synthase	20	0.486
995327	996994	555	MMP1011	gltX	glutamyl-tRNA synthetase	0	-9.97	+
997149	997898	249	MMP1012	exoA	exodeoxyribonuclease III Xth	31	0.0862
998113	1001358	1081	MMP1013	carB	carbamoyl-phosphate synthase large subunit	0	-10.9
1001423	1002490	355	MMP1014	-	radical SAM domain-containing protein	20	-0.011
1002569	1002907	112	MMP1015	-	transcription factor CBF/NF-Y	7	-6.58
1003113	1004354	413	MMP1016	-	CBS domain-containing signal transduction protein	30	0.282
1004396	1005802	468	MMP1017	lysC	aspartate kinase	0	-9.72
1005952	1007430	492	MMP1018	cimA	(R)-citramalate synthase	3	-4.12
1007489	1008295	268	MMP1019	-	PEGA domain-containing protein	18	0.336
1008301	1009305	334	MMP1020	-	hypothetical protein	36	1.43
1009427	1010998	523	MMP1021	-	hypothetical protein	2	-7.56
1010991	1012157	388	MMP1022	-	hypothetical protein	2	-9.44
1012241	1012843	200	MMP1023	-	TetR family transcriptional regulator	25	2.08
1012955	1015087	710	MMP1024	-	MCE family-like protein	26	-1.02
1015100	1015603	167	MMP1025	-	hypothetical protein	0	-8.19
1015747	1017447	566	MMP1026	argS	arginyl-tRNA synthetase	0	-10	+
1018191	1018742	183	MMP1027	-	hypothetical protein	13	0.677
1019501	1021543	680	MMP1028	-	hypothetical protein	1	-4.16
1021630	1021989	119	MMP1029	-	hypothetical protein	12	0.762
1022105	1022701	198	MMP1030	-	hypothetical protein	0	-8.44
1022763	1023341	192	MMP1031	adkA	adenylate kinase	0	-4.15
1023461	1025389	642	MMP1032	rpa	replication factor A	0	-6.86	+
1025552	1028482	976	MMP1033	-	hypothetical protein	20	-0.68
1028504	1029103	199	MMP1034	tmk	thymidylate kinase	0	-8.45
1029175	1029588	137	MMP1035	-	hypothetical protein	20	2.54
1029626	1030432	268	MMP1036	-	hypothetical protein	43	2.05
1030514	1030993	159	MMP1037	-	rRNA large subunit methyltransferase	11	0.0224
1031411	1031719	102	MMP1038	atpH	A1A0 ATPase subunit H	0	-7.44	+
1031753	1033813	686	MMP1039	atpI	V-type ATP synthase subunit I	1	-8.28	+
1033866	1034534	222	MMP1040	atpK	V-type ATP synthase subunit K	0	-8.61	+
1034595	1035206	203	MMP1041	atpE	A1A0 ATPase subunit IE	0	-8.48	+
1035217	1036392	391	MMP1042	atpC	V-type ATP synthase subunit C	0	-9.45	+
1036414	1036713	99	MMP1043	atpF	V-type ATP synthase subunit F	0	-7.39	+
1036729	1038489	586	MMP1044	atpA	V-type ATP synthase subunit A	0	-10	+
1038524	1039912	462	MMP1045	atpB	V-type ATP synthase subunit B	0	-8.7	+
1039959	1040603	214	MMP1046	atpD	V-type ATP synthase subunit D	0	-8.55	+
1040625	1040990	121	MMP1047	-	hypothetical protein	5	-1.47
1041047	1041436	129	MMP1048	-	hypothetical protein	11	-0.104
1041634	1041903	89	MMP1049	-	multiple resistance and pH regulation protein F	17	-0.817
1041939	1042586	215	MMP1050	-	hypothetical protein	3	-1.1
1042663	1043457	264	MMP1051	surE	stationary phase survival protein SurE	36	1.9
1043791	1044585	264	MMP1052	-	hypothetical protein	3	-5.41
1044633	1045514	293	MMP1053	hdrB2	heterodisulfide reductase subunit B2	14	-3.41
1045550	1046104	184	MMP1054	hdrC2	heterodisulfide reductase subunit C2	8	-1.03
1046236	1046541	101	MMP1055	-	hypothetical protein	14	-0.231
1046564	1047766	400	MMP1056	-	hypothetical protein	22	-1.06
1047763	1048824	353	MMP1057	-	hypothetical protein	26	1.73
1048901	1049869	322	MMP1058	-	hypothetical protein	16	0.0488
1049891	1049964	74	RNA_31	tRNA-Ala1	Ala tRNA	7	-4.25
1050094	1051545	483	MMP1059	-	hypothetical protein	44	1.5
1051556	1052986	476	MMP1060	cysS	cysteinyl-tRNA synthetase	34	1.44
1053002	1053610	202	MMP1061	-	hypothetical protein	15	-0.789
1053641	1055482	613	MMP1062	-	hypothetical protein	30	0.653
1055566	1057110	514	MMP1063	leuA	2-isopropylmalate synthase	29	0.433
1057240	1057803	187	MMP1064	-	adenylate cyclase	10	-0.645
1057800	1058234	144	MMP1065	-	BadM/Rrf2 family transcriptional regulator	21	1.32
1058344	1058805	153	MMP1066	-	molybdenum cofactor biosynthesis protein MoaC	4	-3.66
1058824	1060308	494	MMP1067	-	succinate dehydrogenase/fumarate reductase iron-sulfur subunit	2	-9.8
1060440	1061408	322	MMP1068	-	K+-dependent Na+/Ca+ exchanger related-protein:Sodium/calcium exchanger membrane region	7	-5.99
1061440	1062366	308	MMP1069	-	basic helix-loop-helix dimerization domain-containing protein	32	1.78
1062398	1063030	210	MMP1070	-	hypothetical protein	2	-1.66
1063111	1063530	139	MMP1071	-	hypothetical protein	4	-1.2
1063545	1064672	375	MMP1072	-	aminotransferase (subgroup I) aromatic aminotransferase	8	-1.12
1064872	1065126	84	MMP1073	ehbC	monovalent cation/H+ antiporter subunit G	17	-0.386
1065136	1065378	80	MMP1074	ehbD	hypothetical protein	18	-0.321
1065449	1065919	156	MMP1075	dut	dUTP diphosphatase	21	0.701
1065921	1067156	411	MMP1076	-	hexapeptide repeat-containing transferase	0	-9.53
1067165	1068508	447	MMP1077	-	phosphoglucomutase/phosphomannomutase	0	-9.65
1068603	1069547	314	MMP1078	-	hypothetical protein	8	-2.03
1069551	1070360	269	MMP1079	-	glycosyl transferase	14	-1.6
1070534	1071628	364	MMP1080	-	group 1 glycosyl transferase	27	-0.343
1072342	1073454	370	MMP1081	wbpG	LPS biosynthesis protein WbpG	37	2.25
1073455	1074063	202	MMP1082	hisH	imidazole glycerol phosphate synthase subunit HisH	26	2.11
1074112	1074846	244	MMP1083	-	imidazole glycerol phosphate synthase subunit HisF	33	2.52
1074958	1076751	597	MMP1084	-	hypothetical protein	20	-0.485
1076756	1077430	224	MMP1085	-	hypothetical protein	32	1.35
1077467	1078429	320	MMP1086	-	hypothetical protein	24	0.897
1078474	1079520	348	MMP1087	-	hypothetical protein	22	0.545
1079591	1080823	410	MMP1088	-	group 1 glycosyl transferase	41	1.02
1081000	1082508	502	MMP1089	-	polysaccharide biosynthesis protein	1	-8.82
1082533	1083453	306	MMP1090	-	NAD-dependent epimerase/dehydratase	19	-2.31
1083536	1084384	282	MMP1091	-	ADP-glucose pyrophosphorylase	5	-4.16
1084457	1085371	304	MMP1092	-	auxin efflux carrier	18	0.864
1085368	1085814	148	MMP1093	coaD	phosphopantetheine adenylyltransferase	0	-8
1085885	1088161	758	MMP1094	ppsA	phosphoenolpyruvate synthase	1	-9.43
1088405	1089244	279	MMP1095	-	phosphate-binding protein	21	1.23
1089326	1090201	291	MMP1096	-	phosphate ABC transporter inner membrane protein	21	-0.33
1090214	1091080	288	MMP1097	-	phosphate ABC transporter inner membrane protein	33	1.45
1091100	1091855	251	MMP1098	pstB	phosphate ABC transporter ATP-binding protein	13	0.695
1091935	1092636	233	MMP1099	-	phosphate transporter PhoU	12	0.0406
1092633	1093040	135	MMP1100	-	transcriptional regulator	26	2.9
1093257	1094444	395	MMP1101	-	acetylornithine aminotransferase	0	-6.3
1094532	1095176	214	MMP1102	-	phospholipase D/transphosphatidylase	26	1.68
1095173	1095817	214	MMP1103	-	hypothetical protein	21	-0.839
1095867	1096313	148	MMP1104	pyrI	aspartate carbamoyltransferase regulatory subunit	1	-7
1096371	1097459	362	MMP1105	sucC	succinate-CoA ligase (ADP-forming), beta chain	1	-9.34
1097472	1097783	103	MMP1106	-	hypothetical protein	4	-2.5
1097784	1098053	89	MMP1107	-	Signal recognition particle protein SRP19	6	0.569
1098067	1099017	316	MMP1108	corA	magnesium/cobalt transporter CorA	1	-9.14
1099029	1100138	369	MMP1109	-	hypothetical protein	1	-4.28
1100167	1101342	391	MMP1110	-	hypothetical protein	0	-9.45
1101329	1102402	357	MMP1111	modA	hypothetical protein	1	-9.32
1102407	1103162	251	MMP1112	-	hypothetical protein	0	-8.79
1103223	1104161	312	MMP1113	-	transketoloase, C terminal half	0	-5.21
1104218	1104877	219	MMP1114	rpe	Pentose-5-phosphate 3-epimerase	2	-6.27
1104891	1105718	275	MMP1115	-	transketolase, N terminal half	1	-7.93
1106057	1107109	350	MMP1116	-	cellulase	8	-2.2
1107188	1107676	162	MMP1117	-	hypothetical protein	28	2.44
1107681	1107998	105	MMP1118	-	hypothetical protein	17	0.346
1108117	1109061	314	MMP1119	yjlA	hypothetical protein	20	0.54
1109187	1111031	614	MMP1120	-	ATPase-like ATP-binding protein	28	0.973
1111075	1111638	187	MMP1121	-	metal-dependent phophohydrolase-like protein	29	2.2
1111687	1112865	392	MMP1122	-	translation-associated GTPase	8	-1.63
1112909	1114225	438	MMP1123	-	radical SAM domain-containing protein	7	-2.59
1114567	1115514	315	MMP1124	-	thiamine-monophosphate kinase	0	-9.13
1115557	1116030	157	MMP1125	-	hypothetical protein	12	-0.502
1116003	1116881	292	MMP1126	-	proliferating-cell nucleolar antigen	0	-9.02	+
1116933	1119074	713	MMP1127	-	RNA binding S1 domain-containing protein	21	0.563
1119106	1119717	203	MMP1128	ppiB	cyclophilin type peptidyl-prolyl cis-trans isomerase	20	1.29
1119759	1120247	162	MMP1129	ppiB	cyclophilin type peptidyl-prolyl cis-trans isomerase	12	0.669
1120362	1120760	132	MMP1130	-	hypothetical protein	7	-1.05
1120835	1122094	419	MMP1131	-	peptide chain release factor 1	0	-9.55	+
1122281	1122814	177	MMP1132	endA	tRNA-splicing endonuclease subunit alpha	0	-8.27
1122832	1123875	347	MMP1133	comC	L-sulfolactate dehydrogenase/(S)-hydroxyglutaric acid dehydrogenase	9	-1.12	-
1123998	1125221	407	MMP1134	-	type A flavoprotein	58	1.78
1125405	1126625	406	MMP1135	-	flavodoxin:beta-lactamase-like	56	1.85
1126811	1127230	139	MMP1136	-	rubrerythrin	16	2.55
1127432	1127854	140	MMP1137	-	Lrp/AsnC family transcriptional regulator	20	-0.52
1128004	1128864	286	MMP1138	thiM	hydroxyethylthiazole kinase	18	0.824
1128854	1129477	207	MMP1139	thiE	thiamine-phosphate pyrophosphorylase	0	-8.5
1129653	1129898	81	MMP1140	fdxA	ferredoxin	10	-1.41
1130105	1132729	874	MMP1141	-	ATP-dependent helicase	42	1.31
1132732	1133442	236	MMP1142	-	metallophosphoesterase	7	-0.999
1133478	1133858	126	MMP1143	-	hypothetical protein	16	1.38
1133874	1134623	249	MMP1144	-	bacitracin resistance protein BacA	26	1.25
1134778	1135566	262	MMP1145	minD	septum formation inhibitor-activating ATPase	2	-3.36
1135617	1136996	459	MMP1146	purF	amidophosphoribosyltransferase	0	-9.69
1137171	1137365	64	MMP1147	rpl37e	50S ribosomal protein L37e	8	-5.73
1137442	1137660	72	MMP1148	-	small nuclear ribonucleoprotein	17	-1.05
1137792	1139066	424	MMP1149	leuC	3-isopropylmalate dehydratase large subunit	4	-4.57
1139143	1140201	352	MMP1150	mtaA	uroporphyrinogen decarboxylase	41	3.22
1140201	1140848	215	MMP1151	mtbC	coenzyme B12-binding:cobalamin-dependent methionine synthase, B12-binding	45	3.23
1141022	1141384	120	MMP1152	-	hypothetical protein	11	0.0283
1141444	1142571	375	MMP1153	ehbN	energy conserving hydrogenase B large subunit	42	2.92
1142799	1143377	192	MMP1154	hdrC1	heterosulfide reductase subunit C1	21	-0.166
1143390	1144295	301	MMP1155	hdrB1	heterosulfide reductase subunit B1	61	2.94
1144326	1144640	104	MMP1156	-	carboxymuconolactone decarboxylase	13	1.8
1144654	1145010	118	MMP1157	rbo	desulfoferrodoxin, ferrous iron-binding site	23	0.788
1145031	1145297	88	MMP1158	-	hypothetical protein	30	1.93
1145320	1145835	171	MMP1159	-	Ferritin	45	2.68
1145854	1146042	62	MMP1160	-	hypothetical protein	23	0.638
1146078	1146428	116	MMP1161	-	hypothetical protein	23	1.31
1146467	1147630	387	MMP1162	-	beta-lactamase domain-containing protein	32	1.71
1147655	1147969	104	MMP1163	-	CutA1 divalent ion tolerance protein	16	1.17
1148085	1148315	76	MMP1164	-	heavy metal transport/detoxification protein	9	-0.578
1148331	1150502	723	MMP1165	-	heavy metal translocating P-type ATPase	48	2.22
1150667	1151260	197	MMP1166	-	iron-sulfur flavoprotein	24	0.55
1151263	1151817	184	MMP1167	-	flavoprotein-like protein	3	-0.317
1151818	1152564	248	MMP1168	-	ABC transporter ATP-binding protein	1	-8.78
1152534	1153790	418	MMP1169	-	SufBD protein	0	-2.62
1153909	1154601	230	MMP1170	-	glycosyl transferase	15	-2.62
1154613	1155227	204	MMP1171	pssA	CDP-diacylglycerol--serine O-phosphatidyltransferase	0	-8.48
1155257	1155808	183	MMP1172	-	DNA protection protein DPS	20	1.24
1155931	1156740	269	MMP1173	-	zinc/iron permease	22	2.02
1156960	1157613	217	MMP1174	-	peroxiredoxin	43	2.43
1157755	1158837	360	MMP1175	-	hypothetical protein	14	-0.0296
1158991	1159554	187	MMP1176	-	iron transport system substrate-binding protein, N-term half	43	3.65
1159500	1160114	204	MMP1177	-	iron transport system substrate-binding protein, C-term half	28	2.42
1160235	1161356	373	MMP1178	-	periplasmic binding protein	34	-0.121
1161713	1162369	218	MMP1179	-	methyltransferase	30	1.57
1162369	1164126	585	MMP1180	-	hypothetical protein	35	1.55
1164318	1165454	378	MMP1181	-	iron transport system binding protein	34	3.36
1165563	1166609	348	MMP1182	-	transport system permease	21	0.536
1166627	1167388	253	MMP1183	-	iron ABC transporter ATPase subunit	5	-1.71
1167389	1167916	175	MMP1184	-	N-acetyltransferase-like protein	17	0.839
1168035	1168574	179	MMP1185	-	hydrogen uptake protein:hydrogenase maturation protease HycI	7	-5.29
1168587	1170665	692	MMP1186	lon	thiol (cysteine) protease	1	-10.3
1170696	1171238	180	MMP1187	fucA	class II aldolase/adducin family protein	25	2.57
1171310	1171585	91	MMP1188	-	hypothetical protein	3	-4.46
1171728	1172447	239	MMP1189	-	ribose-5-phosphate isomerase A	3	-7.72
1172516	1172968	150	MMP1190	-	FKBP-type peptidylprolyl isomerase	13	-0.344
1173159	1174130	323	MMP1191	mch	N(5),N(10)-methenyltetrahydromethanopterin cyclohydrolase	0	-9.17	+
1174250	1175365	371	MMP1192	-	radical SAM domain-containing protein	27	1.45
1175991	1180484	1497	MMP1193	-	hypothetical protein	76	3.05
1180541	1182589	682	MMP1194	-	triple helix repeat-containing collagen	52	2.08
1182693	1183064	123	MMP1195	yneG	cytoplasmic protein	6	-1.14
1183142	1183690	182	MMP1196	-	hypothetical protein	1	0.196
1183873	1184634	253	MMP1197	-	binding-protein dependent transport system inner membrane protein	39	0.942
1184677	1185441	254	MMP1198	-	nitrate/sulfonate/bicarbonate ABC transporter ATPase	34	1.14
1185544	1186398	284	MMP1199	-	phosphate transporter PhoU	15	-0.821
1186534	1187844	436	MMP1200	lysA	diaminopimelate decarboxylase	2	-6.8
1188095	1188652	185	MMP1201	-	nuclease	6	-3.64
1188662	1189069	135	MMP1202	-	hypothetical protein	10	1.66
1189053	1190150	365	MMP1203	cbiD	cobalt-precorrin-6A synthase	1	-9.35
1190190	1191209	339	MMP1204	-	M24 family metallopeptidase	11	-1.49
1191279	1192568	429	MMP1205	aroA	3-phosphoshikimate 1-carboxyvinyltransferase	0	-9.59
1192748	1194088	446	MMP1206	glnA	glutamine synthetase	0	-9.64
1194298	1194672	124	MMP1207	-	30S ribosomal protein S6e	1	1.32
1194834	1196066	410	MMP1208	aIF2_gamma	translation initiation factor IF-2 subunit gamma	0	-9.52	+
1196094	1197167	357	MMP1209	-	hypothetical protein	20	1.2
1197303	1197992	229	MMP1210	-	hypothetical protein	16	-0.174
1198055	1199104	349	MMP1211	-	hypothetical protein	0	-9.28
1199123	1200301	392	MMP1212	-	acetyl-CoA acetyltransferase	0	-9.45
1200340	1200732	130	MMP1213	-	hypothetical protein	0	-7.8
1200774	1201451	225	MMP1214	-	hypothetical protein	13	1.2
1201550	1203028	492	MMP1215	-	cobyric acid synthase	0	-9.79
1203152	1204267	371	MMP1216	hisC	histidinol-phosphate aminotransferase	0	-9.37
1204315	1204974	219	MMP1217	-	hypothetical protein	0	-5.59
1204992	1206239	415	MMP1218	-	hypothetical protein	27	2.07
1206366	1208375	669	MMP1219	-	dinG ATP-dependent helicase	25	-0.27
1208499	1210061	520	MMP1220	glgP	alpha-glucan phosphorylase	23	1.01
1210159	1210704	181	MMP1221	-	SAM-binding motif-containing protein	1	-2.75
1210853	1211821	322	MMP1222	radA	DNA repair and recombination protein RadA	22	-0.81
1211914	1213392	492	MMP1223	-	hypothetical protein	3	-7.47
1213682	1214446	254	MMP1224	-	ABC-type amino acid transport/signal transduction systems periplasmic component-related	33	1.87
1214562	1215326	254	MMP1225	-	amino acid ABC-type transporter-like protein	13	0.776
1215346	1216503	385	MMP1226	-	geranylgeranyl reductase	12	-0.522
1216502	1217242	246	MMP1227	cbiE	cobalt-precorrin-6Y C(5)-methyltransferase	1	-2.96
1217256	1217903	215	MMP1228	-	hypothetical protein	12	-0.527
1217998	1218300	100	MMP1229	-	FUN14 family protein	14	0.478
1218373	1219431	352	MMP1230	-	DNA polymerase, beta-like region	2	-8.3
1219505	1219909	134	MMP1231	-	HAD family hydrolase fragment	8	-1.83
1219930	1220820	296	MMP1232	-	PP-loop domain-containing protein	3	-5.72
1220873	1221598	241	MMP1233	-	formate dehydrogenase accessory protein FdhD	23	1.86
1221654	1222373	239	MMP1234	-	UBA/THIF-type NAD/FAD binding protein	1	-8.72
1222366	1222791	141	MMP1235	moaE	molybdopterin biosynthesis MoaE	1	1.8
1222830	1223573	247	MMP1236	-	hypothetical protein	0	-2.23
1223604	1223804	66	MMP1237	-	hypothetical protein	15	2.8
1223883	1224866	327	MMP1238	bioB	biotin synthase	8	-5.38
1224863	1225639	258	MMP1239	-	hypothetical protein	2	-5.37
1225667	1226809	380	MMP1240	-	Sep-tRNA:Cys-tRNA synthetase	0	-9.41
1226815	1227174	119	MMP1241	-	hypothetical protein	21	2.11
1227185	1228102	305	MMP1242	nadA	quinolinate synthetase	1	-6.28
1228155	1228808	217	MMP1243	-	UBA/THIF-type NAD/FAD binding protein	12	-0.948
1228973	1229419	148	MMP1244	fwdH	tungsten containing formylmethanofuran dehydrogenase subunit H	3	-4.83	+
1229443	1230501	352	MMP1245	fwdF	tungsten containing formylmethanofuran dehydrogenase subunit F	1	-7.71	+
1230524	1230766	80	MMP1246	fwdG	tungsten containing formylmethanofuran dehydrogenase subunit G	0	-7.06	+
1230808	1231194	128	MMP1247	fwdD	tungsten containing formylmethanofuran dehydrogenase subunit D	0	-7.78	+
1231217	1232920	567	MMP1248	fwdA	tungsten containing formylmethanofuran dehydrogenase subunit A	0	-10	+
1232954	1233772	272	MMP1249	fwdC	tungsten containing formylmethanofuran dehydrogenase subunit C	0	-4.91	+
1233865	1234368	167	MMP1250	-	6-pyruvoyl tetrahydropterin synthase	24	1.69
1234459	1235019	186	MMP1251	-	CBS domain-containing signal transduction protein	29	0.41
1235042	1235881	279	MMP1252	-	CBS domain-containing protein	30	1.87
1236001	1236900	299	MMP1253	-	hypothetical protein	23	0.987
1236961	1238010	349	MMP1254	purM	phosphoribosylaminoimidazole synthetase	0	-9.28
1238051	1239715	554	MMP1255	pheT	phenylalanyl-tRNA synthetase subunit beta	0	-9.96	+
1239781	1240284	167	MMP1256	-	hypothetical protein	14	-0.356
1240285	1240962	225	MMP1257	-	NERD domain-containing protein	17	-0.14
1240981	1241949	322	MMP1258	hemB	delta-aminolevulinic acid dehydratase	1	-9.16
1242092	1243420	442	MMP1259	-	FAD-dependent pyridine nucleotide-disulfide oxidoreductase	3	-8.05
1243648	1244796	382	MMP1260	-	hypothetical protein	54	3.1
1244911	1245483	190	MMP1261	-	hypothetical protein	38	2.35
1245458	1245985	175	MMP1262	-	hypothetical protein	11	-0.0254
1246003	1246815	270	MMP1263	-	hypothetical protein	10	-0.376
1246831	1248324	497	MMP1264	-	hypothetical protein	29	2.21
1248402	1250297	631	MMP1265	-	glutamyl-tRNA(Gln) amidotransferase subunit E	1	-10.2
1250346	1251602	418	MMP1266	-	glutamyl-tRNA(Gln) amidotransferase subunit D	0	-9.55
1251699	1252409	236	MMP1267	-	hypothetical protein	3	-0.527
1252548	1253564	338	MMP1268	-	hypothetical protein	20	0.132
1253581	1253871	96	MMP1269	-	hypothetical protein	6	-7.34
1253911	1255227	438	MMP1270	-	bifunctional hexulose-6-phosphate synthase/ribonuclease regulator	33	1.84
1255312	1256751	479	MMP1271	vorA	2-oxoisovalerate oxidoreductase subunit alpha	23	-2.54	-
1256753	1257808	351	MMP1272	vorB	2-ketoisovalerate ferredoxin reductase	13	-3.14	-
1257819	1258058	79	MMP1273	vorC	2-oxoisovalerate oxidoreductase subunit gamma	12	-1.69	-
1258142	1259815	557	MMP1274	-	AMP-dependent synthetase and ligase	44	2.04
1259867	1260421	184	MMP1275	-	hypothetical protein	13	0.73
1260684	1261130	148	MMP1276	-	hypothetical protein	11	0.772
1261146	1262765	539	MMP1277	sdhA	succinate dehydrogenase flavoprotein subunit	0	-9.93
1262788	1263117	109	MMP1278	-	hypothetical protein	13	-0.0646
1263122	1263490	122	MMP1279	-	camphor resistance protein CrcB	12	0.213
1263591	1263665	75	RNA_15	tRNA-Arg3	Arg tRNA	10	-5.25
1263737	1264075	112	MMP1280	-	hypothetical protein	15	1.7
1264147	1264653	168	MMP1281	-	GCN5-like N-acetyltransferase	14	-0.052
1264697	1265248	183	MMP1282	-	hypothetical protein	0	-8.32
1265286	1265489	67	MMP1283	-	hypothetical protein	2	-1.05
1265602	1268037	811	MMP1284	-	DEAD/DEAH box helicase domain-containing protein	41	0.886
1268034	1268834	266	MMP1285	-	hypothetical protein	4	-0.497
1268957	1269029	73	RNA_30	tRNA-Gly2	Gly tRNA	1	-5.22
1269048	1269120	73	RNA_29	tRNA-Gly1	Gly tRNA	1	-5.22
1269354	1270664	436	MMP1286	-	DNA primase	9	-3.55
1270698	1270991	97	MMP1287	-	hypothetical protein	4	-2.55
1271031	1272308	425	MMP1288	-	UbiD family decarboxylase	1	-8.57
1272371	1272892	173	MMP1289	rpl10e	50S ribosomal protein L10e	0	-8.24
1273018	1273710	230	MMP1290	-	GTP-binding protein	0	-3.58
1273727	1274950	407	MMP1291	-	glycoside hydrolase	28	1.84
1275017	1276882	621	MMP1292	-	glycoside hydrolase 15-like protein	32	2.23
1276986	1278161	391	MMP1293	-	group 1 glycosyl transferase	45	3.23
1278266	1279834	522	MMP1294	glgA	starch synthase	39	2.31
1279866	1281182	438	MMP1295	-	glucose-6-phosphate isomerase	10	-3.11
1281207	1282598	463	MMP1296	pfkC	ADP-specific phosphofructokinase	18	1.35
1282622	1283785	387	MMP1297	fdhB	formate dehydrogenase subunit beta	45	1.89	-
1283821	1285845	674	MMP1298	fdhA	formate dehydrogenase subunit alpha	38	1.3	-
1286147	1286599	150	MMP1299	-	carbonic anhydrase	41	2.09	-
1286620	1287153	177	MMP1300	-	hypothetical protein	23	1.06
1287191	1288015	274	MMP1301	fdhC	formate/nitrite transporter	62	2.28	-
1288260	1288505	81	MMP1302	-	hypothetical protein	46	3.24
1288715	1290634	639	MMP1303	-	sensory transduction histidine kinase	48	4.48
1290662	1291021	119	MMP1304	-	response regulator receiver protein	8	-2
1291237	1292640	467	MMP1305	-	hypothetical protein	3	-8.71
1292666	1293427	253	MMP1306	-	hypothetical protein	0	-8.81
1293490	1294632	380	MMP1307	-	methyltransferase-like protein	19	0.296
1294684	1295331	215	MMP1308	tal	translaldolase	2	-7.56
1295407	1296018	203	MMP1309	-	hypothetical protein	12	-0.849
1296054	1296659	201	MMP1310	purO	IMP cyclohydrolase	0	-7.46
1296689	1296847	52	MMP1311	-	ferredoxin	3	-4.83
1296865	1297491	208	MMP1312	-	hypothetical protein	10	-0.854
1297500	1298474	324	MMP1313	fen-1	flap endonuclease-1	14	-0.502
1298511	1300796	761	MMP1314	-	phosphoesterase domain-containing protein	14	-3.22
1301117	1301650	177	MMP1315	korG	2-oxoglutarate ferredoxin oxidoreductase subunit gamma	0	-8.27
1301660	1302457	265	MMP1316	korB	2-oxoglutarate ferredoxin oxidoreductase subunit beta	0	-7.29
1302557	1303333	258	MMP1317	-	hypothetical protein	0	-5.38
1303479	1305104	541	MMP1318	lysS	lysyl-tRNA synthetase	0	-9.93	+
1305284	1305357	74	RNA_28	tRNA-Cys1	Cys tRNA	0	-5.25
1305759	1305846	88	RNA_16	tRNA-Ser2	Ser tRNA	0	-5.48
1305905	1306354	149	MMP1319	rps13p	30S ribosomal protein S13P	0	-8.01
1306378	1306914	178	MMP1320	rps4p	30S ribosomal protein S4P	0	-8.28
1306924	1307298	124	MMP1321	rps11p	30S ribosomal protein S11P	0	-7.73
1307356	1307898	180	MMP1322	rpoD	DNA-directed RNA polymerase subunit D	0	-8.29	+
1307955	1308317	120	MMP1323	-	50S ribosomal protein L18e	0	-7.68
1308338	1308751	137	MMP1324	rpl13p	50S ribosomal protein L13P	0	-7.88
1308765	1309169	134	MMP1325	rps9p	30S ribosomal protein S9P	0	-7.85
1309208	1309414	68	MMP1326	rpoN	DNA-directed RNA polymerase subunit N	1	-1.23	+
1309452	1309525	74	RNA_17	tRNA-Pro2	Pro tRNA	4	-5.22
1309563	1309736	57	MMP1327	rpoK	RNA polymerase Rpb6	5	-0.593
1309768	1310703	311	MMP1328	-	enolase	23	0.361
1310751	1310939	62	MMP1329	-	ferredoxin	9	1.34
1310965	1311231	88	MMP1330	-	hydrogenase assembly chaperone hypC/hupF	9	-4.21
1311328	1311801	157	MMP1331	-	hypothetical protein	38	3.01
1311840	1312994	384	MMP1332	-	FAD-dependent pyridine nucleotide-disulfide oxidoreductase	19	0.716
1313078	1314199	373	MMP1333	aroC	chorismate synthase	0	-1.86
1314582	1315736	384	MMP1334	-	solute-binding protein/glutamate receptor	0	-3.96
1315756	1316709	317	MMP1335	-	mevalonate kinase	0	-7.14
1316720	1318126	468	MMP1336	selB	translation factor	2	-9.72	+
1318233	1318715	160	MMP1337	-	hydrogenase maturation protease	4	-3.66
1318845	1319039	64	MMP1338	-	hypothetical protein	12	-1.14
1319058	1319852	264	MMP1339	-	SAM-binding motif-containing protein	24	1.28
1319955	1321073	372	MMP1340	mre11	SbcD/Mre11 family DNA repair exonuclease	32	-0.00362
1321087	1324068	993	MMP1341	rad50	SMC domain-containing protein	11	-1.17
1324077	1324472	131	MMP1342	-	hypothetical protein	4	-3.57
1324489	1325289	266	MMP1343	-	hypothetical protein	33	2.46
1325299	1325775	158	MMP1344	-	hypothetical protein	2	-2.24
1325780	1326574	264	MMP1345	-	undecaprenyl pyrophospahte synthetase-like protein	0	-8.87
1326591	1327322	243	MMP1346	-	basic helix-loop-helix dimerization domain-containing protein	0	-6.75
1327452	1327652	66	MMP1347	HMmB	histone B	3	-2.19
1327842	1328924	360	MMP1348	-	bifunctional RNAse/5-amino-6-(5-phosphoribosylamino)uracil reductase	12	-0.359
1328952	1329728	258	MMP1349	-	NAD+ synthase-like protein	0	-8.83
1329745	1331058	437	MMP1350	-	radical SAM domain-containing protein	21	0.332
1331065	1331550	161	MMP1351	-	hypothetical protein	5	-1.9
1331721	1332509	262	MMP1352	-	ribulose-1,5-biphosphate synthetase	35	2.92
1332600	1333574	324	MMP1353	-	hypothetical protein	2	-3.53
1333713	1334864	383	MMP1354	-	thiamine biosynthesis protein	0	-6.61
1334880	1335560	226	MMP1355	-	hexapeptide repeat-containing transferase	20	0.38
1335578	1336522	314	MMP1356	-	PP-loop domain-containing protein	1	-7.54
1336529	1336783	84	MMP1357	-	hypothetical protein	0	-7.15
1336828	1337226	132	MMP1358	-	ferredoxin	1	-2.58
1337240	1338781	513	MMP1359	-	hypothetical protein	2	-6.27
1339035	1339271	78	MMP1360	rpoH	DNA-directed RNA polymerase subunit H	0	-7.03	+
1339353	1340852	499	MMP1361	rpoB2	DNA-directed RNA polymerase subunit beta''	0	-9.81	+
1340896	1342731	611	MMP1362	rpoB1	DNA-directed RNA polymerase subunit B'	0	-10.1	+
1342783	1345452	889	MMP1363	rpoA1	DNA-directed RNA polymerase subunit A'	0	-4.36	+
1345497	1346657	386	MMP1364	rpoA2	DNA-directed RNA polymerase subunit A''	0	0.228	+
1346873	1347175	100	MMP1365	-	50S ribosomal protein L30e	0	-7.41
1347192	1347713	173	MMP1366	nusA	transcription elongation factor NusA	0	-8.23
1347723	1348166	147	MMP1367	rps12P	30S ribosomal protein S12P	0	-7.99
1348200	1348766	188	MMP1368	-	30S ribosomal protein S7P	0	-8.36
1348868	1351051	727	MMP1369	aEF-2	elongation factor EF-2	1	-10.4	+
1351135	1352421	428	MMP1370	aEF-1_alpha	elongation factor 1-alpha	1	-9.58	+
1352470	1352778	102	MMP1371	rps10p	30S ribosomal protein S10P	0	-7.44
1353065	1354378	437	MMP1372	manB	phosphomannomutase	5	-5.37
1354441	1355526	361	MMP1373	purP	5-formaminoimidazole-4-carboxamide-1-(beta)-D-ribofuranosyl 5'-monophosphate synthetase	0	-7.33
1355645	1356373	242	MMP1374	rnhB	ribonuclease HII	31	1.18
1356373	1357251	292	MMP1375	-	SAM-binding motif-containing protein	6	0.448
1357341	1357583	80	MMP1376	-	phage shock protein C, PspC	9	-0.217
1357616	1358683	355	MMP1377	-	hypothetical protein	31	1.56
1358903	1359079	58	MMP1378	-	hypothetical protein	17	2.59
1359094	1359732	212	MMP1379	thyA	thymidylate synthase	0	-8.54
1359806	1360924	372	MMP1380	-	chlorohydrolase	2	-7.79
1360985	1362253	422	MMP1381	-	beta-lactamase-like protein	38	0.89
1362470	1363714	414	MMP1382	fruA	coenzyme F420-reducing hydrogenase subunit alpha	46	0.558	-
1363751	1364341	196	MMP1383	fruD	coenzyme F420-reducing hydrogenase subunit delta	33	1.76	-
1364356	1365042	228	MMP1384	fruG	coenzyme F420-reducing hydrogenase subunit gamma	36	1.36	-
1365076	1365924	282	MMP1385	fruB	coenzyme F420-reducing hydrogenase subunit beta	49	1.04	-
1366033	1367040	335	MMP1386	-	hypothetical protein	26	1.4
1367087	1367941	284	MMP1387	-	hypothetical protein	55	3.39
1367987	1368232	81	MMP1388	-	redox-active disulfide protein 2	16	2.02
1368288	1369436	382	MMP1389	-	hypothetical protein	23	2.27
1369544	1369714	56	MMP1390	-	hypothetical protein	11	3.06
1369848	1370894	348	MMP1391	asd	aspartate-semialdehyde dehydrogenase	0	-9.28
1370973	1372415	480	MMP1392	-	hypothetical protein	0	-9.76
1372554	1372970	138	MMP1393	-	hypothetical protein	9	-0.564
1372973	1373629	218	MMP1394	aroD	3-dehydroquinate dehydratase	0	-3.34
1373639	1375897	752	MMP1395	-	Hef nuclease	23	1
1376054	1377358	434	MMP1396	-	aminotransferase	42	3.27
1377736	1381305	1189	MMP1397	smc1	structural maintenance of chromosome protein	32	0.418
1381339	1382586	415	MMP1398	dapE	diaminopimelate aminotransferase	26	-0.0033
1382587	1383225	212	MMP1399	-	aspartate/glutamate/uridylate kinase	1	-7.54
1383244	1383408	54	MMP1400	-	hypothetical protein	1	-4.46
1383440	1383709	89	MMP1401	ef1B	elongation factor 1-beta	1	-7.23	+
1383801	1384010	69	MMP1402	-	hypothetical protein	4	1.5
1384030	1384491	153	MMP1403	rpl22p	50S ribosomal protein L22P	0	-8.05
1384502	1385137	211	MMP1404	rps3p	30S ribosomal protein S3P	0	-8.53
1385148	1385363	71	MMP1405	rpmC	50S ribosomal protein L29P	0	-1.33
1385447	1385755	102	MMP1406	-	translation initiation factor Sui1	4	-0.227
1385831	1386121	96	MMP1407	-	ribonuclease P protein component 1	1	-7.34
1386287	1386616	109	MMP1408	rps17p	30S ribosomal protein S17P	0	-7.54	+
1386637	1387035	132	MMP1409	rpl14p	50S ribosomal protein L14P	0	-7.83	+
1387055	1387414	119	MMP1410	rpl24p	50S ribosomal protein L24P	0	-7.67	+
1387426	1388160	244	MMP1411	-	30S ribosomal protein S4e	0	-8.75	+
1388189	1388734	181	MMP1412	rpl5p	50S ribosomal protein L5P	0	-8.3	+
1388744	1388905	53	MMP1413	rps14P	30S ribosomal protein S14P	0	-6.44	+
1388924	1389316	130	MMP1414	rps8p	30S ribosomal protein S8P	0	-7.8	+
1389338	1389886	182	MMP1415	rpl6p	50S ribosomal protein L6P	0	-8.31	+
1389896	1390303	135	MMP1416	rpl32e	50S ribosomal protein L32e	0	-3.77	+
1390330	1390779	149	MMP1417	rpl19e	50S ribosomal protein L19e	0	-8.01	+
1390803	1391384	193	MMP1418	rpl18p	50S ribosomal protein L18P	0	-1.59	+
1391395	1392072	225	MMP1419	rps5p	30S ribosomal protein S5P	0	-4.72	+
1392104	1392568	154	MMP1420	rpl30p	50S ribosomal protein L30P	1	-5.48	+
1392583	1393014	143	MMP1421	rpl15p	50S ribosomal protein L15P	1	-7.95	+
1393242	1394570	442	MMP1422	secY	preprotein translocase subunit SecY	0	-3.99
1394610	1395509	299	MMP1423	-	aldehyde dehydrogenase	0	-5.73
1395606	1398164	852	MMP1424	-	oligosaccharyl transferase, STT3 subunit	17	-2.36
1398277	1398816	179	MMP1425	-	tRNA 2'-O-methylase	44	2.34
1398840	1399460	206	MMP1426	dcd	bifunctional dCTP deaminase/dUTP diphosphatase	0	-3.91
1399464	1400840	458	MMP1427	-	hypothetical protein	46	2.03
1400913	1401074	53	MMP1428	-	hypothetical protein	24	3.36
1401129	1401446	105	MMP1429	rpm	DNA-directed RNA polymerase subunit M	13	-1.65
1401518	1402954	478	MMP1430	-	cation transporter	0	-5.75
1402976	1403914	312	MMP1431	2pgk	2-phosphoglycerate kinase	41	1.88
1403999	1405015	338	MMP1432	purA	adenylosuccinate synthetase	0	-4.28
1405125	1405604	159	MMP1433	rpl11p	50S ribosomal protein L11P	14	-1.5
1405718	1406158	146	MMP1434	nusG	transcription antitermination protein NusG	6	-6.98
1406294	1406533	79	MMP1435	secE	preprotein translocase subunit SecE	4	-7.05
1406564	1407646	360	MMP1436	ftsZ1	cell division protein FtsZ	6	-2.81
1407714	1408973	419	MMP1437	top6A	DNA topoisomerase VI subunit A	0	-1.77	+
1409164	1410327	387	MMP1438	-	hypothetical protein	75	1.48
1410479	1411699	406	MMP1439	-	cofactor-independent phosphoglycerate mutase	0	-9.51
1411701	1412642	313	MMP1440	-	tRNA-modifying protein	33	1.16
1412750	1413439	229	MMP1441	mobB	molybdopterin-guanine dinucleotide biosynthesis protein MobB/FeS domain-containing protein	16	-0.27
1413550	1413837	95	MMP1442	-	transcription regulator ArsR	5	-7.33
1414018	1415142	374	MMP1443	-	ATP/GTP-binding motif-containing protein	17	-0.937
1415153	1416040	295	MMP1444	-	methionine aminopeptidase	0	-5.13
1416060	1416629	189	MMP1445	guaA	GMP synthase subunit A	0	-5.04
1416669	1417241	190	MMP1446	-	zinc finger protein	2	-2.73
1417426	1418064	212	MMP1447	-	Cro repressor family protein	18	-0.784
1418070	1418336	88	MMP1448	ehaA	hypothetical protein	0	-7.21
1418323	1418814	163	MMP1449	ehaB	hypothetical protein	0	-8.15
1418815	1419081	88	MMP1450	ehaC	hypothetical protein	0	-7.21
1419087	1419365	92	MMP1451	ehaD	hypothetical protein	1	-6.28
1419374	1419628	84	MMP1452	ehaE	hypothetical protein	1	-7.14
1419630	1420103	157	MMP1453	ehaF	hypothetical protein	0	-8.09
1420103	1420789	228	MMP1454	ehaG	hypothetical protein	0	-8.65
1420811	1421473	220	MMP1455	ehaH	transmembrane subunit of a hydrogenase	0	-8.6
1421483	1421692	69	MMP1456	ehaI	hypothetical protein	0	-6.84
1421694	1422572	292	MMP1457	ehaJ	energy conserving hydrogenase A integral membrane subunit	0	-9.02
1422581	1422832	83	MMP1458	ehaK	hypothetical protein	0	-7.12
1422837	1423136	99	MMP1459	ehaL	hypothetical protein	1	-4.39
1423152	1423562	136	MMP1460	ehaM	hypothetical protein	0	-7.87
1423585	1424055	156	MMP1461	ehaN	energy conserving hydrogenase A small subunit	2	-4.91
1424070	1425197	375	MMP1462	ehaO	energy conserving hydrogenase A large subunit	2	-4.14
1425226	1426407	393	MMP1463	ehaP	polyferredoxin	23	-1.07
1426400	1426885	161	MMP1464	ehaQ	hypothetical protein	29	2.76
1426906	1427664	252	MMP1465	ehaR	hypothetical protein	18	0.484
1427680	1428321	213	MMP1466	ehaS	CBS domain-containing signal transduction protein	12	-1.01
1428341	1428736	131	MMP1467	ehaT	hypothetical protein	1	-7.81
1428750	1429940	396	MMP1468	-	hypothetical protein	37	1.57
1429995	1430297	100	MMP1469	ehbA	monovalent cation/H+ antiporter subunit E	32	1.85
1430489	1430923	144	MMP1470	pdfA	prefoldin subunit alpha	13	1.2
1431053	1431129	77	RNA_27	tRNA-Val2	Val tRNA	8	-5.29
1431231	1432280	349	MMP1471	-	hypothetical protein	29	0.351
1432296	1432967	223	MMP1472	-	hypothetical protein	1	-8.62
1433023	1433403	126	MMP1473	-	hypothetical protein	1	-5.76
1433443	1436547	1034	MMP1474	ileS	isoleucyl-tRNA synthetase	0	-10.9	+
1436584	1437417	277	MMP1475	-	hypothetical protein	24	0.377
1437510	1438247	245	MMP1476	-	hypothetical protein	5	-1.53
1438364	1438759	131	MMP1477	cbiA	cobyrinic acid a,c-diamide synthase	0	-7.81
1438659	1439708	349	MMP1478	cbiA	cobyrinic acid a,c-diamide synthase:cobyrinic acid a,c-diamide synthase CbiA	1	-8.28
1439724	1440662	312	MMP1479	-	hypothetical protein	4	-6.31
1440776	1442032	418	MMP1480	-	aconitase	0	-9.55
1442205	1442882	225	MMP1481	cbiM	cobalt transport protein CbiM	34	2.76
1442882	1443178	98	MMP1482	-	cobalt transport protein CbiN	38	4.19
1443190	1443963	257	MMP1483	cbiQ	cobalt ABC transporter inner membrane protein	32	2.14
1444027	1444863	278	MMP1484	cbiO	cobalt transporter ATP-binding subunit	10	-2.33
1444866	1445351	161	MMP1485	moaB	molybdenum cofactor biosynthesis protein	1	-8.13
1445375	1446178	267	MMP1486	-	mechanosensitive ion channel MscS	8	-0.615
1446303	1447700	465	MMP1487	gapN	aldehyde dehydrogenase	25	0.0531
1447747	1449123	458	MMP1488	-	modulator of DNA gyrase	33	2.36
1449326	1451026	566	MMP1489	pnk	inorganic polyphosphate/ATP-NAD kinase	0	-4
1451118	1451885	255	MMP1490	-	ATP/GTP-binding motif-containing protein	1	-8.82
1451888	1453156	422	MMP1491	trzA	amidohydrolase	0	-9.56
1453202	1453759	185	MMP1492	pyrE	orotate phosphoribosyltransferase	0	-8.34
1453865	1455208	447	MMP1493	-	hypothetical protein	63	2.54
1455296	1455910	204	MMP1494	-	hypothetical protein	13	0.375
1455924	1456922	332	MMP1495	-	radical SAM family protein	19	-1.24
1457002	1458504	500	MMP1496	pheS	phenylalanyl-tRNA synthetase subunit alpha	0	-8.23	+
1458529	1459008	159	MMP1497	-	hypothetical protein	20	1.06
1459005	1459787	260	MMP1498	-	hypothetical protein	36	1.64
1459805	1460317	170	MMP1499	-	hypothetical protein	16	0.294
1460366	1461463	365	MMP1500	ftsz2	cell division protein FtsZ	12	-1.94
1461663	1461969	307	RNA_49	srp	-	2	-7.43
1462031	1462522	163	MMP1501	-	phosphodiesterase	14	1.59
1462535	1462951	138	MMP1502	porF	hypothetical protein	69	5.73
1462970	1463473	167	MMP1503	porE	pyruvate oxidoreductase-associated	51	3.67
1463497	1464393	298	MMP1504	porB	pyruvate ferredoxin oxidoreductase subunit beta	2	-5.05
1464410	1465573	387	MMP1505	porA	pyruvate oxidoreductase (synthase) subunit alpha	1	-5.74
1465595	1465852	85	MMP1506	porD	pyruvate oxidoreductase (synthase) subunit delta	2	-6.17
1465867	1466397	176	MMP1507	porC	pyruvate ferredoxin oxidoreductase subunit gamma	2	-8.26
1466665	1466970	101	MMP1508	-	hypothetical protein	6	-1.99
1466991	1467332	113	MMP1509	-	hypothetical protein	0	-7.59
1467465	1468760	431	MMP1510	gatA	aspartyl/glutamyl-tRNA amidotransferase subunit A	0	-9.6
1468938	1470299	453	MMP1511	-	amino acid carrier protein	49	3.12
1470522	1471643	373	MMP1512	alr	alanine racemase	56	3.72
1471700	1472821	373	MMP1513	ald	alanine dehydrogenase	42	2.21
1473136	1474458	440	MMP1514	tyrA	prephenate dehydrogenase	0	-9.63
1474553	1476184	543	MMP1515	hsp60	chaperonin GroEL	0	-8.35
1476368	1477036	222	MMP1516	-	hypothetical protein	8	-0.136
1477055	1477657	200	MMP1517	-	peptidase M50	42	2.11
1477790	1478728	312	MMP1518	-	sulfate/molybdate ABC-transporter ATPase subunit	44	2.15
1478743	1479510	255	MMP1519	-	anion transport system permease	38	2.55
1479677	1480351	224	MMP1520	-	hydrogenase accessory protein HypB	0	-8.62
1480378	1480806	142	MMP1521	-	hypothetical protein	6	-0.884
1480807	1481829	340	MMP1522	-	hypothetical protein	0	-5.66
1481881	1483047	388	MMP1523	secD	preprotein translocase subunit SecD	0	-9.44
1483065	1483910	281	MMP1524	secF	preprotein translocase subunit SecF	1	-7.96
1484018	1485280	420	MMP1525	-	modulator of DNA gyrase	24	0.291
1485329	1486021	230	MMP1526	rncS	ribonuclease III family protein	4	-0.913
1486064	1487314	416	MMP1527	-	aspartate aminotransferase	3	-6.54
1487425	1488231	268	MMP1528	pheA	prephenate dehydratase	1	-0.557
1488228	1488938	236	MMP1529	-	type 11 methyltransferase	6	0.193
1488935	1489225	96	MMP1530	-	hypothetical protein	11	2.48
1489235	1490206	323	MMP1531	-	hypothetical protein	1	-8.17
1490354	1491649	431	MMP1532	pgk	phosphoglycerate kinase	0	-9.6
1491966	1492418	150	MMP1533	-	hypothetical protein	23	-0.561
1492583	1492972	129	MMP1534	-	hypothetical protein	20	0.661
1492980	1494176	398	MMP1535	-	hypothetical protein	15	0.653
1494177	1494788	203	MMP1536	-	hypothetical protein	7	-0.412
1494996	1495451	151	MMP1537	-	cytochrome c heme-binding site	22	0.932
1495475	1495945	156	MMP1538	-	transporter component	54	3.01
1496007	1496567	186	MMP1539	-	hypothetical protein	35	3.43
1496564	1497385	273	MMP1540	-	hypothetical protein	28	1.89
1497411	1497728	105	MMP1541	-	hypothetical protein	24	1.5
1497882	1497956	75	RNA_18	tRNA-Ile1	Ile tRNA	10	-1.16
1498017	1498607	196	MMP1542	-	haloacid dehalogenase superfamily protein	14	-0.196
1498876	1499880	334	MMP1543	rpl3p	50S ribosomal protein L3P	0	-9.22	+
1499911	1500669	252	MMP1544	rpl4lp	50S ribosomal protein L4P	0	-8.8	+
1500691	1500951	86	MMP1545	rplW	50S ribosomal protein L23P	0	-7.18	+
1500992	1501714	240	MMP1546	rpl2p	50S ribosomal protein L2P	1	-8.73	+
1501753	1502238	161	MMP1547	rps19p	30S ribosomal protein S19P	0	-5.8	+
1502325	1502897	190	MMP1548	-	Fe-S type hydro-lyase tartrate/fumarate subunit beta	0	-4.06
1502975	1503781	268	MMP1549	-	AP endonuclease	27	-0.129
1503803	1504474	223	MMP1550	-	NADP oxidoreductase, coenzyme F420-dependent	0	-8.62
1504831	1506183	450	MMP1551	ffh	signal recognition particle protein Srp54	2	-7.34
1506210	1506767	185	MMP1552	-	3-octaprenyl-4-hydroxybenzoate carboxy-lyase	0	-8.34
1506963	1507565	200	MMP1553	rdxA	nitroreductase	58	4.41
1507726	1507810	85	RNA_26	tRNA-Leu3	Leu tRNA	8	3.31
1507940	1508054	115	RNA_19	tRNA-Met1	Met tRNA	8	-2.73
1508127	1509437	436	MMP1554	-	hypothetical protein	16	-1.72
1509697	1511028	443	MMP1555	mcrB	methyl-coenzyme M reductase I subunit beta	0	-8.63	+
1511040	1511519	159	MMP1556	mcrD	methyl-coenzyme M reductase I, protein D	0	-8.11	+
1511528	1512124	198	MMP1557	mcrC	methyl coenzyme M reductase I, protein C	0	-8.44	+
1512134	1512916	260	MMP1558	mcrG	methyl-coenzyme M reductase I subunit gamma	1	-5.67	+
1512964	1514625	553	MMP1559	mcrA	methyl-coenzyme M reductase I subunit alpha	0	-9.96	+
1514893	1515792	299	MMP1560	mtrE	tetrahydromethanopterin S-methyltransferase subunit E	2	-9.05	+
1515819	1516526	235	MMP1561	mtrD	tetrahydromethanopterin S-methyltransferase subunit D	1	-7.69	+
1516564	1517352	262	MMP1562	mtrC	tetrahydromethanopterin S-methyltransferase subunit C	0	-8.86	+
1517363	1517689	108	MMP1563	mtrB	tetrahydromethanopterin S-methyltransferase subunit B	0	-7.52	+
1517711	1518430	239	MMP1564	mtrA	tetrahydromethanopterin S-methyltransferase subunit A	0	-4.46	+
1518447	1519208	253	MMP1565	or900	tetrahydromethanopterin S-methyltransferase subunit A	0	-9.56	+
1519213	1519437	74	MMP1566	mtrG	tetrahydromethanopterin S-methyltransferase subunit G	1	0.341	+
1519462	1520421	319	MMP1567	mtrH	tetrahydromethanopterin S-methyltransferase subunit H	0	-9.15	+
1520508	1521041	177	MMP1568	-	hypothetical protein	21	1.28
1521019	1521405	128	MMP1569	-	hypothetical protein	44	2.48
1521338	1522093	251	MMP1570	-	TatD family hydrolase	36	2.53
1522102	1523103	333	MMP1571	-	hypothetical protein	25	0.254
1523126	1523422	98	MMP1572	-	hypothetical protein	9	-1.7
1523434	1524006	190	MMP1573	bioD	dethiobiotin synthase	26	0.142
1524069	1525181	370	MMP1574	bioF	8-amino-7-oxononanoate synthase	28	-0.101
1525190	1525924	244	MMP1575	bioW	6-carboxyhexanoate--CoA ligase	18	-0.834
1526111	1526266	51	MMP1576	-	hypothetical protein	10	-0.109
1526282	1527904	540	MMP1577	hat	histone acetyltransferase, ELP3 family	1	-9.93
1528035	1528550	171	MMP1578	-	nicotinamide-nucleotide adenylyltransferase	0	-7.22
1528686	1529141	151	MMP1579	rps15p	30S ribosomal protein S15P	3	-8.03
1529208	1530779	523	MMP1580	-	dihydropteroate synthase	0	-9.88
1530899	1532800	633	MMP1581	-	DNA helicase	26	1.06
1532982	1533476	164	MMP1582	pdaD	pyruvoyl-dependent arginine decarboxylase	0	-7.15
1533600	1533968	122	MMP1583	-	S-adenosylmethionine decarboxylase-like protein	0	-7.71
1533965	1534807	280	MMP1584	-	spermidine synthase	2	-5.05
1534843	1535691	282	MMP1585	-	arginase	2	-5.26
1535794	1536036	80	MMP1586	-	hypothetical protein	9	-0.168
1536058	1536471	137	MMP1587	-	hypothetical protein	20	1.87
1536504	1538075	523	MMP1588	serA	D-3-phosphoglycerate dehydrogenase	2	-2.11
1538219	1539319	366	MMP1589	carA	carbamoyl phosphate synthase small subunit	0	-9.35
1539405	1540190	261	MMP1590	-	ExsB family protein	13	0.153
1540191	1541162	323	MMP1591	cbiG	cobalamin (vitamin B12) biosynthesis CbiG protein	0	-4.58
1541201	1542277	358	MMP1592	trpS	tryptophanyl-tRNA synthetase	1	-8.32	+
1542305	1543210	301	MMP1593	-	hypothetical protein	2	-3.71
1543222	1543764	180	MMP1594	-	hypothetical protein	6	-3.05
1543851	1545467	538	MMP1595	-	queuine/other tRNA-ribosyltransferase	25	0.532
1545547	1546185	212	MMP1596	-	hypothetical protein	18	1.41
1546136	1546645	169	MMP1597	-	phosphatidylglycerophosphatase A	2	-0.178
1546728	1547282	184	MMP1598	-	hypothetical protein	17	1.08
1547298	1547963	221	MMP1599	trkA	TrkA-N domain-containing protein	0	-8.6
1547994	1548800	268	MMP1600	-	ribosomal protein S6 modification protein	20	1.29
1548828	1549610	260	MMP1601	-	RNA methylase	18	1.17
1549717	1549944	75	MMP1602	-	hypothetical protein	9	0.734
1550226	1551392	388	MMP1603	-	ferredoxin	25	2.24
1551417	1552286	289	MMP1604	-	hypothetical protein	14	1.72
1552396	1553739	447	MMP1605	-	pyruvate kinase	26	1.47	-
1553771	1554961	396	MMP1606	-	flavoprotein:DNA/pantothenate metabolism flavoprotein	0	-9.47
1554972	1555523	183	MMP1607	-	hypothetical protein	23	2.4
1555646	1555954	102	MMP1608	-	hypothetical protein	38	4.12
1556252	1557160	302	MMP1609	ftr	formylmethanofuran--tetrahydromethanopterin formyltransferase	0	-9.07	+
1557230	1557904	224	MMP1610	-	hypothetical protein	28	2.46
1557924	1558676	250	MMP1611	-	hypothetical protein	19	1.92
1558700	1559377	225	MMP1612	-	hypothetical protein	21	1.37
1559489	1559758	89	MMP1613	ssh10b_1	DNA/RNA-binding protein albA	12	0.845	-
1559794	1561044	416	MMP1614	hisS	histidyl-tRNA synthetase	0	-8.54	+
1561114	1561413	99	MMP1615	-	hypothetical protein	4	-4.22
1561499	1562815	438	MMP1616	aspC	aspartyl-tRNA synthetase	0	-9.62	+
1563021	1563284	87	MMP1617	-	hypothetical protein	16	1.37
1563295	1564260	321	MMP1618	aIF-2B_I	transcription initiation factor 2B subunit I	45	2.52
1564401	1565609	402	MMP1619	-	molybdenum cofactor biosynthesis protein MoeA	12	-2.02
1565622	1565915	97	MMP1620	-	hypothetical protein	15	0.000628
1565956	1566951	331	MMP1621	ehbO	energy conserving hydrogenase B integral membrane subunit	11	-0.751	-
1566962	1567405	147	MMP1622	ehbM	energy conserving hydrogenase B small subunit	36	3.01	-
1567415	1567927	170	MMP1623	ehbL	ferredoxin	23	0.416	-
1567947	1569392	481	MMP1624	ehbK	polyferredoxin	33	2.47	-
1569394	1569654	86	MMP1625	ehbJ	hypothetical protein	21	2.42	-
1569666	1570427	253	MMP1626	-	monovalent cation/H+ antiporter subunit B	11	0.989
1570437	1570745	102	MMP1627	ehbG	hypothetical protein	20	1.78	-
1570763	1572211	482	MMP1628	ehbF	hydrogenase subunit F	5	-2.63
1572237	1572593	118	MMP1629	ehbE	monovalent cation/H+ antiporter subunit C	16	1.25	-
1572746	1574395	549	MMP1630	-	ABC transporter ATPase	0	-9.95
1574398	1574982	194	MMP1631	-	PA-phosphatase-like phosphoesterase	10	2.12
1575110	1575832	240	MMP1632	yqiX	glutamate-binding protein	31	2.91
1575947	1576276	109	MMP1633	-	hypothetical protein	25	1.72
1576290	1577150	286	MMP1634	-	DsrE family protein	27	1.51
1577219	1577461	80	MMP1635	-	redox-active disulfide protein 1	14	-1.14
1577524	1578906	460	MMP1636	-	major facilitator transporter	22	1.49
1578917	1579609	230	MMP1637	-	hypothetical protein	32	1.6
1579796	1580659	287	MMP1638	-	MoaA/nifB/pqqE family protein	37	2.43
1580669	1581871	400	MMP1639	-	phosphomethylpyrimidine kinase	0	-9.48
1582001	1583218	405	MMP1640	-	S-adenosylmethionine synthetase	0	-3.92
1583208	1584014	268	MMP1641	-	soluble P-type ATPase	34	1.11
1584091	1584645	184	MMP1642	-	ATP/GTP-binding motif-containing protein	1	-2.66
1584652	1585041	129	MMP1643	-	hypothetical protein	7	-0.347
1585066	1585917	283	MMP1644	-	hypothetical protein	9	0.951
1585939	1586712	257	MMP1645	-	aspartate/glutamate/uridylate kinase	0	-8.83
1586722	1587198	158	MMP1646	-	hypothetical protein	10	0.305
1587504	1588727	407	MMP1647	psmR	proteasome-activating nucleotidase	33	1.31
1588782	1589972	396	MMP1648	-	hypothetical protein	0	-9.47
1589977	1591038	353	MMP1649	modC	ABC transporter ATPase	40	1.38
1591035	1591817	260	MMP1650	-	NifC-like ABC-type transporter	50	4.34
1591808	1592611	267	MMP1651	modA	molybdenum ABC transporter periplasmic molybdate-binding protein	41	2.19
1592694	1593692	332	MMP1652	-	molybdate ABC transporter periplasmic substrate-binding protein	65	3.09
1594017	1597127	1036	MMP1653	-	hypothetical protein	35	1.78
1597130	1598470	446	MMP1654	-	hypothetical protein	37	3.85
1598443	1600218	591	MMP1655	-	hypothetical protein	33	1.34
1600220	1600783	187	MMP1656	-	glutamine amidotransferase subunit PdxT	5	-2.42
1600898	1600972	75	RNA_25	tRNA-His1	His tRNA	4	-5.27
1601002	1601086	85	RNA_24	tRNA-Leu2	Leu tRNA	4	-4.44
1601100	1601174	75	RNA_23	tRNA-Glu2	Glu tRNA	4	-3.34
1601189	1601263	75	RNA_22	tRNA-Met2	Met tRNA	4	-5.27
1601302	1601378	77	RNA_21	tRNA-Asn1	Asn tRNA	4	-2.97
1601495	1601568	74	RNA_20	tRNA-Phe1	Phe tRNA	5	-5.22
1601691	1602863	390	MMP1657	-	hypothetical protein	24	1.51
1602916	1603302	128	MMP1658	-	30S ribosomal protein S8e	1	-7.78
1603462	1604370	302	MMP1659	pyrB	aspartate carbamoyltransferase catalytic subunit	0	-9.07
1604456	1604815	119	MMP1660	-	hypothetical protein	14	-1.07
1604805	1605002	65	MMP1661	-	hypothetical protein	12	2.75
1604999	1605763	254	MMP1662	cbiF	precorrin-4 C11-methyltransferase	1	-8.81
1605793	1606998	401	MMP1663	-	hypothetical protein	0	-4.79
1607049	1607945	298	MMP1664	-	hypothetical protein	16	-0.132
1607978	1609843	621	MMP1665	-	HEAT domain-containing protein	28	1.21
1609807	1610598	263	MMP1666	flaB1	flagellin	27	1.45	-
1610636	1611286	216	MMP1667	flaB2	flagellin	45	2.66	-
1611319	1611951	210	MMP1668	flaB3	flagellin	44	3.35	-
1611962	1612522	186	MMP1669	flaC	flagella accessory C family protein	18	1.51	-
1612512	1613480	322	MMP1670	flaD	flagella protein	25	-0.0625	-
1613508	1613915	135	MMP1671	flaE	flagella protein	24	-0.93	-
1613935	1614312	125	MMP1672	flaF	flagellar protein F	45	4.26	-
1614353	1614805	150	MMP1673	flaG	flagellar protein G	10	-1.51	-
1614821	1615513	230	MMP1674	flaH	flagellar accessory protein FlaH	21	2.35	-
1615523	1617163	546	MMP1675	flaI	type II secretion system protein E	47	2.05	-
1617174	1618850	558	MMP1676	flaJ	flagellar assembly protein J	42	2.97	-
1618864	1619700	278	MMP1677	-	(S)-2,3-di-O-geranylgeranylglyceryl phosphate synthase	2	-2.84
1619774	1620595	273	MMP1678	nfo	endonuclease IV	14	-0.333
1620599	1621036	145	MMP1679	-	hypothetical protein	37	1.06
1621139	1622947	602	MMP1680	glmS	glucosamine--fructose-6-phosphate aminotransferase	2	-3.88
1622934	1624220	428	MMP1681	-	hypothetical protein	24	1.21
1624270	1625673	467	MMP1682	recJ	single stranded DNA-specific exonuclease	22	1.01
1625806	1626447	213	MMP1683	-	hypothetical protein	29	2.2
1626448	1627131	227	MMP1684	-	metallophosphoesterase	37	2.72
1627151	1627375	74	MMP1685	-	hypothetical protein	23	2.67
1627513	1627676	164	RNA_43	tRNA-Trp	Trp tRNA	16	-1.76
1627999	1629000	333	MMP1686	cbf5	H/ACA RNA-protein complex component Cbf5p	44	2.07	-
1629018	1629224	68	MMP1687	korD	2-oxoglutarate ferredoxin oxidoreductase subunit delta	9	-5.82
1629235	1629918	227	MMP1688	-	hypothetical protein	15	1.2
1629931	1630488	185	MMP1689	comE	sulfopyruvate decarboxylase subunit beta	29	2.75	-
1630490	1631158	222	MMP1690	-	hisA/hisF family protein	0	-8.61
1631371	1632675	434	MMP1691	fwdB	tungsten containing formylmethanofuran dehydrogenase subunit B	5	-4.48
1632705	1633856	383	MMP1692	vhuB	polyferredoxin, associated with F420-non-reducing hydrogenase	6	-2.93
1633982	1634116	44	MMP1693	vhuU	F420 non-reducing hydrogenase subunit	1	-6.17
1634132	1635388	418	MMP1694	vhuA	F420-non-reducing hydrogenase subunit alpha	0	-9.55
1635430	1636296	288	MMP1695	vhuG	F420-non-reducing hydrogenase subunit	0	-9
1636396	1636800	134	MMP1696	vhuD	F420-non-reducing hydrogenase subunit delta	0	-7.85
1636988	1638964	658	MMP1697	hdrA	heterodisulfide reductase subunit A	1	-9.22
1639662	1640198	178	MMP1698	-	hypothetical protein	0	-3.52
1640528	1640719	63	MMP1699	-	hypothetical protein	30	2.67
1640720	1642321	533	MMP1700	-	SSS sodium solute transporter superfamily	71	2.53
1642492	1642974	160	MMP1701	-	amino acid-binding ACT domain-containing protein	3	-3.95
1642986	1643999	337	MMP1702	hom	homoserine dehydrogenase	0	-8.23
1644098	1644183	86	RNA_50	tRNA-SeC1	Sec tRNA	5	-5.44
1644208	1645104	298	MMP1703	-	hypothetical protein	12	0.485
1645101	1645556	151	MMP1704	-	hypothetical protein	55	3.81
1645566	1646231	221	MMP1705	-	creatininase	0	-8.6
1646237	1646392	51	MMP1706	-	H/ACA RNA-protein complex component Nop10p	0	-0.605
1646401	1647198	265	MMP1707	aIF2_alpha	translation initiation factor IF-2 subunit alpha	1	-6.29
1647312	1647497	61	MMP1708	rps27e	30S ribosomal protein S27e	14	-0.8
1647520	1647801	93	MMP1709	rpl44e	50S ribosomal protein L44e	0	-7.3
1647758	1648354	198	MMP1710	-	hypothetical protein	0	-8.44
1648378	1649130	250	MMP1711	pcnA	proliferating cell nuclear antigen	0	-8.79	+
1649205	1650095	296	MMP1712	-	LysR family transcriptional regulator	1	-8.04
1650224	1651168	314	MMP1713	-	hypothetical protein	5	-5.96
1651340	1651684	114	MMP1714	-	roadblock/LC7 family protein	34	2.4
1651699	1652172	157	MMP1715	-	small GTP-binding protein	23	0.517
1652183	1653208	341	MMP1716	hmdII	H(2)-dependent methylenetetrahydromethanopterin dehydrogenase-like protein	46	1.98
1653262	1654344	360	MMP1717	-	type 12 methyltransferase	19	0.18
1654349	1654681	110	MMP1718	-	hypothetical protein	31	2.59
1654837	1657491	884	MMP1719	-	hypothetical protein	39	1.91
1657683	1659479	598	MMP1720	-	hypothetical protein	29	0.722
1659491	1660279	262	MMP1721	-	hypothetical protein	26	0.664
1660311	1661129	272	MMP1722	hisF	imidazole glycerol phosphate synthase subunit HisF	0	-8.91
