# Supplementary material for: Tn-Seq Explorer: A Tool for Analysis of High-Throughput Sequencing Data of Transposon Mutant Libraries
Source: PLoS One. 2015 May 4;10(5):e0126070. doi: 10.1371/journal.pone.0126070 (PMC4418687; doi:10.1371/journal.pone.0126070)
Supplement: S2 Dataset — (XLSX) [file pone.0126070.s002.xlsx]

## Sheet: Table1.table
Supplementary Table 2. Reanalysis of data for P. aeruginosa and comparison with results in the original work.
								Read density				Essentiality indices***			Compare
locus_tag	gene_symbol	description	start	end	strand	length	# of unique insertions	Tobramycin-	Tobramycin+	Ratio*	Identified in original work**	Tobramycin-	Tobramycin+	Difference****	6 _ 5
PA0011	-	lipid A biosynthesis lauroyl acyltransferase	14235	15122	+	295	7	2.19369	0	0	*	6	0	-6	0
PA0016	trkA	potassium transporter peripheral membrane protein	17366	18739	-	457	15	0.791849	0	0	*	7	0	-7	0
PA0967	ruvB	Holliday junction DNA helicase RuvB	1052289	1053347	+	352	6	0.232295	0	0	*	4	0	-4	0
PA2491	-	oxidoreductase	2806350	2807369	-	339	4	0.0813725	0	0	*	3	0	-3	0
PA2656	-	two-component sensor	3006005	3007342	-	445	16	0.834081	0	0	*	8	0	-8	0
PA2876	pyrF	orotidine 5'-phosphate decarboxylase	3229484	3230182	-	232	9	0.656652	0	0	*	8	0	-8	0
PA3237	-	hypothetical protein	3624837	3625058	+	73	3	1.32432	0	0	*	4	1	-3	0.25
PA3485	-	hypothetical protein	3899501	3899938	+	145	3	0.230594	0	0	*	6	0	-6	0
PA3649	-	hypothetical protein	4087526	4088878	-	450	6	0.147081	0	0	*	5	0	-5	0
PA4315	mvaT	transcriptional regulator MvaT	4843812	4844186	+	124	7	3.70667	0	0	*	8	0	-8	0
PA4941	hflC	protease subunit HflC	5544917	5545786	-	289	8	2.2092	0	0	*	7	0	-7	0
PA5071	-	16S ribosomal RNA methyltransferase RsmE	5708036	5708743	+	235	4	0.385593	0	0	*	3	0	-3	0
PA5199	amgS	protein AmgS	5851239	5852558	-	439	18	0.544697	0	0	*	12	0	-10	0
PA5200	amgR	osmolarity response regulator	5852653	5853396	-	247	6	0.448925	0	0	*	6	0	-6	0
PA5366	pstB	phosphate transporter ATP-binding protein	6033211	6034044	-	277	7	1.11511	0	0	*	6	0	-6	0
PA4942	hflK	protease subunit HflK	5545786	5546988	-	400	15	1.73317	0.0182876	0.01055	*	8	1	-7	0.125
PA2991	sth	soluble pyridine nucleotide transhydrogenase	3348838	3350232	-	464	8	0.116846	0.00143369	0.01227	*	4	1	-3	0.25
PA5429	aspA	aspartate ammonia-lyase	6109260	6110684	+	474	22	2.95018	0.0673684	0.02284	*	11	2	-8	0.2
PA5133	-	hypothetical protein	5780963	5782249	+	428	14	1.78322	0.041181	0.02309	*	8	1	-7	0.125
PA5054	hslU	ATP-dependent protease ATP-binding subunit HslU	5693138	5694481	+	447	20	1.54762	0.0431548	0.02788	*	11	1	-9	0.1
PA5528	-	hypothetical protein	6219885	6220739	-	284	14	3.22456	0.100585	0.03119	*	8	2	-6	0.25
PA0047	-	hypothetical protein	61879	62388	+	169	5	1.18824	0.045098	0.03795	*	5	1	-4	0.2
PA5368	pstC	phosphate ABC transporter membrane protein	6035756	6037789	-	677	18	0.60472	0.0240905	0.03984	*	9	3	-6	0.33333
PA0013	-	hypothetical protein	15620	16273	+	217	5	2.76911	0.117737	0.04252	*	4	1	-3	0.25
PA5053	hslV	ATP-dependent protease peptidase subunit	5692576	5693109	+	177	5	1.11798	0.0543071	0.04858	*	5	2	-3	0.4
PA5406	-	hypothetical protein	6083753	6084085	+	110	4	1.64865	0.117117	0.07104	*	5	1	-4	0.2
PA2658	-	hypothetical protein	3008010	3008324	-	104	3	2.49841	0.193651	0.07751	*	3	1	-2	0.33333
PA3014	faoA	multifunctional fatty acid oxidation complex subunit alpha	3374460	3376607	-	715	28	0.858939	0.0684358	0.07967	*	9	2	-7	0.22222
PA5344	oxyR	OxyR protein	6012047	6012979	+	310	10	0.348339	0.0300107	0.08615	*	8	1	-7	0.125
PA0014	-	hypothetical protein	16335	16607	-	90	4	1.68864	0.153846	0.09111	*	4	2	-2	0.5
PA3657	map	methionine aminopeptidase	4095172	4095957	+	261	8	2.53817	0.24173	0.09524	*	6	4	-2	0.66667
PA4398	-	two-component sensor	4927998	4930094	+	698	19	0.47401	0.0467334	0.09859	*	7	2	-5	0.28571
PA5130	-	hypothetical protein	5777390	5777809	-	139	12	1.91429	0.192857	0.10075	*	13	2	-8	0.2
PA4223	-	ABC transporter ATP-binding protein	4728614	4730326	-	570	20	0.68885	0.0718039	0.10424	*	10	3	-7	0.3
PA5428	-	transcriptional regulator	6108176	6109084	-	302	21	2.9725	0.315732	0.10622	*	11	5	-5	0.5
PA4698	-	hypothetical protein	5276843	5277172	-	109	5	2.17576	0.236364	0.10864	*	6	2	-4	0.33333
PA0966	ruvA	Holliday junction DNA helicase RuvA	1051673	1052278	+	201	4	0.544554	0.0594059	0.10909	*	4	1	-3	0.25
PA0667	-	hypothetical protein	718729	720072	-	447	25	4.2567	0.489583	0.11501	*	15	7	-3	0.7
PA5256	dsbH	disulfide bond formation protein	5917680	5918171	-	163	11	5.14228	0.652439	0.12688	*	11	3	-7	0.3
PA5551	-	hypothetical protein	6245803	6246312	-	169	8	4.52745	0.582353	0.12863	*	8	5	-3	0.625
PA5227	-	hypothetical protein	5883972	5884286	+	104	3	1.89206	0.247619	0.13087	*	6	4	-2	0.66667
PA3018	-	hypothetical protein	3378979	3379665	-	228	5	1.42358	0.187773	0.1319	*	5	2	-3	0.4
PA3210	trkH	potassium uptake protein TrkH	3598933	3600387	+	484	23	1.00481	0.145017	0.14432	*	10	3	-7	0.3
PA3735	thrC	threonine synthase	4186781	4188190	-	469	6	0.333333	0.0503546	0.15106	*	4	1	-3	0.25
PA5261	algR	alginate biosynthesis regulatory protein AlgR	5922544	5923290	-	248	22	10.1165	1.64793	0.1629	*	20	11	0	1
PA0374	ftsE	cell division protein FtsE	418891	419562	+	223	8	5.54613	0.912202	0.16448	*	7	3	-4	0.42857
PA0762	algU	RNA polymerase sigma factor AlgU	831301	831882	+	193	5	0.563574	0.0945017	0.16768	*	5	1	-4	0.2
PA1775	cmpX	hypothetical protein	1919579	1920403	+	274	11	0.562424	0.0945455	0.1681	*	8	3	-5	0.375
PA5493	polA	DNA polymerase I	6183784	6186525	-	913	22	0.682349	0.121444	0.17798	*	10	4	-6	0.4
PA5241	ppx	exopolyphosphatase	5900879	5902399	+	506	21	2.06903	0.371466	0.17954	*	10	5	-5	0.5
PA0411	pilJ	twitching motility protein PilJ	451130	453178	+	682	23	3.83163	0.703758	0.18367	*	10	5	-5	0.5
PA5369	pstS	phosphate ABC transporter substrate-binding protein	6038212	6039183	-	323	7	0.932099	0.175926	0.18874	*	5	2	-3	0.4
PA4387	-	FxsA protein	4917663	4918130	-	155	5	2.26282	0.431624	0.19075	*	6	4	-2	0.66667
PA3194	edd	phosphogluconate dehydratase	3585477	3587303	-	608	6	0.0257252	0.00492611	0.19149	*	3	1	-2	0.33333
PA5175	cysQ	3,5-bisphosphate nucleotidase CysQ	5828086	5828907	-	273	11	0.917275	0.176399	0.19231	*	11	4	-6	0.4
PA0502	-	biotin biosynthesis protein bioH	562006	562728	+	240	7	0.710927	0.138313	0.19455	*	7	2	-5	0.28571
PA4426	-	hypothetical protein	4960516	4961094	+	192	5	0.88601	0.172712	0.19493	*	5	1	-4	0.2
PA5475	-	hypothetical protein	6165417	6165977	-	186	6	2.96078	0.57754	0.19506	*	7	4	-3	0.57143
PA1805	ppiD	peptidyl-prolyl cis-trans isomerase D	1959263	1961128	+	621	30	2.888	0.585209	0.20263	*	15	10	0	1
PA0424	mexR	multidrug resistance operon repressor MexR	471306	471749	-	147	9	2.5473	0.558559	0.21927	*	9	3	-6	0.33333
PA4404	-	hypothetical protein	4936750	4937673	-	307	15	2.85498	0.651515	0.2282	*	11	7	-3	0.7
PA5471	-	hypothetical protein	6159560	6160699	-	379	9	0.624561	0.142982	0.22893	*	6	3	-3	0.5
PA0108	coIII	cytochrome C oxidase subunit III	130680	131567	+	295	12	4.03604	0.933559	0.23131	*	8	5	-3	0.625
PA0592	ksgA	dimethyladenosine transferase	650575	651381	-	268	19	2.47955	0.600991	0.24238	*	16	2	-8	0.2
PA2666	-	6-pyruvoyl tetrahydrobiopterin synthase	3015582	3015938	+	118	3	0.459384	0.112045	0.2439	*	3	1	-2	0.33333
PA3733	-	hypothetical protein	4183710	4184939	+	409	6	1.0561	0.266667	0.2525	*	5	4	-1	0.8
PA5479	gltP	glutamate/aspartate:proton symporter	6170176	6171510	-	444	19	2.96779	0.749813	0.25265	*	10	6	-4	0.6
PA4222	-	ABC transporter ATP-binding protein	4726893	4728617	-	574	12	0.209855	0.0544928	0.25967	*	5	2	-3	0.4
PA0427	oprM	multidrug ABC transporter	476333	477790	+	485	15	1.3738	0.360082	0.26211	*	9	3	-6	0.33333
PA4427	sspB	ClpXP protease specificity-enhancing factor	4961151	4961558	-	135	4	1.24755	0.330882	0.26523	*	4	1	-3	0.25
PA0662	argC	N-acetyl-gamma-glutamyl-phosphate reductase	714977	716011	+	344	26	3.6715	0.974879	0.26553	*	18	12	0	1
PA3824	queA	S-adenosylmethionine--tRNA ribosyltransferase-isomerase	4280520	4281563	-	347	18	2.10441	0.591954	0.28129	*	12	5	-5	0.5
PA1800	tig	trigger factor	1952665	1953975	+	436	15	0.922197	0.262395	0.28453	*	10	4	-6	0.4
PA3857	pcs	phosphatidylcholine synthase	4316109	4316825	-	238	13	3.8159	1.11994	0.29349	*	10	7	-3	0.7
PA1996	ppiC1	peptidyl-prolyl cis-trans isomerase C1	2182116	2182394	-	92	3	1.42652	0.430108	0.30151	*	4	1	-3	0.25
PA0298	spuB	glutamine synthetase	335527	336885	+	452	9	0.832965	0.261221	0.3136	*	5	3	-2	0.6
PA3169	-	methylthioribose-1-phosphate isomerase	3559435	3560511	-	358	15	2.44104	0.774373	0.31723	*	8	7	-1	0.875
PA3903	prfC	peptide chain release factor 3	4371969	4373552	+	527	17	2.6774	0.86048	0.32139	*	9	8	-1	0.88889
PA0375	ftsX	cell division protein FtsX	419562	420569	+	335	31	3.97619	1.29663	0.3261	*	21	11	0	1
PA4410	ddlB	D-alanine--D-alanine ligase	4942677	4943636	-	319	7	0.865625	0.284375	0.32852	*	6	1	-5	0.16667
PA4823	-	hypothetical protein	5414279	5414488	-	69	3	5.21429	1.7381	0.33333	*	4	2	-2	0.5
PA5331	pyrE	orotate phosphoribosyltransferase	6001399	6002040	-	213	13	1.82243	0.607477	0.33333	*	12	5	-5	0.5
PA4960	-	phosphoserine phosphatase	5567655	5568944	-	429	13	0.372093	0.125581	0.3375	*	11	3	-7	0.3
PA1183	dctA	C4-dicarboxylate transporter DctA	1284513	1285823	+	436	9	1.43097	0.485889	0.33955	*	5	3	-2	0.6
PA0332	-	hypothetical protein	373725	374192	+	155	6	1.98504	0.67735	0.34123	*	6	3	-3	0.5
PA0413	chpA	chemotactic signal transduction system protein	454126	461544	+	2472	98	1.83637	0.629869	0.343	*	12	6	-4	0.6
PA3823	tgt	queuine tRNA-ribosyltransferase	4279389	4280507	-	372	20	2.92851	1.0134	0.34605	*	13	8	-2	0.8
PA3016	-	hypothetical protein	3377870	3378304	-	144	8	0.383908	0.137931	0.35928	*	9	1	-8	0.11111
PA0664	-	hypothetical protein	716731	717153	+	140	14	8.02837	3.01182	0.37515	*	14	10	0	1
PA4329	pykA	pyruvate kinase	4856960	4858411	+	483	17	1.29821	0.487603	0.3756	*	9	5	-4	0.55556
PA4768	smpB	SsrA-binding protein	5353783	5354262	+	159	8	0.685417	0.258333	0.3769	*	8	3	-5	0.375
PA2737	-	hypothetical protein	3099473	3099829	-	118	6	0.820728	0.310924	0.37884	*	6	2	-4	0.33333
PA3013	foaB	3-ketoacyl-CoA thiolase	3373254	3374429	-	391	26	1.80867	0.701531	0.38787	*	15	11	0	1
PA5194	-	hypothetical protein	5847131	5847934	+	267	13	1.59577	0.649254	0.40686	*	10	4	-6	0.4
PA0663	-	hypothetical protein	716011	716730	+	239	17	5.96806	2.44306	0.40936	*	17	12	0	1
PA5367	pstA	phosphate ABC transporter membrane protein	6034060	6035736	-	558	14	0.527132	0.216458	0.41063	*	8	3	-5	0.375
PA5285	-	hypothetical protein	5950034	5950351	-	105	4	1.1761	0.490566	0.41711	*	4	2	-2	0.5
PA0408	pilG	twitching motility protein PilG	449639	450046	+	135	8	4.35539	1.85539	0.426	*	8	7	-1	0.875
PA2840	-	ATP-dependent RNA helicase	3193886	3195589	-	567	11	0.677817	0.29108	0.42944	*	5	4	-1	0.8
PA0858	-	hypothetical protein	936459	937397	+	312	18	3.03408	1.31523	0.43349	*	10	8	-2	0.8
PA2627	-	hypothetical protein	2971111	2971731	+	206	8	2.31723	1.00644	0.43433	*	7	4	-3	0.57143
PA4316	sbcB	exonuclease I	4844271	4845713	-	480	13	0.808039	0.352737	0.43654	*	9	4	-5	0.44444
PA2812	-	ABC transporter ATP-binding protein	3165539	3166471	-	310	10	0.831726	0.363344	0.43686	*	7	4	-3	0.57143
PA2806	-	7-cyano-7-deazaguanine reductase	3160651	3161481	-	276	11	1.18171	0.561974	0.47556	*	7	6	-1	0.85714
PA0934	relA	GTP pyrophosphokinase	1023053	1025296	+	747	33	1.43048	0.680927	0.47601	*	14	10	0	1
PA3086	-	hypothetical protein	3464236	3465096	-	286	15	1.68873	0.86295	0.511	*	10	8	-2	0.8
PA3050	pyrD	dihydroorotate dehydrogenase	3414701	3415729	-	342	6	0.102041	0.0544218	0.53333	*	4	2	-2	0.5
PA4422	-	hypothetical protein	4956734	4957582	-	282	9	0.592462	0.316843	0.53479	*	8	4	-4	0.5
PA2811	-	ABC transporter permease	3164763	3165542	-	259	7	0.344872	0.185897	0.53903	*	5	3	-2	0.6
PA2018	-	multidrug efflux protein	2208169	2211306	-	1045	45	1.64978	0.943595	0.57195	*	12	11	0	1
PA4050	pgpA	phosphatidylglycerophosphatase A	4532145	4532660	-	171	7	1.02132	0.649225	0.63567	*	7	4	-3	0.57143
PA2604	-	hypothetical protein	2947803	2948471	+	222	9	1.30045	0.917788	0.70575	*	9	6	-3	0.66667
PA2019	-	periplasmic multidrug efflux lipoprotein	2211322	2212512	-	396	19	1.38119	1.02603	0.74286	*	10	8	-2	0.8
PA2495	oprN	Multidrug efflux outer membrane protein OprN	2813194	2814612	+	472	10	0.909796	0.887245	0.97521	*	7	7	0	1
PA0005	lptA	lysophosphatidic acid acyltransferase, LptA	7018	7791	-	257	6	0.302326	0	0		5	0	-5	0
PA0392	-	hypothetical protein	434226	434819	-	197	5	0.855219	0	0		5	0	-5	0
PA1801	clpP	ATP-dependent Clp protease proteolytic subunit	1954069	1954710	+	213	3	0.193146	0	0		3	0	-3	0
PA1847	-	hypothetical protein	2007665	2008249	+	194	4	0.295726	0	0		4	0	-4	0
PA1970	-	hypothetical protein	2151287	2151526	-	79	3	0.4125	0	0		3	0	-3	0
PA3242	-	lipid A biosynthesis lauroyl acyltransferase	3629667	3630605	-	312	4	0.0223642	0	0		4	0	-4	0
PA4451.1	-	-	4985782	4985843	-	62	3	2.59677	0	0		3	0	-3	0
PA4462	rpoN	RNA polymerase factor sigma-54	4992870	4994363	+	497	6	0.0682731	0	0		3	0	-3	0
PA4916	-	hypothetical protein	5516399	5517094	-	231	3	0.238506	0	0		3	0	-3	0
PA5016	aceF	dihydrolipoamide acetyltransferase	5638949	5640592	+	547	4	0.0760341	0	0		2	0	-2	0
PA5038	aroB	3-dehydroquinate synthase	5674028	5675134	-	368	5	0.158085	0	0		4	1	-3	0.25
PA5338	spoT	guanosine-3',5'-bis(diphosphate) 3'-pyrophosphohydrolase	6006231	6008336	+	701	3	0.0137702	0	0		3	0	-3	0
PA5565	gidA	tRNA uridine 5-carboxymethylaminomethyl modification protein GidA	6257305	6259197	-	630	4	0.0670893	0	0		2	0	-2	0
PA3040	-	hypothetical protein	3403812	3404141	+	109	3	0.866667	0.0030303	0.0035		4	2	-2	0.5
PA3689	-	transcriptional regulator	4130952	4131422	-	156	4	0.970276	0.0403397	0.04158		4	2	-2	0.5
PA3527	pyrC	dihydroorotase	3947095	3948141	+	348	7	0.377268	0.017192	0.04557		4	1	-3	0.25
PA2352	-	glycerophosphoryl diester phosphodiesterase	2598700	2599827	+	375	6	0.632979	0.0319149	0.05042		4	2	-2	0.5
PA0914	-	hypothetical protein	997536	997928	-	130	5	1.79898	0.127226	0.07072		6	2	-4	0.33333
PA5329	-	hypothetical protein	6000317	6000781	+	154	3	1.85376	0.133333	0.07193		3	2	-1	0.66667
PA4826	-	hypothetical protein	5418351	5418569	-	72	3	1.05479	0.0821918	0.07792		7	4	-3	0.57143
PA0941	-	hypothetical protein	1030423	1030656	-	77	3	4.41453	0.380342	0.08616		3	2	-1	0.66667
PA4704.1	prrF1	-	5283960	5284110	+	151	5	10.7285	0.933775	0.08704		8	6	-2	0.75
PA0076	-	hypothetical protein	90844	91524	-	226	10	0.903084	0.0837004	0.09268		7	2	-5	0.28571
PA0721	-	hypothetical protein	790617	790709	+	30	4	6.60215	0.666667	0.10098		11	7	-3	0.7
PA2434	-	hypothetical protein	2729976	2730521	-	181	5	0.694139	0.0714286	0.1029		5	1	-4	0.2
PA4739	-	hypothetical protein	5322757	5323101	-	114	5	4.85507	0.513043	0.10567		5	1	-4	0.2
PA4125	hpcD	5-carboxymethyl-2-hydroxymuconate isomerase	4613539	4613931	+	130	3	0.59542	0.0636132	0.10684		3	1	-2	0.33333
PA0503	-	biotin synthesis protein BioC	562721	563545	+	274	6	0.101818	0.0109091	0.10714		4	1	-3	0.25
PA1420	-	hypothetical protein	1545837	1546256	-	139	5	2.70476	0.330952	0.12236		6	3	-3	0.5
PA2246	bkdR	transcriptional regulator BkdR	2472442	2472903	-	153	3	1.12771	0.142857	0.12668		3	2	-1	0.66667
PA5255	algQ	anti-RNA polymerase sigma 70 factor	5916918	5917400	-	160	7	4.23395	0.552795	0.13056		8	5	-3	0.625
PA5178	-	LysM domain/BON superfamily protein	5830313	5830750	-	145	14	5.29224	0.694064	0.13115		14	6	-4	0.6
PA4134	-	hypothetical protein	4624323	4624565	+	80	3	2.94239	0.390947	0.13287		3	2	-1	0.66667
PA2942	-	magnesium chelatase	3297905	3298921	-	338	11	0.451327	0.0599803	0.1329		8	2	-6	0.25
PA0116	-	hypothetical protein	136518	136991	+	157	3	1.86076	0.248945	0.13379		3	3	0	1
PA5323	argB	acetylglutamate kinase	5993791	5994696	+	301	6	1.16225	0.160044	0.1377		5	1	-4	0.2
PA0042	-	hypothetical protein	56546	56941	+	131	7	10.4369	1.48232	0.14203		8	7	-1	0.875
PA5337	rpoZ	DNA-directed RNA polymerase subunit omega	6005899	6006165	+	88	3	1.06742	0.153558	0.14386		5	4	-1	0.8
PA2883	-	hypothetical protein	3235794	3235961	+	55	4	1.83929	0.267857	0.14563		5	3	-2	0.6
PA4314	purU1	formyltetrahydrofolate deformylase	4842701	4843552	-	283	6	0.388498	0.0598592	0.15408		6	1	-5	0.16667
PA4449	hisG	ATP phosphoribosyltransferase	4983552	4984187	-	211	9	3.46384	0.536164	0.15479		9	3	-6	0.33333
PA1355	-	hypothetical protein	1468510	1468890	+	126	3	2.35958	0.370079	0.15684		4	2	-2	0.5
PA5387	cdhC	carnitine dehydrogenase	6064899	6065783	-	294	10	1.19322	0.189831	0.15909		7	3	-4	0.42857
PA2069	-	carbamoyl transferase	2267638	2269362	-	574	4	0.371594	0.0614493	0.16537		2	1	-1	0.5
PA5249	-	hypothetical protein	5910403	5911032	-	209	6	3.25238	0.542857	0.16691		5	2	-3	0.4
PA2226	-	hypothetical protein	2448033	2448533	-	166	4	2.38124	0.407186	0.171		4	2	-2	0.5
PA4704.2	prrF2	-	5284172	5284319	+	148	5	4.87162	0.851351	0.17476		12	7	-3	0.7
PA3727	-	hypothetical protein	4173175	4173867	-	230	5	0.419913	0.0735931	0.17526		5	2	-3	0.4
PA4711	-	hypothetical protein	5291614	5291961	+	115	5	3.77586	0.678161	0.1796		5	4	-1	0.8
PA0268	-	transcriptional regulator	304177	305598	-	473	12	1.3685	0.251055	0.18345		6	4	-2	0.66667
PA4265	tufA	elongation factor Tu	4767811	4769004	-	397	18	0.926298	0.171692	0.18535		12	3	-7	0.3
PA5226	-	hypothetical protein	5883664	5883975	+	103	5	2.01923	0.378205	0.1873		7	3	-4	0.42857
PA5496	nrdJb	NrdJb protein	6188166	6188855	-	229	8	2.47971	0.471014	0.18995		6	4	-2	0.66667
PA5061	-	hypothetical protein	5701698	5702114	-	138	3	3.2494	0.618705	0.19041		5	4	-1	0.8
PA4724.1	-	hypothetical protein	5303851	5304027	+	58	3	3.61017	0.689266	0.19092		10	9	-1	0.9
PA1381	-	hypothetical protein	1498338	1498829	+	163	7	3.5874	0.684959	0.19093		7	6	-1	0.85714
PA3916	moaE	molybdopterin converting factor large subunit	4385900	4386352	-	150	4	1.26269	0.245033	0.19406		5	3	-2	0.6
PA0025	aroE	shikimate 5-dehydrogenase	26711	27535	+	274	6	0.33697	0.0654545	0.19424		6	1	-5	0.16667
PA5120	-	hypothetical protein	5768041	5768445	+	134	6	3.2963	0.641975	0.19476		6	2	-4	0.33333
PA3432	-	hypothetical protein	3840359	3840748	-	129	4	1.57949	0.307692	0.19481		5	3	-2	0.6
PA0232	pcaC	gamma-carboxymuconolactone decarboxylase	261981	262382	+	133	6	3.71642	0.736318	0.19813		8	4	-4	0.5
PA1295	-	hypothetical protein	1406459	1406752	+	97	4	3.88776	0.792517	0.20385		7	5	-2	0.71429
PA5546	-	hypothetical protein	6239448	6240632	-	394	13	2.0211	0.412658	0.20418		8	5	-3	0.625
PA0553	-	hypothetical protein	612517	612717	+	66	3	1.35821	0.278607	0.20513		3	2	-1	0.66667
PA0062	-	hypothetical protein	74773	75189	-	138	5	1.20863	0.2494	0.20635		5	1	-4	0.2
PA0281	cysW	sulfate transporter CysW	314931	315800	-	289	15	4.7069	0.978161	0.20781		10	8	-2	0.8
PA1078	flgC	flagellar basal body rod protein FlgC	1164688	1165128	+	146	3	1.88435	0.396825	0.21059		3	3	0	1
PA0306a	-	transcriptional regulator	347832	348335	-	167	8	6.94643	1.47222	0.21194		8	4	-4	0.5
PA5515	-	hypothetical protein	6208042	6208542	-	166	6	0.441118	0.0938124	0.21267		6	2	-4	0.33333
PA0083	-	hypothetical protein	101247	101765	+	172	8	5.01156	1.06936	0.21338		8	5	-3	0.625
PA3752	-	hypothetical protein	4204543	4204737	-	64	3	4.09231	0.876923	0.21429		4	1	-3	0.25
PA2277	arsR	ArsR family transcriptional regulator	2506614	2506964	+	116	4	0.860399	0.185185	0.21523		5	2	-3	0.4
PA1272	cobO	cob(I)yrinic acid a,c-diamide adenosyltransferase	1383718	1384329	+	203	6	0.325163	0.0702614	0.21608		6	1	-5	0.16667
PA1872	-	hypothetical protein	2034066	2034857	-	263	3	0.530303	0.116162	0.21905		3	2	-1	0.66667
PA3366.1	amiL	-	3778034	3778133	-	100	3	16.06	3.53	0.2198		4	4	0	1
PA5191	-	hypothetical protein	5844054	5844410	+	118	7	4.47619	0.985994	0.22028		8	3	-5	0.375
PA3007	lexA	LexA repressor	3367903	3368517	+	204	3	0.0439024	0.0097561	0.22222		2	1	-1	0.5
PA1210	-	hypothetical protein	1310688	1311386	-	232	8	1.76967	0.393419	0.22231		8	5	-3	0.625
PA0032	-	transcriptional regulator	34624	35538	+	304	9	1.8765	0.420765	0.22423		7	6	-1	0.85714
PA4536	-	hypothetical protein	5077061	5077510	+	149	10	1.94667	0.437778	0.22489		10	3	-7	0.3
PA0115	-	hypothetical protein	135934	136386	-	150	3	2.13245	0.485651	0.22774		3	2	-1	0.66667
PA0348	-	hypothetical protein	391094	392188	+	364	16	1.6621	0.379909	0.22857		11	5	-5	0.5
PA4324	-	hypothetical protein	4853650	4854009	-	119	3	1.31944	0.305556	0.23158		3	1	-2	0.33333
PA5286	-	hypothetical protein	5950429	5950854	-	141	4	1.12207	0.260563	0.23222		4	2	-2	0.5
PA5477	-	hypothetical protein	6167783	6168823	+	346	30	6.98367	1.6244	0.2326		22	12	0	1
PA0060	-	hypothetical protein	74034	74267	+	77	3	1.75641	0.410256	0.23358		5	4	-1	0.8
PA3976	thiE	thiamine-phosphate pyrophosphorylase	4456695	4457324	+	209	9	0.774603	0.180952	0.23361		7	2	-5	0.28571
PA0239	-	hypothetical protein	269669	270547	+	292	6	0.481229	0.112628	0.23404		6	3	-3	0.5
PA5519	-	hypothetical protein	6212147	6212713	-	188	8	5.2328	1.22751	0.23458		8	6	-2	0.75
PA4441	-	hypothetical protein	4974174	4974620	+	148	3	0.39821	0.0939597	0.23596		4	2	-2	0.5
PA4894	-	hypothetical protein	5489041	5489613	+	190	10	0.806283	0.191972	0.2381		10	4	-6	0.4
PA0701a	-	AraC family transcriptional regulator	773768	774433	+	221	3	0.602102	0.144144	0.2394		3	1	-2	0.33333
PA0216	-	malonate transporter MadM	243841	244605	+	254	8	1.39608	0.334641	0.2397		7	4	-3	0.57143
PA5494	-	hypothetical protein	6186603	6186893	+	96	7	5.65292	1.35739	0.24012		7	3	-4	0.42857
PA5533	-	hypothetical protein	6227082	6227450	+	122	6	5.62873	1.37398	0.2441		7	4	-3	0.57143
PA1167	-	hypothetical protein	1266111	1266782	+	223	5	1.15179	0.28125	0.24419		5	3	-2	0.6
PA0215	-	malonate transporter MadL	243431	243835	+	134	3	2.59506	0.634568	0.24453		3	2	-1	0.66667
PA2460	-	hypothetical protein	2760323	2760619	-	98	3	1.0202	0.252525	0.24752		6	4	-2	0.66667
PA1908	-	major facilitator superfamily (MFS) transporter	2079263	2080474	-	403	7	0.339934	0.0841584	0.24757		5	1	-4	0.2
PA0027	-	hypothetical protein	28613	29899	+	428	30	3.64491	0.905983	0.24856		18	12	0	1
PA1955	-	hypothetical protein	2140433	2141002	-	189	3	0.698246	0.173684	0.24874		3	1	-2	0.33333
PA0396	pilU	twitching motility protein PilU	437782	438930	+	382	13	1.27241	0.316797	0.24897		8	4	-4	0.5
PA5189	-	transcriptional regulator	5842275	5843183	+	302	13	1.39164	0.346535	0.24901		8	5	-3	0.625
PA5126	-	hypothetical protein	5775620	5776087	-	155	9	4.4188	1.10256	0.24952		9	8	-1	0.88889
PA1112a	-	hypothetical protein	1204785	1205006	-	73	3	2.94144	0.734234	0.24962		5	4	-1	0.8
PA0079	-	hypothetical protein	96404	97738	-	444	16	2.61573	0.653933	0.25		9	5	-4	0.55556
PA1204	-	hypothetical protein	1303892	1304449	+	185	6	1.0233	0.256272	0.25044		6	3	-3	0.5
PA0061	-	hypothetical protein	74279	74716	-	145	13	4.52283	1.13699	0.25139		14	8	-2	0.8
PA3762	-	hypothetical protein	4214762	4215079	-	105	9	2.14151	0.540881	0.25257		9	6	-3	0.66667
PA4277	tufB	elongation factor Tu	4784316	4785509	-	397	18	0.973199	0.247069	0.25387		12	5	-5	0.5
PA0367a	-	acetyltransferase	411856	412266	-	136	6	3.47445	0.885645	0.2549		7	5	-2	0.71429
PA0269	-	hypothetical protein	305725	306162	+	145	5	2.80594	0.716895	0.25549		5	4	-1	0.8
PA0055	-	hypothetical protein	70130	70636	-	168	6	1.55424	0.400394	0.25761		6	3	-3	0.5
PA2559	-	hypothetical protein	2893286	2893828	-	180	7	1.47145	0.379374	0.25782		7	3	-4	0.42857
PA5303	-	hypothetical protein	5971850	5972203	-	117	3	0.553672	0.144068	0.2602		5	2	-3	0.4
PA0542	-	hypothetical protein	599757	600176	-	139	7	3.6	0.938095	0.26058		9	7	-2	0.77778
PA4723	dksA	suppressor protein DksA	5302386	5302832	+	148	4	1.98658	0.521253	0.26239		4	3	-1	0.75
PA2137	-	hypothetical protein	2352532	2353068	+	178	4	1.90875	0.500931	0.26244		4	3	-1	0.75
PA5364	-	two-component response regulator	6031366	6032268	-	300	17	5.3433	1.40642	0.26321		10	5	-5	0.5
PA0602	-	ABC transporter	663515	664549	+	344	13	1.96522	0.518841	0.26401		10	9	-1	0.9
PA0384	-	hypothetical protein	426863	427120	-	85	4	3.33721	0.883721	0.26481		5	3	-2	0.6
PA0234	-	hypothetical protein	263689	264522	+	277	8	3.27938	0.871703	0.26581		7	6	-1	0.85714
PA4046	-	hypothetical protein	4529579	4529998	-	139	6	3.88571	1.03571	0.26654		6	5	-1	0.83333
PA5510	-	transporter	6201736	6203085	+	449	26	5.1163	1.37037	0.26784		12	11	0	1
PA2380	-	hypothetical protein	2632963	2633199	-	78	5	2.77637	0.751055	0.27052		6	4	-2	0.66667
PA5154	-	ABC transporter permease	5802129	5802824	+	231	13	5.92385	1.61494	0.27262		10	8	-2	0.8
PA1666	-	hypothetical protein	1816352	1816858	+	168	6	1.80473	0.495069	0.27432		6	2	-4	0.33333
PA0385	-	hypothetical protein	427182	427505	-	107	8	3.70062	1.01543	0.2744		8	5	-3	0.625
PA4026	-	acetyltransferase	4507897	4508358	+	153	7	5.69913	1.56494	0.27459		7	5	-2	0.71429
PA3738	xerD	site-specific tyrosine recombinase XerD	4190616	4191512	-	298	5	0.348941	0.0958751	0.27476		5	2	-3	0.4
PA0035	trpA	tryptophan synthase subunit alpha	37087	37893	-	268	9	1.99504	0.548947	0.27516		8	5	-3	0.625
PA5542	-	hypothetical protein	6234500	6235744	-	414	21	3.75904	1.03775	0.27607		12	8	-2	0.8
PA0084	-	hypothetical protein	101778	103274	+	498	11	2.79292	0.772879	0.27673		6	5	-1	0.83333
PA4629	-	hypothetical protein	5197186	5197764	+	192	8	2.87047	0.7962	0.27738		8	3	-5	0.375
PA3621.1	rsmZ	-	4057543	4057658	-	116	3	4.83621	1.36207	0.28164		3	4	1	1.33333
PA0086	-	hypothetical protein	104006	104851	+	281	10	3.72459	1.05201	0.28245		6	6	0	1
PA5469	-	hypothetical protein	6158179	6158943	+	254	4	0.87451	0.247059	0.28251		3	2	-1	0.66667
PA0180	cttP	chemotactic transducer for trichloroethylene CttP	204657	205829	-	390	12	4.08696	1.16027	0.2839		8	7	-1	0.875
PA5525	-	transcriptional regulator	6218100	6218840	+	246	6	1.34818	0.383266	0.28428		5	4	-1	0.8
PA4643	-	hypothetical protein	5211079	5211564	-	161	12	5.82922	1.66049	0.28486		12	6	-4	0.6
PA0088	-	hypothetical protein	105359	107218	+	619	24	4.0871	1.16452	0.28493		11	9	-1	0.9
PA0605	-	ABC transporter permease	667108	668355	+	415	21	4.89183	1.39663	0.2855		15	13	0	1
PA0985	pyoS5	pyocin S5	1066321	1067817	-	498	6	0.567802	0.162325	0.28588		3	2	-1	0.66667
PA3566	-	hypothetical protein	3997822	3998115	+	97	4	4.07483	1.17347	0.28798		8	5	-3	0.625
PA4731	panD	aspartate alpha-decarboxylase	5313206	5313586	+	126	7	5.81627	1.68504	0.28971		8	6	-2	0.75
PA3439	folX	D-erythro-7,8-dihydroneopterin triphosphate 2'-epimerase	3846337	3846708	+	123	5	2.60484	0.755376	0.28999		5	4	-1	0.8
PA0563	-	hypothetical protein	620135	620488	-	117	8	6.83333	1.99718	0.29227		8	7	-1	0.875
PA4590	pra	protein activator	5140701	5141189	-	162	7	2.89162	0.848671	0.29349		8	8	0	1
PA5371	-	hypothetical protein	6046914	6047318	+	134	5	1.44691	0.424691	0.29352		5	3	-2	0.6
PA0989	-	hypothetical protein	1070294	1070854	-	186	7	1.76471	0.518717	0.29394		6	3	-3	0.5
PA3664	-	hypothetical protein	4103732	4104079	+	115	5	3.4023	1.01149	0.2973		6	5	-1	0.83333
PA1173	napB	cytochrome C protein NapB	1272807	1273298	-	163	9	4.10163	1.21951	0.29732		9	7	-2	0.77778
PA4773	-	hypothetical protein	5361586	5362068	+	160	4	1.67909	0.501035	0.2984		5	4	-1	0.8
PA4471	-	hypothetical protein	4999909	5000304	-	131	3	1.30303	0.388889	0.29845		5	2	-3	0.4
PA3428	-	hypothetical protein	3837493	3837786	-	97	3	4.7517	1.41837	0.2985		4	2	-2	0.5
PA0346	-	hypothetical protein	389334	389696	+	120	4	1.31405	0.393939	0.29979		5	3	-2	0.6
PA5481	-	hypothetical protein	6172223	6172690	-	155	11	5.50641	1.65171	0.29996		12	7	-3	0.7
PA0449	-	hypothetical protein	505047	505586	+	179	5	2.57593	0.774074	0.3005		5	4	-1	0.8
PA4963	-	hypothetical protein	5571219	5571929	-	236	14	2.72714	0.824191	0.30222		11	7	-3	0.7
PA1203	-	hypothetical protein	1303457	1303864	+	135	6	2.3652	0.715686	0.30259		8	7	-1	0.875
PA4160	fepD	ferric enterobactin transporter FepD	4655368	4656390	+	340	9	1.35093	0.40958	0.30318		6	5	-1	0.83333
PA0420	bioA	adenosylmethionine-8-amino-7-oxononanoate aminotransferase	466833	468236	-	467	7	0.150285	0.045584	0.30332		3	1	-2	0.33333
PA0149	-	ECF subfamily sigma-70 factor	169361	169906	+	181	7	1.96154	0.595238	0.30345		8	4	-4	0.5
PA4070	-	FeaR family transcriptional regulator	4547821	4548771	-	316	13	1.23975	0.376446	0.30365		9	5	-4	0.55556
PA4987	-	transcriptional regulator	5603173	5603772	+	199	7	3.565	1.08333	0.30388		7	5	-2	0.71429
PA3832	holC	DNA polymerase III subunit chi	4290427	4290855	+	142	4	0.344988	0.104895	0.30405		5	2	-3	0.4
PA2354	-	transcriptional regulator	2601219	2602349	-	376	8	0.810787	0.247569	0.30534		6	4	-2	0.66667
PA2141	-	hypothetical protein	2356168	2356716	+	182	5	0.679417	0.20765	0.30563		5	4	-1	0.8
PA3900	-	transmembrane sensor	4367789	4368742	+	317	5	0.498952	0.154088	0.30882		4	3	-1	0.75
PA3806	-	hypothetical protein	4265306	4266445	-	379	8	1.37368	0.424561	0.30907		5	4	-1	0.8
PA2508	catC	muconolactone delta-isomerase	2825636	2825926	-	96	4	1.79725	0.556701	0.30975		4	3	-1	0.75
PA5485	ampDh2	protein AmpDh2	6176516	6177295	-	259	17	2.2859	0.708974	0.31015		13	6	-4	0.6
PA0183	atsA	arylsulfatase	207923	209533	-	536	26	3.21229	0.998759	0.31092		14	8	-2	0.8
PA2007	maiA	maleylacetoacetate isomerase	2195494	2196132	-	212	3	0.29108	0.0907668	0.31183		3	1	-2	0.33333
PA0430	metF	5,10-methylenetetrahydrofolate reductase	481196	482068	-	290	11	1.21993	0.381443	0.31268		8	4	-4	0.5
PA5270	-	hypothetical protein	5935064	5935945	+	293	12	2.52041	0.789116	0.31309		10	7	-3	0.7
PA4758	carA	carbamoyl phosphate synthase small subunit	5343767	5344903	-	378	17	0.963061	0.302551	0.31416		10	4	-6	0.4
PA5466	-	hypothetical protein	6155271	6156215	+	314	17	2.92487	0.919577	0.3144		13	9	-1	0.9
PA3983	-	hypothetical protein	4462879	4463718	+	279	11	3.39524	1.07024	0.31522		8	8	0	1
PA5514	-	beta-lactamase	6207241	6208029	+	262	15	3.25982	1.02788	0.31532		14	8	-2	0.8
PA3730	-	hypothetical protein	4181378	4182019	-	213	9	4.28972	1.35358	0.31554		8	7	-1	0.875
PA5409	-	hypothetical protein	6084550	6085110	-	186	11	3.17291	1.00357	0.31629		10	6	-4	0.6
PA5216	-	iron ABC transporter substrate-binding protein	5872900	5874519	-	539	40	3.32778	1.05802	0.31794		19	12	0	1
PA5105	hutC	histidine utilization repressor HutC	5748600	5749352	-	250	4	1.06906	0.339973	0.31801		3	3	0	1
PA5420	purU2	formyltetrahydrofolate deformylase	6100820	6101677	+	285	6	1.73427	0.552448	0.31855		4	3	-1	0.75
PA5094	-	ABC transporter ATP-binding protein	5735643	5736473	-	276	9	2.48736	0.795427	0.31979		7	6	-1	0.85714
PA5074	-	ABC transporter ATP-binding protein	5711477	5712211	-	244	12	3.69116	1.18095	0.31994		9	6	-3	0.66667
PA5230	-	ABC transporter permease	5885954	5887078	-	374	26	6.48356	2.08178	0.32109		18	11	0	1
PA0261	-	hypothetical protein	293301	293798	-	165	6	1.93373	0.62249	0.32191		6	4	-2	0.66667
PA0096	-	hypothetical protein	117552	118001	+	149	8	3.85111	1.24222	0.32256		8	5	-3	0.625
PA2868	-	hypothetical protein	3221206	3221565	+	119	6	3.05278	0.986111	0.32302		6	5	-1	0.83333
PA3870	moaA1	molybdenum cofactor biosynthesis protein A	4333357	4334346	-	329	12	1.18081	0.381818	0.32335		7	3	-4	0.42857
PA1757	thrH	phosphoserine phosphatase	1896630	1897247	+	205	8	1.00162	0.325243	0.32472		7	3	-4	0.42857
PA3248	-	hypothetical protein	3634924	3635475	-	183	6	2.56522	0.835145	0.32556		6	5	-1	0.83333
PA0251	-	hypothetical protein	282912	283553	-	213	8	2.09502	0.682243	0.32565		7	6	-1	0.85714
PA3440a	-	type III effector protein	3847200	3847538	+	112	6	3.941	1.28614	0.32635		6	7	1	1.16667
PA2457	-	hypothetical protein	2756918	2757898	+	326	12	2.52905	0.825688	0.32648		8	8	0	1
PA4004	-	rRNA large subunit methyltransferase	4485349	4485816	-	155	6	4.47436	1.46154	0.32665		7	6	-1	0.85714
PA3896	-	2-hydroxyacid dehydrogenase	4364278	4365255	+	325	9	1.17382	0.383436	0.32666		7	3	-4	0.42857
PA4965	-	hypothetical protein	5574494	5575018	-	174	4	2.28381	0.746667	0.32694		4	4	0	1
PA2365	-	hypothetical protein	2614893	2615438	+	181	3	0.727106	0.239927	0.32997		3	2	-1	0.66667
PA5529	-	sodium/proton antiporter	6221101	6222858	+	585	32	6.5256	2.15358	0.33002		15	11	0	1
PA1594	-	hypothetical protein	1735706	1736152	+	148	3	1.85459	0.612975	0.33052		3	3	0	1
PA1039	-	hypothetical protein	1125865	1126338	-	157	8	2.51477	0.831224	0.33054		8	4	-4	0.5
PA4726.11	crcZ	-	5308587	5308993	+	407	3	0.587224	0.194103	0.33054		3	1	-2	0.33333
PA4632	-	hypothetical protein	5199503	5200324	-	273	9	2.89659	0.959854	0.33137		8	5	-3	0.625
PA4485	-	hypothetical protein	5017040	5017417	+	125	3	1.53968	0.510582	0.33162		4	4	0	1
PA0170	-	hypothetical protein	193799	194179	-	126	8	8.85827	2.94751	0.33274		8	7	-1	0.875
PA1785	-	hypothetical protein	1933054	1933632	-	192	7	1.17271	0.390328	0.33284		8	3	-5	0.375
PA4856	retS	RetS protein	5452150	5454978	+	942	25	0.846589	0.282432	0.33361		10	8	-2	0.8
PA5491	-	cytochrome	6182396	6182689	-	97	7	2.53401	0.846939	0.33423		10	6	-4	0.6
PA1119	yfiB	hypothetical protein	1212717	1213223	-	168	10	1.74556	0.583826	0.33446		11	6	-4	0.6
PA0915	-	hypothetical protein	997921	998382	-	153	7	1.88312	0.62987	0.33448		7	3	-4	0.42857
PA2892	atuG	short-chain dehydrogenase	3246382	3247206	+	274	7	0.843636	0.282424	0.33477		7	6	-1	0.85714
PA4142	-	secretion protein	4632873	4634129	+	418	15	2.08831	0.699284	0.33486		8	8	0	1
PA3952	-	hypothetical protein	4432595	4433311	-	238	7	1.14923	0.384937	0.33495		5	3	-2	0.6
PA0189	-	porin	215550	216908	-	452	20	3.22369	1.08168	0.33554		12	10	0	1
PA3968	-	pseudouridine synthase	4446425	4446994	-	189	8	2.07018	0.694737	0.33559		8	4	-4	0.5
PA0046	-	hypothetical protein	61373	61726	+	117	11	7.27401	2.4435	0.33592		12	7	-3	0.7
PA0352	-	transporter	394442	395827	-	461	23	4.26335	1.43218	0.33593		11	9	-1	0.9
PA3868	-	hypothetical protein	4331452	4332462	+	336	6	1.00593	0.338279	0.33628		6	3	-3	0.5
PA4236	katA	catalase	4752260	4753708	-	482	15	2.47274	0.834369	0.33743		7	4	-3	0.57143
PA1749	-	hypothetical protein	1890196	1890681	+	161	5	2.47942	0.837449	0.33776		5	4	-1	0.8
PA4805	-	hypothetical protein	5390148	5391554	-	468	20	2.75622	0.93177	0.33806		12	7	-3	0.7
PA4697	-	hypothetical protein	5276283	5276735	+	150	8	4.19205	1.41943	0.3386		8	6	-2	0.75
PA0755	opdH	cis-aconitate porin OpdH	822915	824198	-	427	16	1.16589	0.395639	0.33935		9	7	-2	0.77778
PA5386	cdhA	3-hydroxybutyryl-CoA dehydrogenase	6063883	6064848	-	321	12	1.32816	0.451346	0.33983		9	5	-4	0.55556
PA4820	-	hypothetical protein	5410277	5410639	-	120	5	1.83196	0.62259	0.33985		5	2	-3	0.4
PA1767	-	hypothetical protein	1910685	1912211	-	508	11	0.483301	0.164375	0.34011		6	3	-3	0.5
PA4612	-	hypothetical protein	5169580	5170131	-	183	14	4.98007	1.69384	0.34012		14	7	-3	0.7
PA0284	-	hypothetical protein	317966	318148	-	60	5	7.09836	2.42077	0.34103		6	3	-3	0.5
PA2102	-	hypothetical protein	2313791	2314249	+	152	4	1.44227	0.492375	0.34139		4	3	-1	0.75
PA5400	-	electron transfer flavoprotein subunit alpha	6080124	6081356	+	410	10	0.819951	0.280616	0.34224		6	5	-1	0.83333
PA3966	-	hypothetical protein	4445689	4445898	+	69	3	2.2381	0.766667	0.34255		5	2	-3	0.4
PA5345	recG	ATP-dependent DNA helicase RecG	6012976	6015051	+	691	25	0.767823	0.264451	0.34442		9	6	-3	0.66667
PA0328	-	hypothetical protein	368462	370405	-	647	28	3.19393	1.10031	0.3445		10	6	-4	0.6
PA3374	-	hypothetical protein	3781680	3782843	-	387	12	1.43299	0.494845	0.34532		11	6	-4	0.6
PA0099	-	hypothetical protein	120164	121324	+	386	13	3.5969	1.24289	0.34555		7	6	-1	0.85714
PA5088	-	hypothetical protein	5726357	5727238	-	293	13	4.4263	1.53288	0.34631		12	9	-1	0.9
PA5467	-	hypothetical protein	6156212	6156574	+	120	11	7.58953	2.63085	0.34664		11	7	-3	0.7
PA0533	-	transcriptional regulator	591445	592935	+	496	17	2.2998	0.799463	0.34762		8	6	-2	0.75
PA5403	-	transcriptional regulator	6082867	6083073	+	68	6	5.29469	1.84058	0.34763		8	4	-4	0.5
PA0043	-	hypothetical protein	57212	58594	-	460	26	3.62907	1.26392	0.34828		12	9	-1	0.9
PA0074	ppkA	serine/threonine protein kinase PpkA	87000	90098	-	1032	36	2.27912	0.793804	0.34829		10	9	-1	0.9
PA1919	nrdG	class III (anaerobic) ribonucleoside-triphosphate reductase activating protein NrdG	2093444	2094142	-	232	4	0.618026	0.216023	0.34954		5	3	-2	0.6
PA2355	-	FMNH2-dependent monooxygenase	2602346	2603530	-	394	7	0.402532	0.140928	0.3501		4	2	-2	0.5
PA5274	rnk	nucleoside diphosphate kinase regulator	5940020	5940424	-	134	11	8.41975	2.95062	0.35044		11	11	0	1
PA0652	vfr	cAMP-regulatory protein	706028	706672	-	214	6	5.52093	1.93488	0.35046		4	4	0	1
PA0538	dsbB	disulfide bond formation protein	596970	597479	-	169	8	1.4098	0.494118	0.35049		8	5	-3	0.625
PA3737	dsbC	thiol:disulfide interchange protein DsbC	4189761	4190489	-	242	11	2.59808	0.910837	0.35058		8	7	-1	0.875
PA5236	-	CDP-6-deoxy-delta-3,4-glucoseen reductase	5894293	5895261	-	322	11	1.19401	0.418989	0.35091		8	4	-4	0.5
PA3725	recJ	single-stranded-DNA-specific exonuclease RecJ	4170770	4172485	-	571	17	1.6451	0.578089	0.3514		9	7	-2	0.77778
PA4060	-	hypothetical protein	4539539	4539817	+	92	4	3.77778	1.32975	0.35199		5	2	-3	0.4
PA1224	-	NAD(P)H dehydrogenase	1327024	1327803	+	259	11	2.19872	0.775641	0.35277		10	7	-3	0.7
PA0133	-	transcriptional regulator	150906	151823	+	305	17	3.94771	1.3976	0.35403		13	8	-2	0.8
PA5437	-	transcriptional regulator	6119961	6120896	+	311	24	5.63034	1.99466	0.35427		16	12	0	1
PA4628	lysP	lysine-specific permease	5195370	5196833	+	487	18	2.15369	0.763661	0.35458		13	9	-1	0.9
PA0668.1	-	16S ribosomal RNA	722096	723631	+	1536	23	1.96354	0.696615	0.35477		13	13	0	1
PA4989	-	transcriptional regulator	5605134	5606018	-	294	18	2.56836	0.911864	0.35504		16	13	0	1
PA4690	-	hypothetical protein	5262642	5263262	-	206	10	3.48631	1.24316	0.35658		10	7	-3	0.7
PA3291	-	hypothetical protein	3684163	3684717	-	184	3	2.38018	0.852252	0.35806		3	2	-1	0.66667
PA5091	hutG	N-formylglutamate amidohydrolase	5732116	5732916	-	266	18	4.58427	1.64295	0.35839		15	6	-4	0.6
PA1016	-	thiolase	1099669	1100820	+	383	11	1.1033	0.395833	0.35877		9	5	-4	0.55556
PA0065	-	hypothetical protein	77432	78097	-	221	5	0.492492	0.177177	0.35976		5	2	-3	0.4
PA5472	-	hypothetical protein	6161067	6161867	-	266	18	20.3633	7.33833	0.36037		18	17	0	1
PA5380	gbdR	protein GbdR	6058673	6059776	+	367	11	2.03261	0.73279	0.36052		8	5	-3	0.625
PA5225	-	hypothetical protein	5883023	5883577	-	184	8	3.91532	1.41802	0.36217		8	6	-2	0.75
PA1606	-	hypothetical protein	1748699	1749175	+	158	9	3.87002	1.40252	0.36241		9	6	-3	0.66667
PA0070	-	hypothetical protein	82404	83318	-	304	14	2.67104	0.969399	0.36293		10	7	-3	0.7
PA3564	-	hypothetical protein	3995841	3996518	+	225	7	1.14749	0.417404	0.36375		6	3	-3	0.5
PA0562	-	hydrolase	619332	620006	-	224	11	0.875556	0.318519	0.36379		11	6	-4	0.6
PA0229	pcaT	dicarboxylic acid transporter PcaT	258463	259761	+	432	18	3.68668	1.34334	0.36438		10	8	-2	0.8
PA0596	-	hypothetical protein	656654	657670	+	338	9	0.566372	0.20649	0.36458		8	3	-5	0.375
PA0256	-	hypothetical protein	287188	288120	-	310	17	4.82958	1.76635	0.36573		10	7	-3	0.7
PA5253	algP	alginate regulatory protein AlgP	5915043	5916101	-	352	17	2.49386	0.912181	0.36577		16	9	-1	0.9
PA1841	-	hypothetical protein	1998963	1999460	+	165	7	2.26305	0.829317	0.36646		7	4	-3	0.57143
PA4869	-	hypothetical protein	5466790	5468007	+	405	20	4.8555	1.78736	0.36811		10	9	-1	0.9
PA3876	narK2	nitrite extrusion protein 2	4342122	4343528	-	468	9	1.10377	0.407249	0.36896		5	5	0	1
PA3969a	-	hypothetical protein	4448176	4448742	-	188	3	1.11817	0.412698	0.36909		3	2	-1	0.66667
PA0169	-	hypothetical protein	192965	193672	-	235	10	3.05791	1.12994	0.36952		10	7	-3	0.7
PA4906	-	transcriptional regulator	5505071	5505784	-	237	11	2.01681	0.746499	0.37014		9	7	-2	0.77778
PA3292	-	hypothetical protein	3684905	3685762	-	285	5	1.26573	0.468531	0.37017		4	2	-2	0.5
PA5151	-	hypothetical protein	5799589	5800278	+	229	10	3.67536	1.36087	0.37027		8	6	-2	0.75
PA5447	wbpZ	glycosyltransferase WbpZ	6135968	6137113	-	381	19	4.14398	1.53578	0.3706		10	7	-3	0.7
PA3898	-	transcriptional regulator	4366301	4367182	+	293	11	1.59637	0.591837	0.37074		7	3	-4	0.42857
PA4890	desT	DesT protein	5486356	5486985	+	209	10	1.18571	0.439683	0.37082		9	5	-4	0.55556
PA1768	-	hypothetical protein	1912217	1912756	-	179	6	1.72778	0.640741	0.37085		6	5	-1	0.83333
PA3915	moaB1	molybdopterin biosynthetic protein B1	4385242	4385799	-	185	5	0.284946	0.105735	0.37107		5	2	-3	0.4
PA0351	-	hypothetical protein	393830	394303	-	157	12	4.2616	1.58228	0.37129		13	9	-1	0.9
PA5396	-	hypothetical protein	6074230	6075207	+	325	9	2.23006	0.828221	0.37139		6	4	-2	0.66667
PA5362	-	hypothetical protein	6028976	6030316	+	446	31	3.58166	1.33035	0.37143		14	11	0	1
PA0139	ahpC	alkyl hydroperoxide reductase	158199	158762	+	187	8	1.67376	0.624113	0.37288		7	4	-3	0.57143
PA1269	-	transcriptional regulator	1378500	1379168	-	222	4	1.1704	0.436472	0.37292		5	4	-1	0.8
PA0293	aguB	N-carbamoylputrescine amidohydrolase	329993	330871	-	292	10	3.13311	1.17065	0.37364		8	6	-2	0.75
PA5176	-	ADP-ribose diphosphatase NudE	5828904	5829470	-	188	10	2.10582	0.78836	0.37437		10	6	-4	0.6
PA5441	-	hypothetical protein	6125796	6127997	-	733	37	2.73615	1.02452	0.37444		15	11	0	1
PA3427	-	short-chain dehydrogenase	3836466	3837377	-	303	9	0.974781	0.365132	0.37458		9	8	-1	0.88889
PA3468	-	hypothetical protein	3881093	3882421	+	442	19	4.32129	1.61926	0.37472		12	8	-2	0.8
PA0122	-	hypothetical protein	141917	142327	+	136	3	1.38929	0.520681	0.37478		3	2	-1	0.66667
PA5463	-	hypothetical protein	6152386	6152721	+	111	6	3.77976	1.41667	0.3748		7	4	-3	0.57143
PA0436	-	transcriptional regulator	488730	489350	+	206	5	2.04831	0.768116	0.375		5	5	0	1
PA0141	-	hypothetical protein	160552	161448	-	298	7	2.42586	0.910814	0.37546		5	3	-2	0.6
PA4185	-	transcriptional regulator	4681421	4682149	+	242	5	2.56379	0.962963	0.3756		5	4	-1	0.8
PA5095	-	ABC transporter permease	5736470	5737321	-	283	14	2.80634	1.05751	0.37683		13	10	0	1
PA0426	mexB	resistance-nodulation-cell division (RND) multidrug efflux transporter MexB	473191	476331	+	1046	44	3.29449	1.24419	0.37766		12	7	-3	0.7
PA0227	-	CoA transferase subunit B	256329	257111	+	260	8	1.60281	0.605364	0.37769		8	6	-2	0.75
PA5233	-	flagellar basal body protein FliL	5891109	5891528	-	139	8	4.09762	1.54762	0.37769		9	6	-3	0.66667
PA0236	-	transcriptional regulator	266616	267395	+	259	6	0.430769	0.162821	0.37798		6	2	-4	0.33333
PA5025	metY	O-acetylhomoserine aminocarboxypropyltransferase	5655648	5656925	+	425	15	2.02504	0.766041	0.37828		11	8	-2	0.8
PA0140	ahpF	alkyl hydroperoxide reductase	158907	160472	+	521	27	2.394	0.906769	0.37877		13	8	-2	0.8
PA4105	-	hypothetical protein	4588743	4589498	-	251	6	1.13624	0.431217	0.37951		5	3	-2	0.6
PA3988	-	hypothetical protein	4469613	4470236	+	207	3	0.751603	0.285256	0.37953		3	2	-1	0.66667
PA4630	-	hypothetical protein	5197881	5198324	+	147	9	5.72523	2.17342	0.37962		10	9	-1	0.9
PA4810	fdnI	nitrate-inducible formate dehydrogenase subunit gamma	5396992	5397618	-	208	8	2.87719	1.0941	0.38027		8	5	-3	0.625
PA3919	-	hypothetical protein	4387336	4388727	-	463	21	2.7658	1.05316	0.38078		13	9	-1	0.9
PA0103a	-	hypothetical protein	126368	127006	-	212	10	4.95149	1.88732	0.38116		9	8	-1	0.88889
PA3403	-	hypothetical protein	3808318	3808803	-	161	4	1.66049	0.633745	0.38166		4	4	0	1
PA3778	-	transcriptional regulator	4236606	4237541	+	311	9	0.90812	0.347222	0.38235		7	3	-4	0.42857
PA0188	-	hypothetical protein	214631	215512	+	293	13	1.50794	0.577098	0.38271		7	4	-3	0.57143
PA5511	mifR	MifR protein	6203104	6204447	-	447	22	3.44643	1.31994	0.38299		11	8	-2	0.8
PA0128	-	hypothetical protein	145542	145883	+	113	6	7.12573	2.73392	0.38367		6	6	0	1
PA5297	poxB	pyruvate dehydrogenase (cytochrome)	5964859	5966577	+	572	30	5.16347	1.98197	0.38384		11	10	0	1
PA4696	ilvI	acetolactate synthase 3 catalytic subunit	5274008	5275732	-	574	12	0.557101	0.213913	0.38398		5	7	2	1.4
PA3986	-	hypothetical protein	4466323	4466754	-	143	4	0.898148	0.344907	0.38402		4	1	-3	0.25
PA3917	moaD	molybdopterin converting factor small subunit	4386357	4386608	-	83	6	4.38492	1.68651	0.38462		11	7	-3	0.7
PA5301	-	transcriptional regulator	5969987	5970535	-	182	9	5.05464	1.94536	0.38486		9	6	-3	0.66667
PA4690.5	-	16S ribosomal RNA	5267724	5269259	-	1536	24	2.0026	0.771484	0.38524		14	13	0	1
PA4736	-	hypothetical protein	5321846	5322139	+	97	9	7.06122	2.72109	0.38536		9	7	-2	0.77778
PA5007	-	hypothetical protein	5626376	5627134	-	252	4	1.083	0.417655	0.38564		4	2	-2	0.5
PA4956	rhdA	thiosulfate:cyanide sulfurtransferase	5561599	5562414	+	271	10	1.46201	0.564951	0.38642		5	4	-1	0.8
PA0176	aer2	aerotaxis transducer Aer2	199600	201639	-	679	27	2.46569	0.952941	0.38648		12	7	-3	0.7
PA1004	nadA	quinolinate synthetase	1087843	1088901	+	352	20	3.77904	1.46364	0.38731		13	8	-2	0.8
PA0057	-	hypothetical protein	71730	72617	+	295	20	4.62838	1.79279	0.38735		15	12	0	1
PA4446	algW	AlgW protein	4979834	4981003	+	389	13	0.525641	0.204274	0.38862		8	4	-4	0.5
PA0990	-	hypothetical protein	1071239	1071877	-	212	9	1.73709	0.676056	0.38919		8	5	-3	0.625
PA5283	-	transcriptional regulator	5947295	5948671	+	458	18	2.44735	0.952796	0.38932		14	9	-1	0.9
PA0003	recF	recombination protein F	3169	4278	+	369	9	2.51441	0.979279	0.38947		5	6	1	1.2
PA4470	fumC1	fumarate hydratase	4998540	4999916	-	458	13	2.65287	1.03341	0.38954		7	4	-3	0.57143
PA5497	nrdJa	NrdJa protein	6188872	6191076	-	734	61	4.76372	1.85714	0.38985		20	14	0	1
PA4603	-	hypothetical protein	5162069	5162449	-	126	4	1.76378	0.687664	0.38988		4	2	-2	0.5
PA5454	rmd	oxidoreductase Rmd	6144077	6144991	-	304	16	2.53115	0.986885	0.3899		12	6	-4	0.6
PA0952	-	hypothetical protein	1039240	1039623	-	127	9	5.32031	2.08594	0.39207		11	6	-4	0.6
PA0120	-	transcriptional regulator	140216	140902	+	228	12	1.5444	0.605531	0.39208		12	7	-3	0.7
PA4317	-	hypothetical protein	4845938	4846675	+	245	7	3.30894	1.2981	0.3923		7	5	-2	0.71429
PA5464	-	hypothetical protein	6152718	6154676	+	652	47	5.03931	1.97805	0.39252		17	14	0	1
PA5308	lrp	leucine-responsive regulatory protein	5977123	5977611	+	162	5	1.12883	0.443763	0.39312		6	3	-3	0.5
PA5440	-	peptidase	6123686	6125080	+	464	24	2.60143	1.02366	0.3935		12	7	-3	0.7
PA5402	-	hypothetical protein	6082290	6082859	+	189	14	6.64737	2.61579	0.39351		13	8	-2	0.8
PA5042	pilO	type 4 fimbrial biogenesis protein PilO	5678433	5679056	-	207	16	7.32853	2.88622	0.39383		15	11	0	1
PA0402	pyrB	aspartate carbamoyltransferase	444687	445691	-	334	14	1.76219	0.695522	0.39469		10	7	-3	0.7
PA2328	-	hypothetical protein	2569690	2570889	-	399	9	0.981667	0.3875	0.39474		7	6	-1	0.85714
PA2773	-	hypothetical protein	3131509	3132030	-	173	9	3.01341	1.18966	0.39479		9	8	-1	0.88889
PA2067	-	hydrolase	2265761	2266429	-	222	7	1.52167	0.600897	0.39489		6	4	-2	0.66667
PA4976	aruH	arginine:pyruvate transaminase, AruH	5586370	5587551	-	393	23	2.78849	1.10152	0.39502		14	10	0	1
PA1008	bcp	bacterioferritin comigratory protein	1092025	1092498	-	157	7	4.53165	1.79114	0.39525		7	4	-3	0.57143
PA5173	arcC	carbamate kinase	5824787	5825719	+	310	14	2.10611	0.832797	0.39542		8	4	-4	0.5
PA0804	-	oxidoreductase	881958	882779	+	273	11	3.47324	1.37348	0.39545		8	6	-2	0.75
PA5201	-	hypothetical protein	5853585	5855924	+	779	36	1.83504	0.726068	0.39567		13	8	-2	0.8
PA0093	-	hypothetical protein	113303	114595	-	430	26	3.02862	1.19876	0.39581		17	10	0	1
PA5417	soxD	sarcosine oxidase subunit delta	6096707	6097027	+	106	6	8.10592	3.20872	0.39585		6	5	-1	0.83333
PA0082	-	hypothetical protein	100124	101158	+	344	19	1.9256	0.763285	0.39639		13	9	-1	0.9
PA0254	-	hypothetical protein	284714	286204	-	496	10	0.811536	0.321932	0.39669		5	4	-1	0.8
PA5474	-	metalloprotease	6164038	6165411	+	457	31	3.79622	1.50655	0.39686		17	10	0	1
PA0604	-	ABC transporter	665948	666994	+	348	13	2.8787	1.14327	0.39715		8	8	0	1
PA3230	-	hypothetical protein	3617343	3618467	-	374	17	1.77511	0.705778	0.3976		12	6	-4	0.6
PA5302	dadX	alanine racemase	5970686	5971759	-	357	16	3.98976	1.58939	0.39837		9	7	-2	0.77778
PA3623	-	hypothetical protein	4059018	4059911	-	297	11	2.26174	0.901566	0.39862		7	4	-3	0.57143
PA0867	mliC	lysozyme inhibitor	948776	949159	+	127	5	3.4349	1.36979	0.39879		5	5	0	1
PA4337	-	hypothetical protein	4865682	4866293	-	203	10	2.25327	0.898693	0.39884		10	7	-3	0.7
PA4691	-	sulfite oxidase subunit YedZ	5269803	5270411	-	202	28	17.046	6.82594	0.40044		23	17	0	1
PA5037	-	hypothetical protein	5672366	5674021	-	551	16	1.61896	0.649758	0.40134		8	4	-4	0.5
PA5530	-	MFS dicarboxylate transporter	6223174	6224481	+	435	32	5.13073	2.05963	0.40143		16	15	0	1
PA4194	-	ABC transporter permease	4691343	4692041	-	232	10	2.35336	0.945637	0.40182		8	5	-3	0.625
PA4354	-	hypothetical protein	4882053	4882355	+	100	12	5.91089	2.37954	0.40257		13	7	-3	0.7
PA3249	-	transcriptional regulator	3635541	3636257	-	238	6	1.37378	0.553696	0.40305		6	4	-2	0.66667
PA5369.5	-	16S ribosomal RNA	6043208	6044743	-	1536	24	1.95638	0.789062	0.40333		13	13	0	1
PA2593	qteE	quorum threshold expression protein QteE	2935851	2936423	+	190	4	0.363002	0.146597	0.40385		4	2	-2	0.5
PA0447	gcdH	glutaryl-CoA dehydrogenase	502719	503900	-	393	11	1.66244	0.671743	0.40407		7	5	-2	0.71429
PA1211	-	hypothetical protein	1311504	1312139	-	211	7	0.660377	0.267296	0.40476		7	4	-3	0.57143
PA5139	-	hypothetical protein	5787696	5788442	-	248	13	5.9759	2.42035	0.40502		9	8	-1	0.88889
PA4280.5	-	16S ribosomal RNA	4792196	4793731	-	1536	24	1.93685	0.785156	0.40538		14	13	0	1
PA0081	fha1	Fha domain-containing protein	98263	99756	-	497	18	1.334	0.54083	0.40542		8	11	2	1.25
PA0440	-	oxidoreductase	493354	494721	-	455	14	1.50877	0.611842	0.40552		11	5	-5	0.5
PA0023	qor	quinone oxidoreductase	24568	25545	-	325	22	4.44274	1.80266	0.40575		14	12	0	1
PA5422	-	hypothetical protein	6103167	6104123	+	318	10	2.11912	0.859979	0.40582		8	4	-4	0.5
PA0656	-	HIT family protein	709282	709620	-	112	10	4.92035	2	0.40647		12	7	-3	0.7
PA5202	-	hypothetical protein	5855936	5856325	+	129	11	3.61282	1.46923	0.40667		12	5	-5	0.5
PA5152	-	ABC transporter ATP-binding protein	5800527	5801300	+	257	11	3.74548	1.52326	0.40669		8	5	-3	0.625
PA0626	-	hypothetical protein	685846	686718	+	290	10	1.90607	0.775487	0.40685		8	5	-3	0.625
PA0900	-	hypothetical protein	984245	984535	+	96	4	5.04811	2.05498	0.40708		7	5	-2	0.71429
PA4097	-	alcohol dehydrogenase	4579510	4580568	+	352	10	0.79509	0.32389	0.40736		6	6	0	1
PA5360	phoB	two-component response regulator PhoB	6026779	6027468	+	229	7	2.87826	1.17391	0.40785		6	5	-1	0.83333
PA0826	-	hypothetical protein	900408	901046	-	212	14	4.85603	1.98122	0.40799		13	9	-1	0.9
PA4756	carB	carbamoyl phosphate synthase large subunit	5339864	5343085	-	1073	44	1.00093	0.409063	0.40868		13	6	-4	0.6
PA5541	pyrQ	dihydroorotase	6233118	6234455	+	445	17	2.86173	1.1719	0.40951		11	11	0	1
PA0028	-	hypothetical protein	29896	30498	+	200	4	0.93864	0.384743	0.40989		4	4	0	1
PA4896	-	RNA polymerase sigma factor	5490645	5491181	-	178	6	2.81192	1.1527	0.40993		6	4	-2	0.66667
PA2432	bexR	bistable expression regulator, BexR	2728542	2729456	+	304	5	0.613115	0.251366	0.40998		4	3	-1	0.75
PA0051	phzH	phenazine-modifying protein	66303	68135	+	610	32	3.18549	1.30769	0.41052		12	10	0	1
PA4648	-	hypothetical protein	5215091	5215639	+	182	17	5.06557	2.08197	0.411		16	13	0	1
PA5534	-	hypothetical protein	6227603	6228244	-	213	22	5.61215	2.30685	0.41105		19	13	0	1
PA3678	-	transcriptional regulator	4120469	4121107	+	212	7	0.917058	0.377152	0.41126		7	4	-3	0.57143
PA0206	-	ABC transporter ATP-binding protein	234875	235987	-	370	10	2.01977	0.831087	0.41148		6	5	-1	0.83333
PA5160	-	drug efflux transporter	5808368	5809897	+	509	22	3.68039	1.51503	0.41165		12	10	0	1
PA0526	-	hypothetical protein	585702	585896	-	64	3	3.74872	1.54359	0.41176		4	4	0	1
PA3948	rocA1	two-component response regulator RocA1	4428412	4429041	+	209	9	3.48095	1.43333	0.41176		9	7	-2	0.77778
PA2591	-	transcriptional regulator	2933582	2934388	-	268	5	1.04709	0.431227	0.41183		5	4	-1	0.8
PA0034	-	two-component response regulator	36278	36901	-	207	8	3.24519	1.33814	0.41235		7	4	-3	0.57143
PA5487	-	hypothetical protein	6178036	6180051	-	671	26	1.26538	0.522817	0.41317		12	6	-4	0.6
PA5327	-	oxidoreductase	5998348	5999676	-	442	27	3.23251	1.33559	0.41318		15	11	0	1
PA5172	arcB	ornithine carbamoyltransferase	5823716	5824726	+	336	14	3.77151	1.55885	0.41332		8	6	-2	0.75
PA4084	cupB3	usher CupB3	4565421	4567955	-	844	26	2.74122	1.13452	0.41387		9	6	-3	0.66667
PA4874	-	hypothetical protein	5471626	5472042	-	138	7	1.92326	0.796163	0.41397		7	4	-3	0.57143
PA4101	bfmR	protein BfmR	4585149	4585889	+	246	5	1.35223	0.560054	0.41417		4	5	1	1.25
PA0172	-	hypothetical protein	194757	196748	-	663	33	3.01506	1.251	0.41492		14	11	0	1
PA5488	-	hypothetical protein	6180048	6180926	-	292	13	4.09898	1.7008	0.41493		11	7	-3	0.7
PA0675	vreI	ECF sigma factor VreI	734872	735417	+	181	8	4.07509	1.69231	0.41528		8	6	-2	0.75
PA3383	-	phosphonate ABC transporter substrate-binding protein	3789093	3790097	-	334	11	4.05373	1.68358	0.41532		8	6	-2	0.75
PA5066	hisI	phosphoribosyl-AMP cyclohydrolase	5705794	5706198	+	134	9	3.20988	1.33333	0.41538		9	6	-3	0.66667
PA5263	argH	argininosuccinate lyase	5924596	5925990	+	464	22	4.52616	1.88244	0.4159		11	10	0	1
PA0220	-	amino acid APC family transporter	248767	250200	+	477	14	1.53487	0.638773	0.41617		8	8	0	1
PA0640	-	bacteriophage protein	694421	695023	+	200	10	3.6136	1.50415	0.41625		9	8	-1	0.88889
PA0193	-	hypothetical protein	221585	222487	+	300	16	4.58029	1.90808	0.41659		13	11	0	1
PA4614	mscL	large-conductance mechanosensitive channel	5172253	5172666	+	137	8	8.12319	3.38647	0.41689		9	7	-2	0.77778
PA5293	-	transcriptional regulator	5958408	5959325	-	305	24	4.54466	1.89542	0.41707		15	12	0	1
PA5383	-	hypothetical protein	6061341	6062408	+	355	22	3.88577	1.62079	0.41711		15	13	0	1
PA4933	-	hypothetical protein	5536153	5537022	-	289	8	0.726437	0.303448	0.41772		7	5	-2	0.71429
PA5153	-	amino acid ABC transporter substrate-binding protein	5801315	5802067	+	250	11	4.01328	1.67729	0.41794		8	6	-2	0.75
PA3470	-	hypothetical protein	3882980	3883438	+	152	5	2.83007	1.18301	0.41801		5	3	-2	0.6
PA0158	-	resistance-nodulation-cell division (RND) efflux transporter	179522	182569	+	1015	39	2.63911	1.104	0.41832		10	7	-3	0.7
PA2583.1	-	Gly tRNA	2923222	2923297	-	76	3	6.60526	2.76316	0.41833		3	3	0	1
PA5416	soxB	sarcosine oxidase subunit beta	6095363	6096613	+	416	24	4.29416	1.79936	0.41902		16	12	0	1
PA4912	-	branched-chain amino acid ABC transporter	5510839	5511753	-	304	7	1.03279	0.432787	0.41905		5	3	-2	0.6
PA0039	-	hypothetical protein	40589	40816	+	75	3	9.35088	3.92105	0.41932		7	6	-1	0.85714
PA0064	-	hypothetical protein	76416	77399	-	327	23	3.29268	1.38415	0.42037		14	10	0	1
PA4715	-	aminotransferase	5293765	5295000	-	411	25	5.18608	2.18042	0.42044		13	10	0	1
PA4436	-	transcriptional regulator	4968712	4969611	+	299	15	2.34667	0.987778	0.42093		11	9	-1	0.9
PA3100	xcpU	general secretion pathway outer membrane protein H	3479721	3480239	-	172	10	1.31792	0.554913	0.42105		10	6	-4	0.6
PA1371	-	hypothetical protein	1486266	1486967	-	233	4	2.72792	1.14957	0.42141		4	3	-1	0.75
PA0473	-	glutathione S-transferase	534196	534945	+	249	11	1.62933	0.686667	0.42144		8	4	-4	0.5
PA0389	-	hypothetical protein	430002	430622	-	206	6	2.74718	1.15781	0.42145		6	5	-1	0.83333
PA0073	-	ABC transporter ATP-binding protein	86284	87003	-	239	4	0.230556	0.0972222	0.42169		4	2	-2	0.5
PA3235	-	hypothetical protein	3623157	3623468	-	103	8	9.32692	3.9359	0.42199		10	5	-5	0.5
PA4870	-	hypothetical protein	5468017	5468283	-	88	5	2.92884	1.23596	0.42199		5	4	-1	0.8
PA3944	-	hypothetical protein	4421802	4422380	-	192	7	1.80829	0.765112	0.42311		7	5	-2	0.71429
PA5536	-	hypothetical protein	6229458	6229862	-	134	10	5.77778	2.44691	0.4235		11	6	-4	0.6
PA5089	-	hypothetical protein	5727239	5729476	-	745	41	4.83065	2.0487	0.42411		13	11	0	1
PA0259	-	hypothetical protein	289562	291004	-	480	16	3.30977	1.40471	0.42441		9	6	-3	0.66667
PA1401	-	hypothetical protein	1524424	1524831	-	135	3	1.46078	0.620098	0.4245		3	3	0	1
PA2097	-	flavin-binding monooxygenase	2307957	2309432	+	491	13	1.18564	0.503388	0.42457		8	3	-5	0.375
PA1524	xdhA	xanthine dehydrogenase	1657738	1659192	-	484	16	1.88729	0.801375	0.42462		8	5	-3	0.625
PA4502	-	ABC transporter	5040405	5042000	+	531	20	2.15664	0.91604	0.42475		9	7	-2	0.77778
PA0258	-	hypothetical protein	289205	289390	-	61	3	6.64516	2.82258	0.42476		3	3	0	1
PA0090	clpV1	ClpV1 protein	108221	110929	+	902	30	2.14175	0.90993	0.42485		11	10	0	1
PA5235	glpT	sn-glycerol-3-phosphate transporter	5892910	5894256	+	448	27	3.96956	1.6882	0.42529		16	13	0	1
PA5220	-	hypothetical protein	5877896	5878717	+	273	18	5.51703	2.34672	0.42536		13	9	-1	0.9
PA2188	-	alcohol dehydrogenase	2407681	2408847	-	388	5	0.724936	0.308483	0.42553		3	2	-1	0.66667
PA0703	-	major facilitator superfamily (MFS) transporter	775400	776716	-	438	12	1.48064	0.63022	0.42564		7	5	-2	0.71429
PA1543	apt	adenine phosphoribosyltransferase	1680437	1680985	-	182	8	2.12204	0.903461	0.42575		8	5	-3	0.625
PA0443	-	transporter	496871	498361	+	496	15	2.09457	0.892019	0.42587		9	6	-3	0.66667
PA5339	-	hypothetical protein	6008398	6008778	+	126	10	4.28084	1.82415	0.42612		11	8	-2	0.8
PA1959	bacA	undecaprenyl pyrophosphate phosphatase	2143173	2144006	+	277	8	1.07554	0.459233	0.42698		7	3	-4	0.42857
PA5043	pilN	type 4 fimbrial biogenesis protein PilN	5679053	5679649	-	198	11	6.46399	2.76047	0.42705		10	7	-3	0.7
PA1090	-	hypothetical protein	1176958	1177620	+	220	8	6.66214	2.84917	0.42767		7	4	-3	0.57143
PA5389	cdhR	CdhR family transcriptional regulator	6067005	6068015	+	336	20	3.5361	1.51434	0.42825		11	8	-2	0.8
PA0066	-	hypothetical protein	78090	78632	-	180	9	2.49355	1.06998	0.4291		9	6	-3	0.66667
PA5292	pchP	phosphorylcholine phosphatase	5957208	5958257	-	349	22	3.64952	1.56857	0.4298		12	10	0	1
PA0240	-	porin	270573	271838	-	421	9	0.575039	0.247235	0.42995		5	3	-2	0.6
PA4589	-	hypothetical protein	5139050	5140441	-	463	18	3.49856	1.50575	0.43039		11	10	0	1
PA5096	-	ABC transporter	5737346	5738314	-	322	7	1.04231	0.448916	0.43069		4	3	-1	0.75
PA3600	-	50S ribosomal protein L36	4035606	4035758	-	50	3	7.56209	3.26144	0.43129		7	4	-3	0.57143
PA0146	-	hypothetical protein	165976	167073	+	365	12	1.96995	0.849727	0.43135		9	5	-4	0.55556
PA1285	-	transcriptional regulator	1396731	1397180	+	149	7	2.06889	0.893333	0.43179		7	4	-3	0.57143
PA2040	-	glutamine synthetase	2230689	2232065	+	458	26	2.68555	1.16122	0.4324		12	12	0	1
PA5254	-	FkbP-type peptidyl-prolyl cis-trans isomerase	5916227	5916856	+	209	18	6.02222	2.60476	0.43253		14	10	0	1
PA5482	-	hypothetical protein	6172712	6172873	-	53	3	4.43827	1.91975	0.43255		6	4	-2	0.66667
PA4801	-	hypothetical protein	5386369	5386737	-	122	7	4.04607	1.75339	0.43336		8	5	-3	0.625
PA5181	-	oxidoreductase	5832749	5835070	+	773	48	3.43885	1.49139	0.43369		18	14	0	1
PA0885	-	C4-dicarboxylate transporter	967570	968208	+	212	12	4.57903	1.98748	0.43404		12	9	-1	0.9
PA0489	-	phosphoribosyl transferase	549656	550381	-	241	11	2.12121	0.921488	0.43442		9	7	-2	0.77778
PA2423	-	hypothetical protein	2706387	2707181	+	264	9	1.27673	0.554717	0.43448		8	7	-1	0.875
PA5250	-	hypothetical protein	5911262	5912020	-	252	9	1.80105	0.783926	0.43526		7	6	-1	0.85714
PA4326	-	hypothetical protein	4854595	4854978	-	127	7	6.01042	2.61719	0.43544		9	6	-3	0.66667
PA3390	-	hypothetical protein	3793815	3794117	-	100	6	5.52475	2.40594	0.43548		6	3	-3	0.5
PA0288	gpuA	3-guanidinopropionase	323616	324572	+	318	13	2.5883	1.12748	0.43561		9	7	-2	0.77778
PA5518	-	potassium efflux transporter	6210065	6211768	-	567	27	2.87793	1.25587	0.43638		11	8	-2	0.8
PA1347	-	transcriptional regulator	1461938	1462630	-	230	18	5.30303	2.31457	0.43646		15	11	0	1
PA4038	-	hypothetical protein	4520198	4520932	+	244	12	4.18095	1.82585	0.43671		12	11	0	1
PA1614	gpsA	NAD(P)H-dependent glycerol-3-phosphate dehydrogenase	1758748	1759770	+	340	17	3.8348	1.67546	0.43691		12	10	0	1
PA5375	betT1	choline transporter BetT	6051644	6053194	+	516	33	4.32624	1.89039	0.43696		18	14	0	1
PA0494	-	acetyl-CoA carboxylase biotin carboxylase subunit	553005	554381	+	458	27	2.74582	1.20044	0.43719		15	11	0	1
PA5505	-	TonB-dependent receptor	6197070	6197852	+	260	10	3.21201	1.40485	0.43738		9	7	-2	0.77778
PA3658	glnD	PII uridylyl-transferase	4096124	4098826	+	900	49	3.05142	1.33481	0.43744		16	11	0	1
PA3967	-	hypothetical protein	4445999	4446391	+	130	5	3.13232	1.3715	0.43786		5	3	-2	0.6
PA5342	-	transcriptional regulator	6010258	6011058	-	266	8	2.05493	0.900125	0.43803		8	6	-2	0.75
PA0979	-	hypothetical protein	1062061	1062369	-	102	9	7.76052	3.40129	0.43828		10	8	-2	0.8
PA0497	-	hypothetical protein	556275	557276	-	333	19	5.09182	2.23353	0.43865		15	14	0	1
PA5167	-	c4-dicarboxylate-binding protein	5817191	5818186	+	331	21	4.6998	2.06225	0.4388		14	10	0	1
PA4903	-	major facilitator superfamily (MFS) transporter	5501338	5502672	-	444	19	1.87416	0.82397	0.43965		10	9	-1	0.9
PA4379	-	hypothetical protein	4910108	4910791	-	227	8	1.53216	0.673977	0.43989		8	8	0	1
PA0829	-	hydrolase	903692	904633	+	313	20	4.09023	1.80255	0.4407		13	12	0	1
PA3929	cioB	cyanide insensitive terminal oxidase	4403891	4404898	-	335	20	3.7629	1.65873	0.44081		13	10	0	1
PA0338	-	hypothetical protein	380903	382033	+	376	13	2.79399	1.23165	0.44082		6	6	0	1
PA5142	hisH1	imidazole glycerol phosphate synthase subunit HisH	5790445	5791086	-	213	18	4.55452	2.00779	0.44083		16	11	0	1
PA3663	-	hypothetical protein	4103076	4103429	-	117	5	1.26836	0.559322	0.44098		7	4	-3	0.57143
PA3603	dgkA	diacylglycerol kinase	4037945	4038316	-	123	6	3.12903	1.38172	0.44158		9	8	-1	0.88889
PA4119	aph	aminoglycoside 3-N-acetyltransferase	4607578	4608384	-	268	12	1.63321	0.72119	0.44158		11	9	-1	0.9
PA4340	-	hypothetical protein	4868921	4869493	-	190	7	1.73822	0.769634	0.44277		6	4	-2	0.66667
PA4115	-	hypothetical protein	4602503	4603888	+	461	17	1.88672	0.835498	0.44283		10	7	-3	0.7
PA0102	-	carbonic anhydrase	123871	124599	+	242	8	0.960219	0.42524	0.44286		7	3	-4	0.42857
PA3559	-	nucleotide sugar dehydrogenase	3987290	3988684	+	464	17	1.8	0.797849	0.44325		8	7	-1	0.875
PA2736	-	hypothetical protein	3098626	3098979	-	117	5	1.86723	0.827684	0.44327		5	3	-2	0.6
PA2176	-	hypothetical protein	2396896	2397486	-	196	3	0.328257	0.145516	0.4433		3	2	-1	0.66667
PA0243	-	transcriptional regulator	275772	276440	+	222	11	4.05381	1.79821	0.44358		10	7	-3	0.7
PA0306	-	transcriptional regulator	346801	347853	+	350	19	3.283	1.45869	0.44432		11	8	-2	0.8
PA5332	crc	catabolite repression control protein	6002121	6002900	+	259	10	0.533333	0.237179	0.44471		7	2	-5	0.28571
PA5508	-	glutamine synthetase	6199567	6200898	+	443	21	3.19745	1.42192	0.44471		15	12	0	1
PA5436	-	acetyl-CoA carboxylase subunit A	6118332	6119747	-	471	31	5.97811	2.6596	0.44489		15	13	0	1
PA0508	-	acyl-CoA dehydrogenase	569002	570780	+	592	27	1.95784	0.871276	0.44502		12	8	-2	0.8
PA2682	-	hypothetical protein	3029187	3030428	+	413	14	1.16908	0.520934	0.44559		8	6	-2	0.75
PA2306	ambA	protein AmbA	2545042	2545659	-	205	5	1.32524	0.590615	0.44567		4	2	-2	0.5
PA1937	-	hypothetical protein	2118585	2118893	+	102	3	1.7411	0.776699	0.4461		3	2	-1	0.66667
PA5150	-	short-chain dehydrogenase	5798693	5799430	-	245	11	4.05149	1.80759	0.44615		9	7	-2	0.77778
PA4094	-	transcriptional regulator	4576372	4577331	-	319	12	2.04896	0.914583	0.44637		8	6	-2	0.75
PA3910	eddA	extracelullar DNA degradation protein EddA	4379687	4381249	-	520	17	1.5112	0.674984	0.44666		8	5	-3	0.625
PA0981	-	hypothetical protein	1062921	1063544	+	207	4	4.33814	1.9391	0.44699		4	1	-3	0.25
PA5550	glmR	GlmR transcriptional regulator	6244962	6245735	-	257	15	2.6938	1.20801	0.44844		11	6	-4	0.6
PA0484	-	hypothetical protein	545129	545644	+	171	6	3.35078	1.50388	0.44881		6	6	0	1
PA3715	-	hypothetical protein	4161091	4161894	+	267	8	0.631841	0.283582	0.44882		6	4	-2	0.66667
PA0103	-	sulfate transporter	124810	126381	+	523	30	2.52608	1.13422	0.44901		17	12	0	1
PA4473	-	hypothetical protein	5001822	5002424	+	200	11	2.53234	1.13765	0.44925		11	6	-4	0.6
PA0668	tyrZ	tyrosyl-tRNA synthetase	720357	721556	+	399	41	10.7725	4.845	0.44976		21	18	0	1
PA0942	-	transcriptional regulator	1030772	1031332	+	186	8	2.3975	1.07843	0.44981		7	5	-2	0.71429
PA4676	-	carbonic anhydrase	5245476	5246123	-	215	19	7.76543	3.49383	0.44992		18	12	0	1
PA5452	wbpW	phosphomannose isomerase/GDP-mannose WbpW	6141666	6143105	-	479	24	2.68681	1.20903	0.44999		12	9	-1	0.9
PA0492	-	hypothetical protein	551911	552669	+	252	10	1.66798	0.750988	0.45024		7	5	-2	0.71429
PA5473	-	hypothetical protein	6162221	6163969	+	582	38	5.53802	2.494	0.45034		15	14	0	1
PA3540	algD	GDP-mannose 6-dehydrogenase AlgD	3962825	3964135	+	436	14	2.08314	0.938978	0.45075		10	8	-2	0.8
PA0716	-	hypothetical protein	786928	788253	+	441	11	1.90196	0.85822	0.45123		7	5	-2	0.71429
PA0238	-	hypothetical protein	268704	269519	+	271	5	1.1777	0.531863	0.45161		3	3	0	1
PA1889	-	hypothetical protein	2059569	2060552	+	327	11	1.35671	0.613821	0.45243		9	5	-4	0.55556
PA0327	-	hypothetical protein	367457	368422	+	321	20	3.91822	1.77329	0.45258		13	10	0	1
PA4330	-	enoyl-CoA hydratase	4858490	4859263	-	257	15	3.72739	1.68734	0.45269		13	10	0	1
PA0360	-	hypothetical protein	403295	404281	+	328	12	3.51064	1.59169	0.45339		10	10	0	1
PA0041a	-	transposase	54121	54822	+	233	19	7.00285	3.18376	0.45464		15	11	0	1
PA4080	-	response regulator	4559006	4559650	-	214	8	3.25581	1.48062	0.45476		7	5	-2	0.71429
PA4900	-	major facilitator superfamily (MFS) transporter	5497313	5498653	-	446	16	1.63758	0.744966	0.45492		8	5	-3	0.625
PA4608	-	hypothetical protein	5166900	5167277	+	125	6	1.57407	0.716931	0.45546		9	8	-1	0.88889
PA3953	-	hypothetical protein	4433411	4433992	+	193	4	0.738832	0.33677	0.45581		4	3	-1	0.75
PA0111	-	hypothetical protein	132577	133155	+	192	8	2.60276	1.18653	0.45587		7	5	-2	0.71429
PA3641	-	amino acid permease	4078808	4080223	-	471	18	2.26271	1.03178	0.45599		11	7	-3	0.7
PA4339	-	phospholipase	4867767	4868846	-	359	18	2.61944	1.19444	0.45599		14	8	-2	0.8
PA5097	-	amino acid permease	5738432	5739835	-	467	27	5.38319	2.45584	0.45621		13	11	0	1
PA0091	vgrG1	VgrG protein	110976	112907	+	643	28	3.42598	1.56315	0.45626		15	12	0	1
PA4692	-	sulfite oxidase subunit YedY	5270411	5271424	-	337	21	3.93787	1.79684	0.4563		12	9	-1	0.9
PA0080	-	hypothetical protein	97754	98218	-	154	8	2.12043	0.967742	0.45639		8	6	-2	0.75
PA0488	-	hypothetical protein	549294	549614	-	106	9	3.32399	1.51713	0.45642		11	8	-2	0.8
PA5185	-	hypothetical protein	5837449	5837892	-	147	8	4.30631	1.97072	0.45764		8	6	-2	0.75
PA3275	-	hypothetical protein	3668840	3669169	-	109	4	1.14545	0.524242	0.45767		5	4	-1	0.8
PA4707	-	ABC transporter permease	5286035	5287018	-	327	30	4.90854	2.24695	0.45776		22	17	0	1
PA3567	-	oxidoreductase	3998137	3999150	+	337	15	3.08679	1.41321	0.45783		10	11	0	1
PA3382	phnE	phosphonate transporter PhnE	3788232	3789026	-	264	12	1.7761	0.813836	0.45822		10	7	-3	0.7
PA3777	xseA	exodeoxyribonuclease VII large subunit	4235220	4236599	+	459	11	0.722464	0.331159	0.45838		5	3	-2	0.6
PA0982	-	hypothetical protein	1064555	1065103	-	182	13	4.28233	1.96357	0.45853		12	9	-1	0.9
PA2088	-	hypothetical protein	2297072	2297920	+	282	4	0.6702	0.30742	0.4587		3	2	-1	0.66667
PA4127	hpcG	2-oxo-hepta-3-ene-1,7-dioic acid hydratase	4615346	4616149	+	267	13	1.78607	0.819652	0.45891		10	7	-3	0.7
PA4490	-	hypothetical protein	5024979	5025617	-	212	10	3.46792	1.59155	0.45894		10	7	-3	0.7
PA5265	-	hypothetical protein	5927336	5930605	-	1089	73	6.60734	3.03303	0.45904		19	17	0	1
PA0201	-	hypothetical protein	229954	230535	+	193	12	4.84536	2.2268	0.45957		11	8	-2	0.8
PA3753	-	hypothetical protein	4204734	4205258	-	174	11	2.56381	1.17905	0.45988		11	6	-4	0.6
PA5395	-	hypothetical protein	6073538	6074008	+	156	5	1.5414	0.70913	0.46006		5	3	-2	0.6
PA5349	-	rubredoxin reductase	6017624	6018778	-	384	28	3.00519	1.38355	0.46039		18	10	0	1
PA5543	-	hypothetical protein	6235831	6236229	-	132	5	1.68421	0.776942	0.46131		5	4	-1	0.8
PA5002	-	hypothetical protein	5619608	5621026	-	472	9	1.2093	0.55814	0.46154		8	6	-2	0.75
PA2994	nqrF	Na(+)-translocating NADH-quinone reductase subunit F	3351656	3352879	-	407	12	1.49183	0.688725	0.46166		7	5	-2	0.71429
PA5523	-	aminotransferase	6215803	6217155	-	450	26	3.35625	1.54989	0.46179		14	13	0	1
PA5421	fdhA	glutathione-independent formaldehyde dehydrogenase	6101884	6103083	+	399	28	3.65	1.68583	0.46187		16	11	0	1
PA5195	-	heat shock protein	5847972	5848367	-	131	5	1.62374	0.75	0.4619		5	2	-3	0.4
PA5242	ppk	polyphosphate kinase	5902386	5904596	-	736	53	5.97105	2.75848	0.46198		25	19	0	1
PA5506	-	hypothetical protein	6198055	6198912	+	285	11	1.82517	0.843823	0.46232		8	5	-3	0.625
PA5058	phaC2	poly(3-hydroxyalkanoic acid) synthase 2	5698359	5700041	+	560	25	3.31551	1.53357	0.46254		11	7	-3	0.7
PA4447	hisC1	histidinol-phosphate aminotransferase	4981046	4982101	-	351	7	1.18277	0.547348	0.46277		5	4	-1	0.8
PA5187	-	acyl-CoA dehydrogenase	5839105	5840895	-	596	29	3.12451	1.44668	0.46301		12	13	0	1
PA1255	-	hypothetical protein	1363439	1364473	-	344	8	1.85121	0.857971	0.46347		7	7	0	1
PA4477	cafA	cytoplasmic axial filament protein	5008643	5010100	-	485	22	2.11385	0.98011	0.46366		12	7	-3	0.7
PA4096	-	major facilitator superfamily (MFS) transporter	4578254	4579513	+	419	21	2.15476	1	0.46409		12	8	-2	0.8
PA4547	pilR	two-component response regulator PilR	5094985	5096322	+	445	24	3.60015	1.67115	0.46419		11	9	-1	0.9
PA2956	-	hypothetical protein	3315754	3316650	-	298	7	1.0301	0.478261	0.46429		6	5	-1	0.83333
PA1202	-	hydrolase	1302696	1303313	+	205	5	1.61974	0.752427	0.46454		5	4	-1	0.8
PA5129	grx	glutaredoxin	5777134	5777388	-	84	4	1.60392	0.745098	0.46455		6	5	-1	0.83333
PA3732	-	hypothetical protein	4182785	4183405	-	206	6	0.568438	0.26409	0.46459		6	2	-4	0.33333
PA0077	icmF1	IcmF protein	91521	94826	-	1101	41	1.91107	0.888385	0.46486		14	12	0	1
PA3694	-	hypothetical protein	4135970	4136293	-	107	8	5.78086	2.68827	0.46503		9	7	-2	0.77778
PA4806	-	transcriptional regulator	5391836	5392519	+	227	12	3.66813	1.70614	0.46513		11	8	-2	0.8
PA4863	-	hypothetical protein	5462302	5462754	+	150	10	4.43267	2.06181	0.46514		10	8	-2	0.8
PA1518	-	hypothetical protein	1649928	1650308	+	126	4	1.4147	0.658793	0.46568		6	4	-2	0.66667
PA0345	-	hypothetical protein	387758	389143	-	461	13	0.84127	0.391775	0.46569		8	5	-3	0.625
PA4472	pmbA	PmbA protein	5000452	5001801	-	449	13	0.913333	0.425926	0.46634		7	5	-2	0.71429
PA0322	-	transporter	361463	362857	-	464	18	2.35627	1.09892	0.46638		8	7	-1	0.875
PA3628	-	esterase	4062970	4063821	-	283	12	1.71596	0.800469	0.46648		9	8	-1	0.88889
PA0507	-	acyl-CoA dehydrogenase	566932	568728	+	598	23	1.62048	0.75626	0.46669		13	11	0	1
PA0459	-	ClpA/B protease ATP binding subunit	518083	520635	+	850	34	2.81747	1.31492	0.4667		10	9	-1	0.9
PA2142	-	short-chain dehydrogenase	2356713	2357573	+	286	9	3.90128	1.82114	0.46681		7	7	0	1
PA0255	-	hypothetical protein	286338	287024	-	228	5	1.03493	0.483261	0.46695		4	4	0	1
PA0366	-	aldehyde dehydrogenase	409504	410934	-	476	27	3.71139	1.73305	0.46696		17	11	0	1
PA3128	-	short-chain dehydrogenase	3510144	3510890	+	248	11	2.69344	1.25837	0.4672		9	9	0	1
PA1423	bdlA	protein BdlA	1548334	1549587	-	417	19	2.67464	1.2504	0.4675		12	8	-2	0.8
PA0217	-	transcriptional regulator	244690	245619	-	309	10	1.54301	0.721505	0.4676		5	4	-1	0.8
PA0381	thiG	thiazole synthase	423719	424516	+	265	16	3.35338	1.56892	0.46786		14	10	0	1
PA5483	algB	two-component response regulator AlgB	6173348	6174697	+	449	15	1.60815	0.752593	0.46799		8	9	1	1.125
PA4726	cbrB	two-component response regulator CbrB	5306989	5308425	+	478	22	3.61726	1.69311	0.46806		12	13	0	1
PA3525	argG	argininosuccinate synthase	3944662	3945879	-	405	13	2.94663	1.37931	0.4681		8	8	0	1
PA1139	-	hypothetical protein	1230310	1231158	+	282	7	0.666667	0.312132	0.4682		5	4	-1	0.8
PA3691	-	hypothetical protein	4134138	4134542	+	134	6	1.79259	0.839506	0.46832		6	3	-3	0.5
PA2819.2	-	Gly tRNA	3173759	3173834	-	76	4	6.28947	2.94737	0.46862		6	3	-3	0.5
PA2255	pvcB	paerucumarin biosynthesis protein PvcB	2483049	2483924	+	291	6	0.769406	0.360731	0.46884		6	5	-1	0.83333
PA3938	-	periplasmic taurine-binding protein	4415796	4416809	-	337	19	3.99803	1.87771	0.46966		13	10	0	1
PA0738	-	hypothetical protein	805228	805473	+	81	9	3.25203	1.52846	0.47		11	8	-2	0.8
PA4217	phzS	hypothetical protein	4720301	4721509	+	402	17	2.34574	1.10256	0.47003		10	8	-2	0.8
PA2995	nqrE	Na(+)-translocating NADH-quinone reductase subunit E	3352890	3353498	-	202	12	3.1954	1.50246	0.4702		12	9	-1	0.9
PA5439	-	glucose-6-phosphate 1-dehydrogenase	6122139	6123605	+	488	31	4.85821	2.2863	0.4706		17	13	0	1
PA3611	-	hypothetical protein	4045160	4045570	+	136	5	2.63017	1.23844	0.47086		5	4	-1	0.8
PA4925	-	hypothetical protein	5523868	5524719	-	283	11	1.54695	0.728873	0.47117		6	5	-1	0.83333
PA2889	atuD	citronellyl-CoA dehydrogenase	3242324	3243484	+	386	11	1.62016	0.763997	0.47156		8	6	-2	0.75
PA0063	-	hypothetical protein	75281	76408	+	375	13	3.07713	1.45124	0.47162		8	6	-2	0.75
PA0588	-	hypothetical protein	646730	648652	-	640	30	5.05252	2.38326	0.4717		14	11	0	1
PA1053	-	hypothetical protein	1141268	1141732	+	154	10	2.45161	1.15699	0.47193		10	5	-5	0.5
PA4950	-	hypothetical protein	5555162	5556247	+	361	15	2.10129	0.991713	0.47195		10	8	-2	0.8
PA4755	greA	transcription elongation factor GreA	5339391	5339867	-	158	7	2.54507	1.20126	0.47199		7	5	-2	0.71429
PA5158	-	hypothetical protein	5805680	5807158	+	492	25	2.91278	1.37525	0.47214		15	10	0	1
PA0672	hemO	heme oxygenase	732959	733555	+	198	5	1.24121	0.586265	0.47233		5	4	-1	0.8
PA0192	-	TonB-dependent receptor	219172	221544	+	790	26	1.9153	0.906026	0.47305		8	7	-1	0.875
PA5333	-	hypothetical protein	6002959	6003330	-	123	6	4.50538	2.13172	0.47315		7	5	-2	0.71429
PA5401	-	hypothetical protein	6081392	6082165	+	257	12	2.4509	1.16279	0.47443		10	7	-3	0.7
PA5326	-	hypothetical protein	5997057	5998265	-	402	19	3.35153	1.59057	0.47458		14	9	-1	0.9
PA5090	-	hypothetical protein	5729473	5731845	-	790	46	2.85588	1.35651	0.47499		20	18	0	1
PA3547	algL	poly(beta-D-mannuronate) lyase	3973014	3974117	+	367	10	1.53986	0.731884	0.47529		7	6	-1	0.85714
PA5378	-	hypothetical protein	6055475	6056413	-	312	21	7.22684	3.43663	0.47554		16	10	0	1
PA4954	motA	flagellar motor protein MotA	5559021	5559872	-	283	19	4.63263	2.20305	0.47555		12	9	-1	0.9
PA3157	-	acetyltransferase	3540782	3542671	-	629	13	1.40847	0.669841	0.47558		11	7	-3	0.7
PA0705	migA	alpha-1,6-rhamnosyltransferase MigA	778309	779208	-	299	12	2.33333	1.11	0.47571		8	5	-3	0.625
PA2855	-	hypothetical protein	3208339	3208617	-	92	5	1.60932	0.767025	0.47661		8	6	-2	0.75
PA2925	hisM	histidine transporter permease HisM	3280165	3280878	+	237	9	1.87675	0.894958	0.47687		8	7	-1	0.875
PA4704	cbpA	cAMP-binding protein A	5283109	5283906	+	265	20	4.36967	2.08521	0.4772		16	9	-1	0.9
PA0185	-	ABC transporter permease	210457	212073	-	538	29	2.97403	1.41929	0.47723		17	14	0	1
PA5435	-	pyruvate carboxylase subunit B	6116493	6118316	-	607	34	3.00603	1.43476	0.47729		16	14	0	1
PA5264	-	hypothetical protein	5926134	5927105	-	323	25	6.11728	2.92181	0.47763		18	16	0	1
PA4207	mexI	resistance-nodulation-cell division (RND) efflux transporter	4707535	4710624	+	1029	42	3.1356	1.49903	0.47807		12	10	0	1
PA0608	-	phosphoglycolate phosphatase	670089	670907	+	272	10	2.04029	0.97558	0.47816		6	4	-2	0.66667
PA2724	-	hypothetical protein	3076697	3077236	+	179	6	0.727778	0.348148	0.47837		6	2	-4	0.33333
PA3965	-	transcriptional regulator	4444978	4445487	+	169	12	3.66275	1.75294	0.47859		12	7	-3	0.7
PA4690a	-	paraquat-inducible protein A	5263249	5263956	-	235	6	0.837571	0.40113	0.47892		5	3	-2	0.6
PA4318	-	hypothetical protein	4846713	4847510	+	265	11	1.99875	0.957393	0.479		9	4	-5	0.44444
PA3792	leuA	2-isopropylmalate synthase	4250828	4252606	+	592	23	2.56492	1.22878	0.47907		13	8	-2	0.8
PA2473	-	glutathione S-transferase	2791220	2791864	+	214	5	1.08062	0.517829	0.4792		4	4	0	1
PA4040	-	hypothetical protein	4522746	4523753	+	335	13	2.02976	0.973214	0.47947		8	6	-2	0.75
PA0114	senC	SenC protein	135259	135894	+	211	11	3.48742	1.67296	0.47971		11	7	-3	0.7
PA0750	ung	uracil-DNA glycosylase	818003	818698	+	231	11	2.875	1.38075	0.48026		10	10	0	1
PA4609	radA	DNA repair protein RadA	5167284	5168645	-	453	24	2.8025	1.34728	0.48074		12	10	0	1
PA0421	-	hypothetical protein	468410	469900	+	496	39	4.94836	2.37894	0.48075		19	13	0	1
PA4151	acoB	acetoin catabolism protein AcoB	4644578	4645597	+	339	14	1.74118	0.837255	0.48086		11	6	-4	0.6
PA2819.1	-	Gly tRNA	3173599	3173674	-	76	3	5.52632	2.65789	0.48095		5	4	-1	0.8
PA1934	-	hypothetical protein	2115885	2116265	+	126	5	1.45669	0.700787	0.48108		6	5	-1	0.83333
PA0257	-	hypothetical protein	288384	289175	-	263	9	3.67677	1.76894	0.48111		9	7	-2	0.77778
PA3692	lptF	lipotoxon F LptF	4134591	4135376	+	261	6	1.28499	0.618321	0.48119		4	3	-1	0.75
PA1894	-	hypothetical protein	2064853	2065545	-	230	6	1.2785	0.616162	0.48194		4	3	-1	0.75
PA0736	-	hypothetical protein	803072	804148	-	358	21	3.24234	1.56453	0.48253		14	10	0	1
PA0556	-	hypothetical protein	614468	614950	+	160	6	1.54865	0.747412	0.48262		6	3	-3	0.5
PA1343	-	hypothetical protein	1457175	1457633	+	152	4	2.08497	1.00654	0.48276		4	3	-1	0.75
PA0586	-	SpoVR family protein	643808	645361	-	517	30	5.70914	2.75869	0.48321		14	10	0	1
PA0940	-	hypothetical protein	1030157	1030411	-	84	4	3.27059	1.58039	0.48321		5	3	-2	0.6
PA3119	-	hypothetical protein	3501809	3502570	-	253	13	3.04068	1.46982	0.48338		13	10	0	1
PA4445	-	hypothetical protein	4978959	4979717	-	252	14	4.22661	2.04348	0.48348		10	8	-2	0.8
PA0658	-	short-chain dehydrogenase	711220	712020	-	266	24	3.76404	1.82022	0.48358		20	12	0	1
PA2568	-	hypothetical protein	2904040	2904447	-	135	8	2.85294	1.3799	0.48368		9	4	-5	0.44444
PA5537	-	hypothetical protein	6229975	6230391	+	138	16	4.43165	2.14388	0.48377		17	8	-2	0.8
PA0291	oprE	anaerobically-induced outer membrane porin OprE	327284	328666	+	460	20	2.81634	1.36298	0.48395		13	12	0	1
PA4164	-	hypothetical protein	4660221	4660547	+	108	3	0.296636	0.143731	0.48454		5	3	-2	0.6
PA4556	pilE	type 4 fimbrial biogenesis protein PilE	5104514	5104939	+	141	15	8.07512	3.91784	0.48517		15	13	0	1
PA3545	algG	alginate-c5-mannuronan-epimerase AlgG	3969942	3971573	+	543	14	1.63909	0.795343	0.48523		8	6	-2	0.75
PA3221	csaA	CsaA protein	3609905	3610240	+	111	5	1.02381	0.497024	0.48547		5	2	-3	0.4
PA5412	-	hypothetical protein	6088193	6090706	-	837	31	2.26452	1.09944	0.48551		10	7	-3	0.7
PA4054	ribB	bifunctional 3,4-dihydroxy-2-butanone 4-phosphate synthase/GTP cyclohydrolase II-like protein	4534710	4535807	-	365	15	3.15665	1.53279	0.48557		15	13	0	1
PA0335	-	hypothetical protein	377239	377892	-	217	13	3.79052	1.84098	0.48568		13	9	-1	0.9
PA4702	-	hypothetical protein	5282159	5282506	+	115	7	4.78161	2.32471	0.48618		7	4	-3	0.57143
PA0292	aguA	agmatine deiminase	328801	329907	-	368	12	1.08672	0.528455	0.48628		7	4	-3	0.57143
PA5046	-	malic enzyme	5683471	5684739	-	422	20	1.76596	0.858944	0.48639		11	7	-3	0.7
PA5168	-	dicarboxylate transporter	5818202	5818834	+	210	11	3.91311	1.90363	0.48648		9	8	-1	0.88889
PA0367	-	transcriptional regulator	411224	411871	+	215	13	4.68519	2.28086	0.48682		13	7	-3	0.7
PA4596	-	transcriptional regulator	5149064	5149582	+	172	8	3.96146	1.93064	0.48735		8	7	-1	0.875
PA5458	-	hypothetical protein	6149179	6150321	+	380	24	3.3622	1.63867	0.48738		13	10	0	1
PA3131	-	aldolase	3512394	3513041	-	215	12	2.87654	1.40278	0.48766		12	6	-4	0.6
PA0468	-	hypothetical protein	527963	528913	-	316	14	2.05468	1.0021	0.48772		12	7	-3	0.7
PA4453	-	hypothetical protein	4986152	4986799	-	215	18	4.31019	2.1034	0.48801		18	11	0	1
PA5231	-	ABC transporter ATP-binding protein/permease	5887082	5889832	-	916	44	2.48164	1.2112	0.48806		14	10	0	1
PA1605	-	hypothetical protein	1747596	1748630	+	344	12	1.7913	0.874396	0.48813		8	5	-3	0.625
PA4857	-	hypothetical protein	5455434	5456027	+	197	14	4.98316	2.43266	0.48818		14	10	0	1
PA5208	-	hypothetical protein	5863034	5863711	-	225	9	5.24336	2.5649	0.48917		9	7	-2	0.77778
PA0535	-	transcriptional regulator	594580	595134	+	184	13	3.4955	1.70991	0.48918		13	6	-4	0.6
PA0165	-	hypothetical protein	189120	189956	+	278	9	2.33811	1.14576	0.49004		7	7	0	1
PA1384	galE	UDP-glucose 4-epimerase	1503568	1504581	+	337	18	4.09665	2.00888	0.49037		11	9	-1	0.9
PA5101	-	hypothetical protein	5745079	5745876	-	265	11	2.0802	1.0213	0.49096		7	6	-1	0.85714
PA3497	-	hypothetical protein	3914117	3915337	-	406	11	1.39803	0.687142	0.49151		5	3	-2	0.6
PA2895	-	hypothetical protein	3249977	3250741	-	254	13	0.512418	0.252288	0.49235		11	3	-7	0.3
PA0398	-	hypothetical protein	439991	440395	+	134	4	1.49877	0.738272	0.49259		5	1	-4	0.2
PA4703	-	hypothetical protein	5282732	5283004	+	90	8	8.9304	4.40659	0.49344		11	9	-1	0.9
PA0380	-	sulfur carrier protein ThiS	423460	423660	+	66	5	1.66169	0.820896	0.49401		8	6	-2	0.75
PA3659	-	succinyldiaminopimelate transaminase	4098844	4100052	+	402	18	1.46402	0.723739	0.49435		9	6	-3	0.66667
PA0137	-	ABC transporter permease	155988	157085	+	365	16	2.04463	1.01093	0.49443		14	8	-2	0.8
PA5227.1	ssrS	-	5884320	5884502	+	183	8	7.51366	3.71585	0.49455		12	10	0	1
PA4168	fpvB	second ferric pyoverdine receptor FpvB	4663854	4666262	+	802	33	3.42798	1.69697	0.49504		14	13	0	1
PA5513	poxA	hypothetical protein	6206292	6207170	+	292	22	4.74289	2.34812	0.49508		15	10	0	1
PA4953	motB	flagellar motor protein MotB	5557958	5559001	-	347	14	1.97701	0.978927	0.49516		10	9	-1	0.9
PA5204	argA	N-acetylglutamate synthase	5858158	5859456	-	432	32	4.73672	2.34565	0.49521		16	13	0	1
PA2467	foxR	anti-sigma factor FoxR	2785370	2786356	-	328	11	1.17629	0.582573	0.49526		7	3	-4	0.42857
PA3729	-	hypothetical protein	4179276	4181342	-	688	12	1.05515	0.52298	0.49564		6	4	-2	0.66667
PA4193	-	ABC transporter permease	4690642	4691346	-	234	11	4.22695	2.09504	0.49564		10	10	0	1
PA3010	-	hypothetical protein	3369475	3369993	-	172	7	2.97881	1.47784	0.49612		7	6	-1	0.85714
PA4872	-	hypothetical protein	5469115	5469978	-	287	15	2.87037	1.42477	0.49637		13	8	-2	0.8
PA1369	-	hypothetical protein	1483123	1483875	+	250	4	1.28685	0.638778	0.49639		3	3	0	1
PA0539	-	hypothetical protein	597708	598538	+	276	22	4.50903	2.23827	0.4964		16	12	0	1
PA2673	-	type II secretion system protein	3020504	3020929	-	141	5	2.73239	1.35681	0.49656		6	4	-2	0.66667
PA0230	pcaB	3-carboxy-cis,cis-muconate cycloisomerase	259784	261163	+	459	17	1.21232	0.602174	0.49671		9	7	-2	0.77778
PA3580	-	hypothetical protein	4012071	4012541	-	156	8	0.785563	0.390658	0.4973		8	3	-5	0.375
PA0317	-	hypothetical protein	356681	358075	+	464	21	3.05233	1.51828	0.49742		15	9	-1	0.9
PA4183	-	hypothetical protein	4679599	4680066	-	155	7	1.77778	0.884615	0.4976		8	4	-4	0.5
PA3565	-	transcriptional regulator	3996806	3997726	-	306	13	1.31488	0.654723	0.49794		9	4	-5	0.44444
PA5028	-	hypothetical protein	5658418	5659185	-	255	8	2.27474	1.13281	0.498		5	4	-1	0.8
PA1324	-	hypothetical protein	1435885	1436397	+	170	10	3.94542	1.96491	0.49802		10	7	-3	0.7
PA4327	-	hypothetical protein	4855072	4855878	+	268	5	1.31103	0.653036	0.49811		4	3	-1	0.75
PA4092	hpaC	4-hydroxyphenylacetate 3-monooxygenase small subunit	4575332	4575844	+	170	8	2.43665	1.21442	0.4984		8	6	-2	0.75
PA4331	-	hypothetical protein	4859329	4860255	-	308	11	1.37648	0.686084	0.49843		8	7	-1	0.875
PA0347	glpQ	glycerophosphoryl diester phosphodiesterase, periplasmic	389733	390884	-	383	14	1.69705	0.846354	0.49872		10	5	-5	0.5
PA0730	-	transferase	797925	798827	-	300	7	1.98228	0.990033	0.49944		5	5	0	1
PA3299	fadD1	long-chain-fatty-acid--CoA ligase	3695511	3697199	-	562	18	0.539372	0.26939	0.49945		7	3	-4	0.42857
PA4701	-	hypothetical protein	5280505	5282067	+	520	32	3.80422	1.90083	0.49966		15	11	0	1
PA5210	-	secretion pathway ATPase	5865227	5867011	+	594	24	3.76022	1.88011	0.5		12	11	0	1
PA0313	-	L-cysteine ABC transporter protein YecS	352927	353619	-	230	17	5.90332	2.95527	0.50061		17	15	0	1
PA4234	uvrA	excinuclease ABC subunit A	4748756	4751593	+	945	39	1.93481	0.968992	0.50082		13	11	0	1
PA1579	-	hypothetical protein	1718386	1718994	+	202	13	2.56979	1.28736	0.50096		10	7	-3	0.7
PA5442	-	hypothetical protein	6128056	6130911	-	951	55	3.51576	1.76155	0.50105		19	13	0	1
PA5434	mtr	tryptophan permease	6115059	6116312	-	417	19	2.37879	1.19219	0.50117		12	7	-3	0.7
PA4493	roxR	RoxR protein	5028394	5028954	-	186	4	1.22282	0.613191	0.50146		4	5	1	1.25
PA5449	wbpX	glycosyltransferase WbpX	6138225	6139607	-	460	22	2.19234	1.09978	0.50165		11	9	-1	0.9
PA5077	mdoH	glucosyltransferase MdoH	5714270	5716855	-	861	47	3.51392	1.76295	0.50171		15	10	0	1
PA4680	-	hypothetical protein	5249032	5249568	-	178	7	1.78399	0.895717	0.50209		7	4	-3	0.57143
PA5217	-	iron ABC transporter	5874587	5875585	-	332	16	3.73774	1.87788	0.50241		12	7	-3	0.7
PA5213	gcvP1	glycine dehydrogenase	5868181	5871057	-	958	41	1.99826	1.00417	0.50252		13	12	0	1
PA4552	pilW	type 4 fimbrial biogenesis protein PilW	5099263	5100087	+	274	10	2.09818	1.05576	0.50318		9	8	-1	0.88889
PA3923	-	hypothetical protein	4396122	4398047	-	641	32	4.12253	2.07477	0.50327		11	10	0	1
PA0127	-	hypothetical protein	144969	145469	+	166	4	0.546906	0.275449	0.50365		4	2	-2	0.5
PA5294	-	multidrug efflux protein NorA	5959474	5960940	+	488	26	2.17042	1.09543	0.50471		17	12	0	1
PA4035	-	hypothetical protein	4515550	4516551	+	333	17	2.40419	1.21357	0.50477		11	11	0	1
PA5414	-	hypothetical protein	6093167	6093808	-	213	12	3.7243	1.88162	0.50523		12	8	-2	0.8
PA5545	-	hypothetical protein	6238325	6239284	-	319	15	2.46354	1.24479	0.50529		11	8	-2	0.8
PA5205	-	multiple drug resistance protein MarC	5859793	5860494	+	233	8	2.13675	1.07977	0.50533		7	5	-2	0.71429
PA2665	-	anaerobic nitric oxide reductase transcriptional regulator	3013928	3015481	+	517	21	1.31725	0.666023	0.50562		8	5	-3	0.625
PA0277	-	hypothetical protein	311451	312209	-	252	22	5.7141	2.88933	0.50565		20	14	0	1
PA0500	bioB	biotin synthase	559644	560702	+	352	8	0.414542	0.209632	0.50569		5	2	-3	0.4
PA3524	gloA1	lactoylglutathione lyase	3944184	3944570	+	128	5	7.66925	3.87855	0.50573		5	5	0	1
PA4465	-	hypothetical protein	4995229	4996089	+	286	12	4.3403	2.19512	0.50575		9	6	-3	0.66667
PA0912	-	hypothetical protein	995172	995711	-	179	4	2.15556	1.09074	0.50601		5	5	0	1
PA0119	-	C4-dicarboxylate transporter DctA	138818	140167	+	449	16	1.8237	0.922963	0.50609		7	5	-2	0.71429
PA2973	-	peptidase	3329690	3330670	-	326	24	4.50968	2.28236	0.5061		18	15	0	1
PA3786	-	hypothetical protein	4244315	4244704	-	129	9	3.14359	1.59231	0.50653		11	9	-1	0.9
PA2753	-	hypothetical protein	3114819	3115193	+	124	7	2.80533	1.42133	0.50665		8	6	-2	0.75
PA5359	-	hypothetical protein	6026219	6026674	-	151	9	3.53509	1.79386	0.50744		9	7	-2	0.77778
PA1744	-	hypothetical protein	1887325	1887543	-	72	5	6.0137	3.05479	0.50797		6	6	0	1
PA0305	-	hypothetical protein	344303	346690	-	795	37	2.60888	1.32663	0.50851		15	10	0	1
PA3796	-	hypothetical protein	4254737	4255324	-	195	6	1.19048	0.605442	0.50857		6	4	-2	0.66667
PA0272	-	transcriptional regulator	306896	307828	-	310	17	2.82637	1.43837	0.50891		13	8	-2	0.8
PA0276	-	hypothetical protein	310896	311411	+	171	11	2.77132	1.41085	0.50909		10	8	-2	0.8
PA5547	-	hypothetical protein	6240870	6241493	+	207	15	4.42147	2.2516	0.50924		11	9	-1	0.9
PA2324	-	hypothetical protein	2564290	2565549	+	419	8	0.839683	0.427778	0.50945		5	4	-1	0.8
PA4757	-	leucine export protein LeuE	5343105	5343755	-	216	4	1.11521	0.568356	0.50964		4	3	-1	0.75
PA5520	-	hypothetical protein	6212790	6213533	+	247	12	1.60081	0.81586	0.50966		11	7	-3	0.7
PA5404	-	hypothetical protein	6083105	6083509	+	134	6	1.65185	0.841975	0.50972		7	4	-3	0.57143
PA5056	phaC1	poly(3-hydroxyalkanoic acid) synthase 1	5695366	5697045	+	559	25	3.06012	1.56131	0.51021		10	8	-2	0.8
PA5451	wzm	membrane subunit of A-band LPS efflux transporter	6140869	6141666	-	265	20	7.39599	3.77569	0.5105		16	14	0	1
PA0106	coxA	cytochrome C oxidase subunit I	128512	130104	+	530	11	1.0339	0.527935	0.51063		6	4	-2	0.66667
PA0283	sbp	sulfate-binding protein	316791	317789	-	332	22	4.45345	2.27427	0.51068		16	16	0	1
PA5524	-	short-chain dehydrogenase	6217313	6218095	+	260	13	2.57982	1.31801	0.51089		12	10	0	1
PA0639	-	hypothetical protein	693596	694366	+	256	16	4.61608	2.35927	0.5111		13	11	0	1
PA5501	znuB	zinc ABC transporter permease	6193484	6194272	+	262	29	6.43726	3.29024	0.51112		19	15	0	1
PA4620	-	hypothetical protein	5178905	5179444	-	179	13	3.56481	1.82222	0.51117		13	10	0	1
PA0020	-	hypothetical protein	21712	22737	+	341	18	5.62183	2.87524	0.51144		11	11	0	1
PA2560	-	hypothetical protein	2894452	2894739	-	95	8	3.93056	2.01042	0.51148		9	7	-2	0.77778
PA0390	metX	homoserine O-acetyltransferase	430630	431769	-	379	14	1.46228	0.748246	0.5117		10	4	-6	0.4
PA3714	-	two-component response regulator	4160329	4160970	+	213	11	2.88474	1.47664	0.51188		11	5	-5	0.5
PA0041	-	hemagglutinin	42914	53521	+	3535	171	1.83409	0.940611	0.51285		16	12	0	1
PA0010	tag	DNA-3-methyladenine glycosidase I	13540	14091	+	183	11	2.92572	1.50181	0.51331		11	9	-1	0.9
PA5116	-	transcriptional regulator	5762150	5762575	+	141	6	3.30047	1.69484	0.51351		6	5	-1	0.83333
PA1002	phnB	anthranilate synthase component II	1085542	1086144	+	200	9	4.59701	2.36153	0.51371		9	6	-3	0.66667
PA5186	-	iron-containing alcohol dehydrogenase	5837915	5839078	-	387	16	3.66237	1.88144	0.51372		11	9	-1	0.9
PA4842	-	hypothetical protein	5434656	5435726	-	356	12	2.09991	1.07937	0.51401		9	7	-2	0.77778
PA5238	-	O-antigen acetylase	5896806	5898794	-	662	27	3.33082	1.71292	0.51426		11	10	0	1
PA3760	-	N-acetyl-D-glucosamine phosphotransferase system transporter	4210295	4212823	+	842	26	1.44049	0.7414	0.51469		9	7	-2	0.77778
PA2056	-	transcriptional regulator	2249693	2250595	+	300	10	0.86268	0.444075	0.51476		8	5	-3	0.625
PA0029	-	sulfate transporter	30502	32055	-	517	21	1.01931	0.525097	0.51515		11	8	-2	0.8
PA4895	-	transmembrane sensor	5489630	5490652	-	340	19	3.5044	1.80547	0.5152		15	13	0	1
PA3797	-	hypothetical protein	4255458	4256252	-	264	14	2.32075	1.19623	0.51545		10	7	-3	0.7
PA3197	-	hypothetical protein	3589352	3590350	-	332	18	1.16517	0.600601	0.51546		10	6	-4	0.6
PA4713	-	hypothetical protein	5292558	5293007	-	149	9	1.85778	0.957778	0.51555		10	6	-4	0.6
PA0498	-	hypothetical protein	557354	558361	-	335	28	8.62401	4.4494	0.51593		15	10	0	1
PA1655	-	glutathione S-transferase	1801851	1802453	+	200	5	1.23715	0.638474	0.51609		5	5	0	1
PA0461	-	acyltransferase	521630	522517	-	295	22	4.85473	2.50901	0.51682		17	11	0	1
PA0677	-	HxcW pseudopilin	736456	737097	-	213	10	2.84268	1.4704	0.51726		10	8	-2	0.8
PA2103	-	molybdopterin biosynthesis protein MoeB	2314512	2315690	+	392	9	1.31298	0.679389	0.51744		7	6	-1	0.85714
PA4225	pchF	pyochelin synthetase	4731369	4736798	-	1809	67	0.981584	0.508656	0.5182		12	8	-2	0.8
PA0597	-	nucleotidyl transferase	657667	658341	+	224	9	0.971852	0.503704	0.51829		7	4	-3	0.57143
PA0892	aotP	arginine/ornithine transporter AotP	975613	976377	+	254	7	1.53333	0.794771	0.51833		5	3	-2	0.6
PA5177	-	hydrolase	5829596	5830261	+	221	16	4.80781	2.49249	0.51843		12	10	0	1
PA0177	-	purine-binding chemotaxis protein	201675	202160	-	161	3	1.11523	0.578189	0.51845		3	1	-2	0.33333
PA3280	oprO	Pyrophosphate-specific outer membrane porin OprO	3673008	3674324	-	438	16	2.4123	1.25133	0.51873		9	7	-2	0.77778
PA5478	-	hypothetical protein	6168842	6170071	-	409	27	2.87398	1.49187	0.51909		17	14	0	1
PA2576	-	hypothetical protein	2912890	2913789	-	299	10	1.33778	0.694444	0.5191		8	7	-1	0.875
PA5432	-	acetyltransferase	6113902	6114351	+	149	10	5.08	2.63778	0.51925		10	7	-3	0.7
PA4885	irlR	two-component response regulator	5480402	5481091	+	229	11	3.57246	1.85507	0.51927		9	7	-2	0.77778
PA4048	-	hypothetical protein	4530743	4531387	-	214	8	1.31938	0.685271	0.51939		8	6	-2	0.75
PA0071	-	hypothetical protein	83380	85092	-	570	25	2.09866	1.09048	0.51961		15	8	-2	0.8
PA0884	-	C4-dicarboxylate-binding periplasmic protein	966526	967521	+	331	17	2.04116	1.06124	0.51992		11	7	-3	0.7
PA0789	-	amino acid permease	864095	865510	+	471	13	1.98305	1.03107	0.51994		6	6	0	1
PA4828	-	hypothetical protein	5419863	5420318	+	151	5	2.25219	1.17105	0.51996		5	4	-1	0.8
PA3908	-	hypothetical protein	4376012	4376731	+	239	5	0.918056	0.477778	0.52042		5	3	-2	0.6
PA5363	-	hypothetical protein	6030351	6031250	-	299	13	2.23	1.16111	0.52068		9	4	-5	0.44444
PA2905	cobH	precorrin-8X methylmutase	3259102	3259728	-	208	8	0.992026	0.516746	0.5209		8	6	-2	0.75
PA4893	ureG	urease accessory protein UreG	5488397	5489011	+	204	8	1.64715	0.858537	0.52122		8	8	0	1
PA1198	-	hypothetical protein	1299558	1300175	+	205	5	1.78479	0.930421	0.52131		5	3	-2	0.6
PA0095	-	hypothetical protein	115299	117524	+	741	37	2.59119	1.35265	0.52202		17	12	0	1
PA5306	-	hypothetical protein	5974190	5974381	-	63	3	4.88542	2.55208	0.52239		7	2	-5	0.28571
PA2220	-	transcriptional regulator	2441771	2442691	+	306	8	1.34202	0.701412	0.52265		6	4	-2	0.66667
PA4153	-	2,3-butanediol dehydrogenase	4646720	4647811	+	363	9	1.63645	0.855311	0.52266		6	5	-1	0.83333
PA2877	-	transcriptional regulator	3230279	3231172	-	297	12	1.74161	0.910515	0.5228		10	6	-4	0.6
PA0036	trpB	tryptophan synthase subunit beta	37890	39098	-	402	15	2.08106	1.0885	0.52305		9	6	-3	0.66667
PA4062	-	hypothetical protein	4540783	4541139	-	118	9	5.27451	2.7591	0.5231		10	9	-1	0.9
PA3999	dacC	D-ala-D-ala-carboxypeptidase	4478979	4480139	-	386	15	2.00861	1.05082	0.52316		10	8	-2	0.8
PA0397	-	cation efflux system protein	438938	439837	-	299	9	2.13444	1.11667	0.52317		7	7	0	1
PA0246	-	major facilitator superfamily (MFS) transporter	277894	279399	-	501	17	2.40505	1.2583	0.52319		8	6	-2	0.75
PA3867	-	DNA invertase	4330321	4330896	+	191	8	2.22569	1.16493	0.5234		7	5	-2	0.71429
PA4086	cupB1	fimbrial subunit CupB1	4569054	4569623	-	189	15	3.93509	2.05965	0.52341		12	10	0	1
PA0817	-	ring-cleaving dioxygenase	894952	895377	+	141	6	1.43897	0.753521	0.52365		6	3	-3	0.5
PA0166	-	transporter	190198	191604	+	468	13	1.81734	0.95167	0.52366		7	6	-1	0.85714
PA0682	-	HxcX atypical pseudopilin	739176	740141	+	321	17	3.31988	1.73913	0.52385		13	9	-1	0.9
PA2503	-	hypothetical protein	2820448	2821701	+	417	12	1.01834	0.533493	0.52388		8	4	-4	0.5
PA5476	citA	citrate transporter	6166120	6167409	-	429	27	3.83023	2.00698	0.52398		20	17	0	1
PA0204	-	ABC transporter permease	233123	233932	-	269	6	0.993827	0.520988	0.52422		5	3	-2	0.6
PA3309	-	hypothetical protein	3710225	3710680	+	151	10	3.80263	1.99342	0.52422		10	6	-4	0.6
PA0720	-	helix destabilizing protein of bacteriophage Pf1	790166	790600	+	144	18	11.5494	6.05517	0.52428		18	18	0	1
PA0289	gpuR	transcriptional activator GpuR	324625	325587	+	320	16	3.03427	1.59086	0.5243		10	9	-1	0.9
PA0208	mdcA	malonate decarboxylase subunit alpha	237232	238896	+	554	22	2.84625	1.49309	0.52458		11	8	-2	0.8
PA5137	-	hypothetical protein	5785948	5786703	-	251	17	4.52116	2.37169	0.52458		12	10	0	1
PA0618	-	bacteriophage protein	677406	678293	+	295	9	3.02252	1.58559	0.52459		7	7	0	1
PA4661	pagL	lipid A 3-O-deacylase	5229459	5229980	-	173	9	3.04789	1.59962	0.52483		9	6	-3	0.66667
PA3058	pelG	protein PelG	3421696	3423066	-	456	11	0.787746	0.413567	0.525		6	5	-1	0.83333
PA4137	-	porin	4626662	4627918	+	418	11	1.68019	0.882259	0.52509		7	4	-3	0.57143
PA4176	ppiC2	peptidyl-prolyl cis-trans isomerase C2	4673038	4673319	-	93	4	0.843972	0.443262	0.52521		5	4	-1	0.8
PA4558	-	FkbP-type peptidyl-prolyl cis-trans isomerase	5106016	5106456	-	146	4	0.712018	0.37415	0.52548		4	3	-1	0.75
PA4534	-	hypothetical protein	5075877	5076302	-	141	7	3.86854	2.03286	0.52549		7	6	-1	0.85714
PA4981	-	amino acid permease	5593683	5595095	-	470	16	1.65676	0.871196	0.52584		7	5	-2	0.71429
PA5427	adhA	alcohol dehydrogenase	6107111	6108139	+	342	21	2.65403	1.39747	0.52655		16	13	0	1
PA0310	-	hypothetical protein	350890	351588	+	232	11	2.23319	1.17597	0.52659		9	6	-3	0.66667
PA5115	-	hypothetical protein	5761482	5762066	-	194	14	2.7265	1.4359	0.52665		12	8	-2	0.8
PA2640	nuoE	NADH dehydrogenase subunit E	2985746	2986246	+	166	3	0.700599	0.369261	0.52707		3	1	-2	0.33333
PA0242	-	hypothetical protein	273775	275679	+	634	25	2.73753	1.44304	0.52713		10	8	-2	0.8
PA5033	-	hypothetical protein	5663889	5664869	+	326	8	1.17329	0.618756	0.52737		7	4	-3	0.57143
PA4228	pchD	pyochelin biosynthesis protein PchD	4742424	4744067	+	547	29	2.49696	1.31752	0.52765		11	9	-1	0.9
PA4616	-	c4-dicarboxylate-binding protein	5173654	5174652	-	332	22	5.22222	2.75976	0.52846		15	12	0	1
PA0422	-	hypothetical protein	470081	470650	+	189	5	2.77193	1.46491	0.52848		6	5	-1	0.83333
PA0506	-	acyl-CoA dehydrogenase	564914	566719	+	601	28	2.61849	1.38649	0.5295		14	12	0	1
PA2425	pvdG	protein PvdG	2720767	2721531	-	254	8	1.11765	0.592157	0.52982		8	5	-3	0.625
PA3932	-	transcriptional regulator	4407760	4408734	+	324	18	2.91897	1.54769	0.53022		14	12	0	1
PA3717	-	FkbP-type peptidyl-prolyl cis-trans isomerase	4163890	4164231	+	113	10	7.73099	4.10234	0.53064		10	6	-4	0.6
PA4922	azu	azurin	5521664	5522110	-	148	9	5.19687	2.75839	0.53078		9	7	-2	0.77778
PA5252a	-	hypothetical protein	5914594	5915046	+	150	6	1.75497	0.931567	0.53082		6	5	-1	0.83333
PA0414	chpB	methylesterase	461537	462568	+	343	10	1.16085	0.616279	0.53088		6	4	-2	0.66667
PA5313	-	omega amino acid--pyruvate transaminase	5983820	5985154	+	444	16	1.7603	0.934831	0.53106		9	9	0	1
PA0616	-	hypothetical protein	676373	676930	+	185	11	5.16308	2.74194	0.53107		11	7	-3	0.7
PA5448	wbpY	glycosyltransferase WbpY	6137114	6138241	-	375	12	2.30674	1.22606	0.53151		7	5	-2	0.71429
PA0944	purN	phosphoribosylglycinamide formyltransferase	1032095	1032763	-	222	11	2.84155	1.51121	0.53183		10	7	-3	0.7
PA4158	fepC	ferric enterobactin transporter FepC	4653509	4654306	-	265	14	3.60777	1.9198	0.53213		11	9	-1	0.9
PA0129	gabP	gamma-aminobutyrate permease	145965	147392	-	475	18	2.87045	1.52871	0.53257		10	10	0	1
PA4123	hpcC	5-carboxy-2-hydroxymuconate semialdehyde dehydrogenase	4611013	4612473	+	486	13	1.31964	0.702943	0.53268		7	5	-2	0.71429
PA5410	gbcA	protein GbcA	6085385	6086674	-	429	14	2	1.06589	0.53295		7	7	0	1
PA5197	rimK	ribosomal protein S6 modification protein	5849143	5850048	+	301	12	3.49117	1.86093	0.53304		10	9	-1	0.9
PA0554	-	hypothetical protein	612877	613218	+	113	9	3.43275	1.83041	0.53322		9	5	-4	0.55556
PA1811	-	solute-binding protein	1967615	1969444	-	609	17	0.928415	0.495082	0.53325		7	5	-2	0.71429
PA4312	-	hypothetical protein	4840705	4841466	+	253	15	3.14961	1.67979	0.53333		12	7	-3	0.7
PA0221	-	aminotransferase	250231	251613	+	460	16	2.22704	1.188	0.53344		9	7	-2	0.77778
PA5138	-	hypothetical protein	5786853	5787605	-	250	19	5.02125	2.67862	0.53346		15	9	-1	0.9
PA4184	-	transcriptional regulator	4680092	4681114	-	340	15	2.91007	1.55425	0.53409		9	6	-3	0.66667
PA0417	chpE	chemotaxis protein	463949	464560	+	203	7	3.41176	1.82353	0.53448		6	6	0	1
PA4734	-	hypothetical protein	5317569	5318450	+	293	16	2.19841	1.17574	0.53481		13	9	-1	0.9
PA4121	-	hypothetical protein	4609567	4610226	+	219	9	2.24545	1.20152	0.53509		8	7	-1	0.875
PA5107	blc	outer membrane lipoprotein Blc	5750961	5751530	-	189	8	2.37193	1.27018	0.5355		8	6	-2	0.75
PA3963a	-	hypothetical protein	4443847	4444530	-	227	10	1.53216	0.821637	0.53626		10	7	-3	0.7
PA3781	-	transporter	4239299	4240579	+	426	11	0.848556	0.455113	0.53634		7	4	-3	0.57143
PA3120	leuD	isopropylmalate isomerase small subunit	3502642	3503280	-	212	13	2.64163	1.41784	0.53673		11	4	-6	0.4
PA2780	-	hypothetical protein	3137850	3138194	+	114	7	3.14783	1.68986	0.53683		7	7	0	1
PA5169	-	C4-dicarboxylate transporter	5818831	5820114	+	427	18	2.38162	1.2796	0.53728		12	11	0	1
PA5516	pdxY	pyridoxamine kinase	6208575	6209441	+	288	18	5.39677	2.90657	0.53858		13	12	0	1
PA0732	-	hypothetical protein	800096	801139	-	347	21	3.07759	1.65805	0.53875		13	9	-1	0.9
PA3599	-	transcriptional regulator	4034793	4035578	+	261	14	3.20102	1.72519	0.53895		9	8	-1	0.88889
PA1178	oprH	PhoP/Q and low Mg2+ inducible outer membrane protein H1	1277006	1277608	+	200	12	3.29519	1.77944	0.54001		10	8	-2	0.8
PA5127	-	rRNA methylase	5776086	5776547	+	153	5	1.9329	1.04545	0.54087		7	5	-2	0.71429
PA3000	aroP1	aromatic amino acid transporter AroP1	3357758	3359167	-	469	16	1.37518	0.743972	0.541		10	7	-3	0.7
PA1643	-	tRNA 2-selenouridine synthase	1788284	1789393	+	369	7	0.624324	0.337838	0.54113		4	4	0	1
PA4583	-	hypothetical protein	5132629	5133843	+	404	12	0.760494	0.411523	0.54113		10	6	-4	0.6
PA4519	speC	ornithine decarboxylase	5060115	5061278	-	387	21	3.36168	1.81959	0.54127		11	7	-3	0.7
PA3751	purT	phosphoribosylglycinamide formyltransferase 2	4203324	4204505	-	393	15	1.32657	0.718274	0.54145		9	5	-4	0.55556
PA3888	-	ABC transporter permease	4354544	4355266	+	240	10	1.5325	0.829876	0.54152		9	7	-2	0.77778
PA5031	-	short-chain dehydrogenase	5661701	5662630	-	309	12	1.82043	0.986022	0.54164		9	6	-3	0.66667
PA1596	htpG	heat shock protein 90	1737536	1739440	+	634	17	1.36115	0.737533	0.54184		7	4	-3	0.57143
PA5080	-	prolyl aminopeptidase	5719316	5720287	-	323	30	5.01646	2.72016	0.54225		17	14	0	1
PA3477	rhlR	transcriptional regulator RhlR	3889925	3890650	-	241	8	3.927	2.12948	0.54227		6	4	-2	0.66667
PA0105	coxB	cytochrome C oxidase subunit II	127378	128502	+	374	23	3.11467	1.69422	0.54395		15	10	0	1
PA0212	mdcE	malonate decarboxylase subunit gamma	240931	241737	+	268	11	1.96283	1.06815	0.54419		9	6	-3	0.66667
PA0162	opdC	histidine porin OpdC	184594	185928	+	444	20	2.09588	1.14082	0.54432		10	8	-2	0.8
PA3511	-	short-chain dehydrogenase	3926791	3927552	-	253	12	1.95276	1.06299	0.54435		8	7	-1	0.875
PA2025	gor	glutathione reductase	2216688	2218043	+	451	19	2.21165	1.20428	0.54451		8	7	-1	0.875
PA5347	-	hypothetical protein	6016622	6017014	-	130	9	3.30789	1.80153	0.54462		9	6	-3	0.66667
PA1221	-	hypothetical protein	1322253	1324109	-	618	19	1.66182	0.905223	0.54472		8	6	-2	0.75
PA0159	-	transcriptional regulator	182768	183706	+	312	15	2.95208	1.60916	0.54509		12	9	-1	0.9
PA5026	-	hypothetical protein	5657016	5657468	+	150	8	1.81678	0.99117	0.54557		8	5	-3	0.625
PA5284	-	hypothetical protein	5948696	5949610	-	304	15	2.2153	1.20874	0.54563		11	7	-3	0.7
PA4982	-	two-component sensor	5595279	5597531	-	750	26	1.54416	0.84332	0.54613		10	10	0	1
PA5245	-	isoprenoid biosynthesis protein with amidotransferase-like domain	5906626	5907294	+	222	13	3.90135	2.13154	0.54636		11	8	-2	0.8
PA3931	-	hypothetical protein	4406806	4407585	+	259	13	3.41026	1.8641	0.54662		11	9	-1	0.9
PA0290	-	hypothetical protein	325700	326671	+	323	17	2.40226	1.31379	0.5469		11	8	-2	0.8
PA0624	-	hypothetical protein	683085	683429	+	114	6	3.87826	2.12174	0.54709		6	4	-2	0.66667
PA3514	-	ABC transporter ATP-binding protein	3929379	3930230	-	283	4	1.29577	0.70892	0.5471		3	3	0	1
PA0030	-	hypothetical protein	32060	32983	-	307	12	2.84307	1.55628	0.54739		10	9	-1	0.9
PA2486	-	hypothetical protein	2803640	2803834	+	64	3	1.58974	0.871795	0.54839		3	2	-1	0.66667
PA4923	-	hypothetical protein	5522386	5522973	+	195	9	3.10714	1.70408	0.54844		9	7	-2	0.77778
PA5141	hisA	1-(5-phosphoribosyl)-5-[(5-phosphoribosylamino)methylideneamino] imidazole-4-carboxamide isomerase	5789395	5790132	-	245	9	2.05556	1.12737	0.54845		7	6	-1	0.85714
PA0852	cbpD	chitin-binding protein CbpD	930653	931822	-	389	22	2	1.09744	0.54872		15	11	0	1
PA3347	-	hypothetical protein	3759376	3759681	-	101	5	1.66013	0.911765	0.54921		7	3	-4	0.42857
PA1533	-	hypothetical protein	1672080	1672406	+	108	3	1.14679	0.629969	0.54933		3	3	0	1
PA0561	-	hypothetical protein	618176	619330	+	384	28	6.31948	3.47706	0.55021		14	11	0	1
PA4640	mqoB	malate:quinone oxidoreductase	5208464	5209987	+	507	8	0.318241	0.175197	0.55052		6	3	-3	0.5
PA4395	-	nucleotide-binding protein	4925316	4925795	-	159	6	2.85625	1.57292	0.55069		6	6	0	1
PA5465	-	hypothetical protein	6154784	6155203	-	139	15	2.81667	1.55238	0.55114		15	10	0	1
PA0714	-	hypothetical protein	784698	785174	+	158	9	3.99371	2.20126	0.55118		9	8	-1	0.88889
PA4467	-	hypothetical protein	4996488	4997420	-	310	14	0.962487	0.530547	0.55122		12	6	-4	0.6
PA2390	pvdT	protein PvdT	2643306	2645297	+	663	13	0.99247	0.547189	0.55134		5	5	0	1
PA0937	-	hypothetical protein	1027445	1027984	+	179	11	2.10926	1.16296	0.55136		12	8	-2	0.8
PA4009	-	hypothetical protein	4489641	4490498	-	285	12	1.8007	0.993007	0.55146		9	7	-2	0.77778
PA0637	-	hypothetical protein	692549	692890	+	113	4	1.69006	0.932749	0.5519		4	3	-1	0.75
PA1062	-	hypothetical protein	1149952	1150473	+	173	4	0.940613	0.519157	0.55193		4	4	0	1
PA0339	-	hypothetical protein	382037	382792	-	251	15	2.82143	1.5582	0.55227		14	11	0	1
PA0100	-	hypothetical protein	121346	122266	+	306	17	3.34528	1.84799	0.55242		9	8	-1	0.88889
PA2860	-	hypothetical protein	3213044	3213484	-	146	4	0.922902	0.510204	0.55283		4	3	-1	0.75
PA0207	-	transcriptional regulator	236218	237111	+	297	20	3.22148	1.78188	0.55313		14	10	0	1
PA4147	acoR	transcriptional regulator AcoR	4639502	4641379	-	625	25	1.77636	0.984026	0.55396		9	7	-2	0.77778
PA0101	-	hypothetical protein	122248	123495	+	415	25	2.61218	1.44712	0.55399		15	10	0	1
PA1443	fliM	flagellar motor switch protein FliM	1572552	1573523	+	323	12	1.54115	0.853909	0.55407		7	7	0	1
PA5307	-	hypothetical protein	5974402	5976969	-	855	43	2.23326	1.23754	0.55414		17	14	0	1
PA3059	pelF	protein PelF	3423068	3424591	-	507	15	1.53806	0.852362	0.55418		9	5	-4	0.55556
PA0267	-	hypothetical protein	302824	304023	+	399	13	1.39667	0.775	0.55489		7	5	-2	0.71429
PA4221	fptA	Fe(III)-pyochelin outer membrane receptor	4724639	4726801	-	720	37	3.10264	1.72307	0.55536		12	11	0	1
PA3207	-	hypothetical protein	3597319	3597798	+	159	6	1.44792	0.804167	0.5554		6	6	0	1
PA0476	-	permease	536142	537869	-	575	32	3.04109	1.69039	0.55585		11	10	0	1
PA0260	-	hypothetical protein	291154	293304	-	716	24	2.13017	1.1841	0.55587		11	6	-4	0.6
PA5374	betI	BetI family transcriptional regulator	6050718	6051311	-	197	16	5.42424	3.01515	0.55587		15	10	0	1
PA1125	-	cobalamin biosynthetic protein	1218181	1218933	+	250	9	1.24834	0.694555	0.55638		9	6	-3	0.66667
PA4126	-	major facilitator superfamily (MFS) transporter	4614024	4615328	+	434	16	1.73257	0.964751	0.55683		9	8	-1	0.88889
PA1126	-	hypothetical protein	1218940	1219527	-	195	10	1.61565	0.89966	0.55684		10	6	-4	0.6
PA0527.1	rsmY	-	586867	586990	+	124	4	7.51613	4.18548	0.55687		7	6	-1	0.85714
PA5459	-	hypothetical protein	6150315	6151151	+	278	8	1.16249	0.647551	0.55704		6	6	0	1
PA5456	-	hypothetical protein	6147021	6148322	+	433	26	3.69662	2.05991	0.55724		17	16	0	1
PA0469	-	hypothetical protein	528999	529856	+	285	5	0.792541	0.441725	0.55735		5	4	-1	0.8
PA5149	-	hypothetical protein	5797365	5798447	+	360	16	1.81994	1.01477	0.55758		11	9	-1	0.9
PA1045	-	ATP-dependent DNA helicase DinG	1129451	1131595	+	714	16	0.286713	0.159907	0.55772		8	5	-3	0.625
PA4621	-	oxidoreductase	5179437	5182268	-	943	43	2.72034	1.5173	0.55776		13	10	0	1
PA0067	prlC	oligopeptidase A	78710	80755	+	681	35	2.11975	1.1828	0.55799		14	10	0	1
PA0599	-	hypothetical protein	659102	660163	-	353	22	2.97646	1.66102	0.55805		14	10	0	1
PA4145	-	transcriptional regulator	4637809	4638699	+	296	9	1.05163	0.586981	0.55816		5	3	-2	0.6
PA4522	ampD	N-acetyl-anhydromuranmyl-L-alanine amidase	5064774	5065340	-	188	8	1.93827	1.08289	0.55869		8	7	-1	0.875
PA0666	-	anhydro-N-acetylmuramic acid kinase	717635	718726	-	363	10	0.334249	0.186813	0.5589		6	3	-3	0.5
PA1784	-	hypothetical protein	1932129	1932824	-	231	9	1.77874	0.994253	0.55897		7	5	-2	0.71429
PA4946	mutL	DNA mismatch repair protein	5549780	5551681	-	633	35	3.26341	1.8244	0.55905		13	9	-1	0.9
PA0026	plcB	phospholipase C, PlcB	27646	28632	+	328	21	1.99595	1.11651	0.55939		14	8	-2	0.8
PA2300	chiC	chitinase	2530389	2531840	-	483	9	0.498623	0.278926	0.55939		5	3	-2	0.6
PA0843	plcR	phospholipase accessory protein PlcR	918617	919240	-	207	8	1.99199	1.11538	0.55994		7	4	-3	0.57143
PA3276	-	hypothetical protein	3669166	3669588	-	140	3	0.236407	0.132388	0.56		4	2	-2	0.5
PA5443	uvrD	DNA-dependent helicase II	6131088	6133274	+	728	19	0.400091	0.224051	0.56		8	3	-5	0.375
PA0646	-	hypothetical protein	701477	702529	+	350	23	6.81102	3.81576	0.56023		17	14	0	1
PA0866	aroP2	aromatic amino acid transporter AroP2	947205	948623	+	472	19	2.66949	1.49612	0.56045		11	10	0	1
PA0651	trpC	indole-3-glycerol phosphate synthase	705130	705966	+	278	15	3.64516	2.04301	0.56047		12	9	-1	0.9
PA0600	-	two-component sensor	660315	662708	+	797	39	3.66959	2.05764	0.56073		13	12	0	1
PA0869	pbpG	D-alanyl-D-alanine endopeptidase	949716	950648	-	310	12	2.17899	1.22186	0.56075		8	5	-3	0.625
PA4150	-	dehydrogenase E1 component	4643571	4644545	+	324	12	2.71897	1.52513	0.56092		8	6	-2	0.75
PA5535	-	hypothetical protein	6228241	6229443	-	400	22	3.55694	1.99667	0.56135		13	10	0	1
PA0395	pilT	twitching motility protein PilT	436570	437604	+	344	15	3.50628	1.96908	0.56159		9	8	-1	0.88889
PA3259	-	hypothetical protein	3646918	3647397	-	159	5	1.38333	0.777083	0.56175		5	4	-1	0.8
PA0299	spuC	aminotransferase	336951	338321	+	456	15	2.1043	1.18235	0.56187		8	6	-2	0.75
PA1360	-	hypothetical protein	1471671	1472564	+	297	12	1.84899	1.03915	0.56201		8	6	-2	0.75
PA0383	-	hypothetical protein	425504	426850	+	448	25	3.27543	1.84113	0.5621		14	13	0	1
PA0131	-	hypothetical protein	149138	149425	-	95	3	1.11806	0.628472	0.56211		3	1	-2	0.33333
PA4587	ccpR	cytochrome C551 peroxidase	5136317	5137357	+	346	25	5.25552	2.95581	0.56242		17	15	0	1
PA0918	-	cytochrome b561	1001972	1002520	-	182	14	4.22951	2.37887	0.56245		15	13	0	1
PA0225	-	transcriptional regulator	254791	255330	+	179	9	2.19259	1.23333	0.5625		9	6	-3	0.66667
PA0296	spuI	glutamine synthetase	333079	334455	-	458	29	2.66594	1.49964	0.56252		15	13	0	1
PA0273	-	major facilitator superfamily (MFS) transporter	307878	309092	-	404	21	2.28395	1.28724	0.5636		17	11	0	1
PA5203	gshA	glutamate--cysteine ligase	5856532	5858115	+	527	10	0.208333	0.117424	0.56364		7	2	-5	0.28571
PA4910	-	branched-chain amino acid ABC transporter ATP-binding protein	5508682	5509554	-	290	7	1.66552	0.93929	0.56396		5	4	-1	0.8
PA4499	-	transcriptional regulator	5036245	5036808	+	187	7	2.96986	1.67553	0.56418		6	6	0	1
PA2706	-	hypothetical protein	3060265	3060660	-	131	4	2.9798	1.68182	0.56441		5	3	-2	0.6
PA0263	hcpC	secreted protein Hcp	297043	297561	-	172	23	3.26012	1.84008	0.56442		23	19	0	1
PA0403	pyrR	bifunctional pyrimidine regulatory protein PyrR/uracil phosphoribosyltransferase	445715	446227	-	170	12	3.09357	1.74659	0.56459		12	6	-4	0.6
PA0832	-	hypothetical protein	906847	907488	+	213	13	2.419	1.36604	0.56471		12	8	-2	0.8
PA0475	-	transcriptional regulator	535539	536108	+	189	9	1.32281	0.747368	0.56499		10	7	-3	0.7
PA4000	-	hypothetical protein	4480205	4481233	-	342	20	3.53256	1.99611	0.56506		13	9	-1	0.9
PA3904	-	hypothetical protein	4373938	4374333	+	131	7	2.2298	1.2601	0.56512		7	3	-4	0.42857
PA2747	-	hypothetical protein	3108970	3109257	-	95	11	7.09028	4.00694	0.56513		13	10	0	1
PA4909	-	ABC transporter ATP-binding protein	5507969	5508685	-	238	8	2.15202	1.21618	0.56513		8	5	-3	0.625
PA4584	-	hypothetical protein	5133880	5134692	+	270	9	1.99016	1.12546	0.56551		7	4	-3	0.57143
PA4958	-	hypothetical protein	5563965	5565428	+	487	39	4.21107	2.38183	0.56561		20	14	0	1
PA2038	-	hypothetical protein	2229126	2229440	-	104	4	2.31746	1.31111	0.56575		4	3	-1	0.75
PA5311	-	major facilitator superfamily (MFS) transporter	5980787	5981950	-	387	22	2.9811	1.68729	0.56599		13	11	0	1
PA4710	phuR	heme/hemoglobin uptake outer membrane receptor PhuR	5289217	5291511	+	764	47	4.53638	2.56776	0.56604		16	14	0	1
PA1278	cobP	adenosylcobinamide kinase	1389707	1390228	+	173	5	0.724138	0.409962	0.56614		5	3	-2	0.6
PA3851	-	hypothetical protein	4311951	4312703	-	250	5	2.09163	1.18459	0.56635		5	5	0	1
PA4020	mpl	UDP-N-acetylmuramate:L-alanyl-gamma-D-glutamyl-meso-diaminopimelate ligase	4498488	4499843	-	451	10	1.26549	0.718289	0.5676		7	6	-1	0.85714
PA0527	dnr	transcriptional regulator Dnr	585980	586663	-	227	6	3.29678	1.87135	0.56763		5	3	-2	0.6
PA0218	-	transcriptional regulator	245948	246868	-	306	9	1.26819	0.71987	0.56764		6	2	-4	0.33333
PA4564	-	hypothetical protein	5113005	5113469	-	154	7	3.17849	1.8043	0.56766		7	6	-1	0.85714
PA4138	tyrS	tyrosyl-tRNA synthetase	4627947	4629185	-	412	14	2.29701	1.30428	0.56781		9	6	-3	0.66667
PA5340	-	hypothetical protein	6008833	6009564	+	243	17	4.99863	2.8388	0.56791		14	9	-1	0.9
PA5076	-	ABC transporter	5713232	5714032	-	266	22	6.11486	3.47316	0.56799		16	14	0	1
PA0623	-	bacteriophage protein	682567	683070	+	167	6	2.15873	1.22619	0.56801		7	5	-2	0.71429
PA3582	glpK	glycerol kinase	4013685	4015202	+	505	30	3.2668	1.85968	0.56927		17	16	0	1
PA3853	-	transferase	4313763	4314452	-	229	11	3.06232	1.74348	0.56933		10	6	-4	0.6
PA5521	-	short-chain dehydrogenase	6213581	6214339	-	252	14	4.03821	2.29908	0.56933		12	9	-1	0.9
PA1526	-	transcriptional regulator	1660727	1661386	+	219	9	1.64697	0.937879	0.56946		9	4	-5	0.44444
PA2836	-	secretion protein	3189150	3190214	+	354	14	0.847887	0.483568	0.57032		9	6	-3	0.66667
PA4374	-	resistance-nodulation-cell division (RND) efflux membrane fusion protein	4903466	4904596	+	376	15	1.80106	1.02829	0.57094		10	9	-1	0.9
PA1302	-	heme utilization protein	1411585	1414140	+	851	43	2.42175	1.38302	0.57108		15	10	0	1
PA1409	aphA	acetylpolyamine aminohydrolase	1533238	1534278	+	346	8	1.42555	0.814601	0.57143		5	4	-1	0.8
PA2010	-	transcriptional regulator	2198891	2199694	+	267	3	0.226368	0.129353	0.57143		3	2	-1	0.66667
PA0441	dht	phenylhydantoinase	494816	496255	-	479	22	1.80764	1.03333	0.57165		14	12	0	1
PA5060	phaF	polyhydroxyalkanoate synthesis protein PhaF	5700758	5701687	-	309	12	1.85054	1.05806	0.57176		11	7	-3	0.7
PA0307	-	hypothetical protein	348440	349051	-	203	8	2.13725	1.22222	0.57187		7	5	-2	0.71429
PA0659	-	hypothetical protein	712081	713157	-	358	27	4.26462	2.43918	0.57196		14	13	0	1
PA1798	parS	two-component sensor, ParS	1950439	1951725	-	428	15	1.26573	0.724165	0.57213		6	5	-1	0.83333
PA5350	rubA2	rubredoxin	6018830	6018997	-	55	4	9.83929	5.63095	0.57229		6	4	-2	0.66667
PA4033	-	hypothetical protein	4514079	4514348	+	89	4	0.996296	0.57037	0.57249		6	4	-2	0.66667
PA2570	lecA	LecA protein	2905182	2905550	-	122	9	7.21409	4.13008	0.5725		9	7	-2	0.77778
PA5232	-	hypothetical protein	5889829	5890902	-	357	26	2.99255	1.71322	0.5725		19	9	-1	0.9
PA4458	-	hypothetical protein	4990285	4990824	+	179	6	1.54815	0.887037	0.57297		6	6	0	1
PA1840	-	hypothetical protein	1998587	1998949	+	120	6	4.27824	2.45455	0.57373		7	7	0	1
PA3359	-	hypothetical protein	3770470	3771480	-	336	14	1.8912	1.08506	0.57374		8	6	-2	0.75
PA4915	-	chemotaxis transducer	5514727	5516352	+	541	24	2.67958	1.53752	0.57379		10	8	-2	0.8
PA4496	-	ABC transporter	5031488	5033101	+	537	27	2.47522	1.42069	0.57397		18	15	0	1
PA0136	-	ABC transporter ATP-binding protein	154417	155988	+	523	23	1.83842	1.05534	0.57405		10	9	-1	0.9
PA1085	flgJ	flagellar rod assembly protein/muramidase FlgJ	1170942	1172144	+	400	11	1.08645	0.624273	0.5746		6	7	1	1.16667
PA1905	phzG2	pyridoxamine 5'-phosphate oxidase	2076311	2076958	+	215	13	0.638889	0.367284	0.57488		11	7	-3	0.7
PA4474	-	hypothetical protein	5002455	5003897	-	480	15	1.62578	0.934858	0.57502		9	4	-5	0.44444
PA0523	norC	nitric-oxide reductase subunit C	582015	582455	+	146	7	2.82993	1.62812	0.57532		7	5	-2	0.71429
PA0156	-	resistance-nodulation-cell division (RND) efflux membrane fusion protein	177307	178458	+	383	24	2.68056	1.54253	0.57545		14	11	0	1
PA0669	-	DNA polymerase subunit alpha	727608	730703	-	1031	35	1.80588	1.03941	0.57557		11	8	-2	0.8
PA3617	recA	recombinase A	4051564	4052604	-	346	6	0.495677	0.285303	0.57558		6	2	-4	0.33333
PA5019	-	hypothetical protein	5644454	5645290	-	278	11	1.08961	0.62724	0.57566		8	6	-2	0.75
PA5370	-	major facilitator superfamily (MFS) transporter	6045310	6046626	-	438	28	3.94305	2.27031	0.57578		14	11	0	1
PA5399	dgcB	dimethylglycine catabolism protein DgcB	6078044	6080005	+	653	26	2.33843	1.3476	0.57629		13	9	-1	0.9
PA5192	pckA	phosphoenolpyruvate carboxykinase	5844468	5846009	-	513	24	2.11414	1.2192	0.57669		11	9	-1	0.9
PA5214	gcvH1	glycine cleavage system protein H	5871231	5871620	-	129	4	2.64103	1.52308	0.5767		4	4	0	1
PA5268	corA	magnesium/cobalt transporter	5933688	5934668	-	326	34	6.8104	3.92762	0.57671		18	15	0	1
PA4881	-	hypothetical protein	5477754	5478095	+	113	9	4.64912	2.68129	0.57673		9	8	-1	0.88889
PA5183a	-	hypothetical protein	5836470	5836685	-	71	3	3.04167	1.75463	0.57686		4	4	0	1
PA4081	cupB6	fimbrial subunit CupB6	4560295	4561440	-	381	19	2.21815	1.2801	0.5771		12	8	-2	0.8
PA4390	-	hypothetical protein	4919859	4920866	-	335	15	2.63294	1.51984	0.57724		11	11	0	1
PA3677	-	resistance-nodulation-cell division (RND) efflux membrane fusion protein	4119270	4120373	-	367	13	0.683877	0.394928	0.57748		8	4	-4	0.5
PA4832	-	short-chain dehydrogenase	5423071	5423868	-	265	11	1.85714	1.07268	0.5776		11	10	0	1
PA3079	-	hypothetical protein	3452872	3455253	-	793	32	2.21872	1.2817	0.57767		10	8	-2	0.8
PA0444	-	allantoate amidohydrolase	498420	499703	+	427	18	2.55841	1.47975	0.57839		12	10	0	1
PA4871	-	hypothetical protein	5468409	5469023	+	204	8	2.69756	1.56098	0.57866		8	7	-1	0.875
PA3093	-	hypothetical protein	3473018	3474136	+	372	18	2.97945	1.72475	0.57888		14	9	-1	0.9
PA3974	ladS	Lost Adherence Sensor, LadS	4453289	4455676	-	795	37	1.94221	1.12437	0.57891		14	9	-1	0.9
PA2422	-	hypothetical protein	2705773	2706087	+	104	6	1.36508	0.790476	0.57907		6	2	-4	0.33333
PA0319	-	hypothetical protein	358931	359920	+	329	18	3.25859	1.88788	0.57936		13	9	-1	0.9
PA5445	-	coenzyme A transferase	6133838	6135331	+	497	16	1.47189	0.853414	0.57981		9	5	-4	0.55556
PA3199	-	hypothetical protein	3591415	3592044	-	209	15	2.35238	1.36508	0.5803		14	10	0	1
PA5376	-	ABC transporter ATP-binding protein	6053412	6054590	-	392	20	2.59033	1.50466	0.58088		12	8	-2	0.8
PA0457	-	hypothetical protein	515135	515659	+	174	14	5.89714	3.42667	0.58107		14	11	0	1
PA5498	-	adhesin	6191186	6192109	-	307	29	3.48918	2.02814	0.58127		22	14	0	1
PA2346	-	hypothetical protein	2592084	2593319	+	411	10	0.618932	0.360032	0.5817		7	2	-5	0.28571
PA1887	-	hypothetical protein	2057278	2057946	-	222	9	2.12706	1.23767	0.58187		9	7	-2	0.77778
PA4607	-	hypothetical protein	5166191	5166697	-	168	8	0.938856	0.546351	0.58193		8	4	-4	0.5
PA3880	-	hypothetical protein	4347619	4348014	+	131	5	2.12626	1.23737	0.58195		5	3	-2	0.6
PA3551	algA	phosphomannose isomerase / guanosine 5'-diphospho-D-mannose pyrophosphorylase	3978031	3979476	+	481	14	2.0899	1.21646	0.58206		9	9	0	1
PA5282	-	major facilitator superfamily (MFS) transporter	5945963	5947132	-	389	17	2.30684	1.34274	0.58207		11	11	0	1
PA4827	-	arylamine N-acetyltransferase	5418899	5419738	-	279	9	1.04643	0.609524	0.58248		8	4	-4	0.5
PA1015	-	transcriptional regulator	1098328	1099128	-	266	13	2.29463	1.33708	0.5827		12	10	0	1
PA4179	-	porin	4674944	4676239	+	431	23	3.44059	2.00617	0.58309		15	10	0	1
PA5036	gltB	glutamate synthase subunit alpha	5667696	5672141	-	1481	68	2.3448	1.3673	0.58312		15	13	0	1
PA0282	cysT	sulfate transporter CysT	315811	316629	-	272	20	3.94017	2.29792	0.5832		13	12	0	1
PA5032	-	transcriptional regulator	5662742	5663815	+	357	17	2.68529	1.56704	0.58356		11	10	0	1
PA4216	phzG1	pyridoxamine 5'-phosphate oxidase	4719419	4720063	+	214	13	0.663566	0.387597	0.58411		11	7	-3	0.7
PA5128	secB	preprotein translocase subunit SecB	5776606	5777097	-	163	7	1.80894	1.05691	0.58427		7	3	-4	0.42857
PA4690.4	-	Ile tRNA	5267583	5267659	-	77	9	14.6883	8.58442	0.58444		14	15	0	1
PA3937	-	taurine ABC transporter ATP-binding protein	4414940	4415731	-	263	11	1.28914	0.753788	0.58472		8	5	-3	0.625
PA0187	-	hypothetical protein	213819	214634	+	271	14	2.05515	1.20221	0.58497		12	9	-1	0.9
PA3897	-	hypothetical protein	4365273	4366175	-	300	21	3.53045	2.06534	0.58501		15	14	0	1
PA4517	-	hypothetical protein	5057716	5059518	+	600	34	3.62451	2.12257	0.58562		15	13	0	1
PA3763	purL	phosphoribosylformylglycinamidine synthase	4215544	4219440	-	1298	48	1.73621	1.01719	0.58587		10	8	-2	0.8
PA4983	-	two-component response regulator	5598308	5599042	-	244	11	2.3551	1.38095	0.58637		10	7	-3	0.7
PA0364	-	oxidoreductase	407250	408845	-	531	34	3.57331	2.09649	0.58671		15	13	0	1
PA0085	hcp1	hypothetical protein	103350	103838	+	162	7	3.54806	2.0818	0.58674		7	6	-1	0.85714
PA0181	-	transcriptional regulator	206022	206954	-	310	17	2.32797	1.36656	0.58702		10	6	-4	0.6
PA0448	-	transcriptional regulator	504121	505029	+	302	17	3.08251	1.80968	0.58708		12	9	-1	0.9
PA5062	-	hypothetical protein	5702258	5702533	-	91	11	7.27536	4.27174	0.58715		12	9	-1	0.9
PA4497	-	ABC transporter	5033194	5034792	+	532	23	1.97999	1.16323	0.58749		10	10	0	1
PA0483	-	acetyltransferase	544654	545097	+	147	5	1.08108	0.635135	0.5875		6	4	-2	0.66667
PA4343	-	major facilitator superfamily (MFS) transporter	4871913	4873232	-	439	18	1.80379	1.05985	0.58757		12	9	-1	0.9
PA3873	narJ	respiratory nitrate reductase subunit delta	4335962	4336702	-	246	6	0.654521	0.384615	0.58763		3	3	0	1
PA3538	-	ABC transporter ATP-binding protein	3959955	3961037	+	360	16	1.13573	0.66759	0.5878		12	7	-3	0.7
PA4513	-	oxidoreductase	5050848	5053400	-	850	38	2.00901	1.18136	0.58803		12	10	0	1
PA0515	-	transcriptional regulator	576037	576489	-	150	3	0.81457	0.479029	0.58808		3	4	1	1.33333
PA3348	-	chemotaxis protein methyltransferase	3759996	3760820	-	274	17	3.50303	2.06061	0.58824		14	12	0	1
PA5183	-	hypothetical protein	5835994	5836401	+	135	4	1.58333	0.931373	0.58824		4	4	0	1
PA0049	-	hypothetical protein	63068	64729	-	553	34	1.99819	1.17629	0.58868		17	15	0	1
PA5248	-	hypothetical protein	5908397	5910298	-	633	32	3.52681	2.07624	0.5887		14	10	0	1
PA3622	rpoS	RNA polymerase sigma factor RpoS	4057909	4058913	-	334	18	3.69453	2.17512	0.58874		11	8	-2	0.8
PA0343	-	hypothetical protein	385554	386351	-	265	12	1.99373	1.17419	0.58894		10	7	-3	0.7
PA0575	-	hypothetical protein	630527	634264	-	1245	48	2.61102	1.53799	0.58904		14	9	-1	0.9
PA5206	argE	acetylornithine deacetylase	5860467	5861621	-	384	20	2.2	1.2961	0.58914		13	10	0	1
PA1828	-	short-chain dehydrogenase	1986989	1987756	-	255	12	2.00651	1.18229	0.58923		11	7	-3	0.7
PA5041	pilP	type 4 fimbrial biogenesis protein PilP	5677912	5678436	-	174	18	10.501	6.19048	0.58952		18	15	0	1
PA0452	-	stomatin-like protein	508959	509753	+	264	12	2.89057	1.7044	0.58964		7	5	-2	0.71429
PA5352	-	hypothetical protein	6019482	6019883	-	133	4	1.58955	0.937811	0.58998		7	4	-3	0.57143
PA0135	-	hypothetical protein	153696	153836	+	46	4	7.28369	4.29787	0.59007		7	6	-1	0.85714
PA4683	-	hypothetical protein	5251871	5252473	-	200	8	1.69983	1.00332	0.59024		7	5	-2	0.71429
PA4066	-	hypothetical protein	4543941	4544459	+	172	9	2.18304	1.28902	0.59047		9	8	-1	0.88889
PA0280	cysA	sulfate transporter CysA	313938	314927	-	329	14	2.62525	1.55051	0.59061		10	9	-1	0.9
PA3335	-	hypothetical protein	3744057	3744809	+	250	14	2.61222	1.54449	0.59126		13	12	0	1
PA0657	-	ATPase	709699	711180	+	493	30	4.38124	2.59109	0.59141		13	12	0	1
PA0340	-	hypothetical protein	382914	383717	+	267	9	3.84826	2.27612	0.59147		8	6	-2	0.75
PA3789	-	hypothetical protein	4246223	4247638	-	471	23	2.21963	1.31285	0.59147		15	11	0	1
PA4063	-	hypothetical protein	4541272	4541862	+	196	13	3.36887	1.99323	0.59166		13	10	0	1
PA4836	-	hypothetical protein	5426895	5427686	-	263	14	2.64015	1.56313	0.59206		10	8	-2	0.8
PA4212	phzC1	phenazine biosynthesis protein PhzC	4714826	4716043	+	405	16	0.904762	0.536125	0.59256		9	8	-1	0.88889
PA1398	-	hypothetical protein	1519627	1519968	+	113	7	1.87427	1.11111	0.59282		9	5	-4	0.55556
PA3190	-	sugar ABC transporter substrate-binding protein	3580384	3581646	-	420	10	1.45843	0.864608	0.59283		7	7	0	1
PA5295	-	hypothetical protein	5960852	5962528	-	558	30	2.03936	1.2093	0.59298		15	10	0	1
PA0587	-	hypothetical protein	645358	646629	-	423	22	2.12343	1.25943	0.59311		11	9	-1	0.9
PA3615	-	hypothetical protein	4050005	4051075	+	356	15	2.05882	1.22129	0.5932		10	7	-3	0.7
PA4580	-	hypothetical protein	5128563	5129117	-	184	10	3.55676	2.10991	0.59321		10	9	-1	0.9
PA1116	-	hypothetical protein	1210558	1211397	+	279	8	0.983333	0.583333	0.59322		7	7	0	1
PA1208	-	hypothetical protein	1308067	1309566	+	499	18	2.17533	1.29067	0.59332		14	11	0	1
PA0231	pcaD	beta-ketoadipate enol-lactone hydrolase	261179	261970	+	263	12	1.41288	0.838384	0.59339		11	8	-2	0.8
PA4145a	-	hypothetical protein	4638686	4639432	-	248	8	1.7095	1.01473	0.59358		5	5	0	1
PA1225	-	NAD(P)H dehydrogenase	1327813	1328439	-	208	8	0.663477	0.393939	0.59375		8	5	-3	0.625
PA4913	-	ABC transporter	5511988	5513112	-	374	21	2.99911	1.78133	0.59395		11	9	-1	0.9
PA4292	-	phosphate transporter	4815043	4816512	+	489	14	0.204762	0.121769	0.59468		6	2	-4	0.33333
PA0933	ygcA	23S rRNA 5-methyluridine methyltransferase	1021616	1022968	+	450	21	2.43902	1.45085	0.59485		12	10	0	1
PA4868	ureC	urease subunit alpha	5464821	5466521	+	566	10	0.972369	0.578483	0.59492		5	4	-1	0.8
PA2278	arsB	arsenite-antimonite efflux pump ArsB	2506978	2508261	+	427	10	1.63629	0.97352	0.59495		7	9	2	1.28571
PA1399	-	transcriptional regulator	1519984	1520904	-	306	9	0.793702	0.472313	0.59508		7	3	-4	0.42857
PA3479	rhlA	rhamnosyltransferase subunit A	3892121	3893008	-	295	12	2.20946	1.31532	0.59531		9	5	-4	0.55556
PA4015	-	hypothetical protein	4494481	4494936	+	151	15	7.22368	4.30044	0.59532		16	12	0	1
PA5548	-	major facilitator superfamily (MFS) transporter	6241851	6243056	+	401	8	1.87148	1.11443	0.59548		7	7	0	1
PA4918	-	hypothetical protein	5517821	5518480	+	219	10	2.27879	1.35758	0.59574		9	7	-2	0.77778
PA3531	bfrB	bacterioferritin	3950284	3950760	+	158	10	5.96226	3.55556	0.59634		10	9	-1	0.9
PA2801	-	hypothetical protein	3157667	3158071	+	134	12	4.32593	2.58025	0.59646		13	9	-1	0.9
PA0926	-	hypothetical protein	1011522	1011947	-	141	11	3.92254	2.34038	0.59665		12	13	0	1
PA3282	-	hypothetical protein	3675163	3675897	-	244	13	2.69524	1.60816	0.59667		12	9	-1	0.9
PA4634	-	hypothetical protein	5202628	5203242	-	204	8	0.839024	0.500813	0.5969		7	5	-2	0.71429
PA0226	-	CoA transferase, subunit A	255481	256332	+	283	13	1.16901	0.698357	0.59739		11	6	-4	0.6
PA4625	-	hypothetical protein	5186411	5192875	-	2154	345	5.06203	3.02444	0.59748		60	46	0	1
PA3889	-	ABC transporter	4355266	4356201	+	311	22	3.63568	2.17308	0.59771		16	11	0	1
PA2564	-	hypothetical protein	2899107	2899934	-	275	9	0.807971	0.483092	0.59791		7	6	-1	0.85714
PA4972	-	hypothetical protein	5580962	5581708	+	248	10	1.79786	1.07497	0.59792		9	6	-3	0.66667
PA3443	-	ABC transporter permease	3848795	3849583	-	262	11	1.10646	0.661597	0.59794		8	6	-2	0.75
PA5419	soxG	sarcosine oxidase subunit gamma	6100135	6100770	+	211	11	3.26258	1.95126	0.59807		7	6	-1	0.85714
PA3219	-	hypothetical protein	3608117	3608929	-	270	16	2.46986	1.47724	0.59811		10	6	-4	0.6
PA3032	snr1	cytochrome C Snr1	3395325	3396728	-	467	21	3.30271	1.97578	0.59823		12	10	0	1
PA0537	-	hypothetical protein	596274	596882	-	202	17	4.61084	2.75862	0.59829		16	14	0	1
PA5369.4	-	Ile tRNA	6043067	6043143	-	77	8	15.013	8.98701	0.59862		13	16	0	1
PA2976	rne	ribonuclease E	3332881	3336054	+	1057	14	0.325772	0.195022	0.59865		6	5	-1	0.83333
PA2133	-	hypothetical protein	2348538	2349395	+	285	10	1.06294	0.636364	0.59868		8	6	-2	0.75
PA5024	-	hypothetical protein	5654556	5655527	+	323	14	2.48148	1.48663	0.59909		8	6	-2	0.75
PA1980	eraR	response regulator EraR	2165876	2166553	+	225	6	0.356932	0.213864	0.59917		6	4	-2	0.66667
PA2479	-	two-component response regulator	2797735	2798415	+	226	10	1.16153	0.696035	0.59924		9	5	-4	0.55556
PA4083	cupB4	chaperone CupB4	4564684	4565424	-	246	13	3.04723	1.82726	0.59965		10	9	-1	0.9
PA0520	nirQ	regulatory protein NirQ	580316	581098	+	260	13	2.40868	1.44444	0.59968		9	7	-2	0.77778
PA4830	-	hypothetical protein	5421899	5422438	+	179	9	2.37778	1.42593	0.59969		10	9	-1	0.9
PA5444	-	hypothetical protein	6133312	6133740	+	142	10	1.50816	0.904429	0.59969		12	8	-2	0.8
PA0615	-	hypothetical protein	675861	676376	+	171	10	4.99419	2.99806	0.60031		9	6	-3	0.66667
PA0625	-	hypothetical protein	683599	685836	+	745	37	2.97766	1.7882	0.60054		12	11	0	1
PA0387	-	deoxyribonucleotide triphosphate pyrophosphatase	428861	429454	-	197	4	0.484848	0.291246	0.60069		3	2	-1	0.66667
PA3189	-	sugar ABC transporter permease	3579351	3580283	-	310	15	1.24544	0.748124	0.60069		13	10	0	1
PA1031	-	hypothetical protein	1118158	1119519	+	453	15	1.68796	1.01395	0.6007		10	8	-2	0.8
PA3315	-	ABC transporter permease	3717605	3718438	+	277	14	1.8801	1.1295	0.60077		11	8	-2	0.8
PA0565	-	hypothetical protein	621695	622033	+	112	4	1.02065	0.613569	0.60116		6	7	1	1.16667
PA2515	xylL	1,6-dihydroxycyclohexa-2,4-diene-1-carboxylate dehydrogenase	2832369	2833130	-	253	11	1.29396	0.778215	0.60142		10	5	-5	0.5
PA5413	ltaA	low specificity l-threonine aldolase	6092046	6093086	-	346	15	1.57733	0.949087	0.60171		9	9	0	1
PA4300	tadC	protein TadC	4824121	4825032	-	303	13	1.06579	0.641447	0.60185		9	7	-2	0.77778
PA4180	-	acetolactate synthase	4676282	4677925	-	547	20	2.17336	1.31022	0.60285		10	8	-2	0.8
PA0676	vreR	sigma factor regulator VreR	735487	736446	+	319	17	1.96667	1.18646	0.60328		11	7	-3	0.7
PA1861	modC	molybdenum transporter ModC	2020625	2021710	-	361	12	1.00829	0.608656	0.60365		8	6	-2	0.75
PA1492	-	hypothetical protein	1619907	1620263	+	118	4	1.98599	1.19888	0.60367		4	3	-1	0.75
PA4195	-	ABC transporter	4692126	4692956	-	276	9	1.86161	1.12395	0.60375		7	6	-1	0.85714
PA0069	-	hypothetical protein	81116	82174	+	352	13	1.56846	0.94712	0.60385		9	5	-4	0.55556
PA1308	-	hypothetical protein	1418765	1419289	+	174	8	3.76	2.27048	0.60385		9	6	-3	0.66667
PA0182	-	3-ketoacyl-ACP reductase	207071	207823	+	250	14	2.75564	1.66401	0.60386		10	6	-4	0.6
PA1912	femI	ECF sigma factor FemI	2085423	2085929	-	168	7	2.72584	1.64694	0.6042		7	6	-1	0.85714
PA4919	pncB1	nicotinate phosphoribosyltransferase	5518483	5519682	+	399	20	3.605	2.18167	0.60518		15	11	0	1
PA0746	-	acyl-CoA dehydrogenase	813329	814492	-	387	19	2.88574	1.74656	0.60524		13	11	0	1
PA1104	fliI	flagellum-specific ATP synthase	1196021	1197376	+	451	9	0.415192	0.251475	0.60568		5	4	-1	0.8
PA1179	phoP	two-component response regulator PhoP	1277688	1278365	+	225	11	3.48378	2.11209	0.60627		10	8	-2	0.8
PA5484	-	two-component sensor	6174694	6176481	+	595	27	3.61353	2.19183	0.60656		10	10	0	1
PA4579	-	hypothetical protein	5126713	5128569	+	618	39	3.9413	2.39149	0.60678		19	14	0	1
PA4205	mexG	hypothetical protein	4705956	4706402	+	148	5	0.973154	0.590604	0.6069		5	3	-2	0.6
PA5411	gbcB	protein GbcB	6087099	6088199	+	366	17	1.703	1.03361	0.60693		11	8	-2	0.8
PA4593	-	ABC transporter permease	5144527	5145720	-	397	14	1.67085	1.01424	0.60702		9	7	-2	0.77778
PA3779	-	hypothetical protein	4237693	4238733	+	346	22	2.5975	1.57829	0.60762		13	7	-3	0.7
PA4131	-	iron-sulfur protein	4619314	4621035	+	573	23	3.29733	2.00407	0.60778		11	8	-2	0.8
PA0559	-	hypothetical protein	616371	617549	-	392	14	1.96692	1.19593	0.60802		8	8	0	1
PA3872	narI	respiratory nitrate reductase subunit gamma	4335276	4335959	-	227	11	3.47222	2.11257	0.60842		11	8	-2	0.8
PA1175	napD	NapD protein of periplasmic nitrate reductase	1275795	1276124	-	109	6	1.78182	1.08485	0.60884		8	5	-3	0.625
PA4111	-	hypothetical protein	4595287	4595685	+	132	3	0.744361	0.453634	0.60943		4	3	-1	0.75
PA3947	rocR	protein RocR	4426952	4428130	-	392	18	2.38083	1.45123	0.60955		12	9	-1	0.9
PA5125	ntrC	two-component response regulator NtrC	5773377	5774807	+	476	16	1.116	0.680643	0.60989		10	8	-2	0.8
PA1746	-	hypothetical protein	1888407	1888913	+	168	11	1.58974	0.970414	0.61042		11	7	-3	0.7
PA0157	-	resistance-nodulation-cell division (RND) efflux membrane fusion protein	178455	179525	+	356	14	2.43044	1.48366	0.61045		10	8	-2	0.8
PA1123	-	hypothetical protein	1216120	1216440	-	106	8	5.19938	3.17445	0.61055		8	7	-1	0.875
PA5229	-	hypothetical protein	5885486	5885944	+	152	15	6.15904	3.76253	0.61089		15	11	0	1
PA3927	-	transcriptional regulator	4402638	4403426	+	262	10	1.34221	0.820025	0.61095		10	6	-4	0.6
PA2689	-	hypothetical protein	3042502	3043416	+	304	11	1.28962	0.787978	0.61102		9	6	-3	0.66667
PA5394	cls	cardiolipin synthetase	6071912	6073384	-	490	16	1.1609	0.709437	0.61111		8	6	-2	0.75
PA0037	trpI	transcriptional regulator TrpI	39202	40089	+	295	20	2.52252	1.54167	0.61116		13	12	0	1
PA4574	-	hypothetical protein	5121899	5122387	-	162	11	5.46012	3.33742	0.61124		11	8	-2	0.8
PA1088	-	hypothetical protein	1175614	1176375	+	253	6	0.895013	0.547244	0.61144		4	3	-1	0.75
PA5190	-	nitroreductase	5843198	5843800	-	200	6	1.59204	0.973466	0.61146		6	5	-1	0.83333
PA4936	-	rRNA methylase	5537953	5538699	-	248	12	2.16734	1.32664	0.61211		11	10	0	1
PA5057	phaD	poly(3-hydroxyalkanoic acid) depolymerase	5697198	5698055	+	285	6	0.658508	0.403263	0.61239		6	3	-3	0.5
PA1839	-	ribosomal RNA large subunit methyltransferase N	1997509	1998549	-	346	8	1.1633	0.712776	0.61272		6	5	-1	0.83333
PA0464	creC	sensory histidine kinase CreC	523943	525367	+	474	14	1.46807	0.899649	0.61281		7	7	0	1
PA0410	pilI	twitching motility protein PilI	450509	451045	+	178	10	3.3594	2.05959	0.61308		11	9	-1	0.9
PA3512	-	ABC transporter permease	3927558	3928334	-	258	6	0.499356	0.306306	0.6134		6	3	-3	0.5
PA5330	-	hypothetical protein	6000761	6001378	-	205	8	3.84304	2.35922	0.61389		8	6	-2	0.75
PA4491	-	hypothetical protein	5025614	5027383	-	589	32	2.45254	1.50565	0.61391		16	12	0	1
PA1512	hcpA	secreted protein Hcp	1644207	1644725	-	172	27	3.33911	2.0501	0.61396		27	21	0	1
PA3261	-	hypothetical protein	3648170	3648916	+	248	7	2.43106	1.49264	0.61399		7	7	0	1
PA3934	-	hypothetical protein	4410993	4413029	-	678	33	2.05056	1.2592	0.61408		11	8	-2	0.8
PA4943	-	GTP-binding protein	5547083	5548384	-	433	19	2.82565	1.73656	0.61457		10	8	-2	0.8
PA5132	-	hypothetical protein	5779995	5780813	+	272	16	1.42002	0.873016	0.61479		12	6	-4	0.6
PA5188	-	3-hydroxyacyl-CoA dehydrogenase	5840897	5842132	-	411	20	2.10437	1.2945	0.61515		13	12	0	1
PA2191	exoY	adenylate cyclase	2410344	2411480	-	378	15	2.12313	1.30607	0.61516		10	8	-2	0.8
PA3836	-	hypothetical protein	4297250	4298227	+	325	14	2.71063	1.66769	0.61524		10	7	-3	0.7
PA0847	-	hypothetical protein	925007	927214	-	735	45	3.47871	2.1413	0.61554		13	14	0	1
PA3337	rfaD	ADP-L-glycero-D-manno-heptose-6-epimerase	3746078	3747076	-	332	8	1.19019	0.732733	0.61564		7	6	-1	0.85714
PA5325	-	hypothetical protein	5996036	5996986	+	316	17	6.07045	3.73817	0.6158		10	8	-2	0.8
PA3971	-	hypothetical protein	4450447	4450878	-	143	14	5.90046	3.63426	0.61593		14	11	0	1
PA0480	-	hydrolase	540839	541636	+	265	17	2.88221	1.77569	0.61609		14	9	-1	0.9
PA4349	-	hypothetical protein	4877691	4878587	-	298	14	0.920847	0.567447	0.61622		11	7	-3	0.7
PA4389	speA	3-ketoacyl-ACP reductase	4919042	4919800	+	252	8	3.74572	2.30962	0.6166		8	8	0	1
PA5082	-	ABC transporter	5720950	5721849	-	299	31	6.28667	3.87667	0.61665		21	17	0	1
PA4294	-	hypothetical protein	4819358	4819864	-	168	11	3.54635	2.18738	0.6168		11	7	-3	0.7
PA1470	-	short-chain dehydrogenase	1598221	1598958	+	245	12	2.08808	1.28862	0.61713		11	8	-2	0.8
PA2664	fhp	nitric oxide dioxygenase	3012592	3013773	-	393	13	1.22927	0.758883	0.61734		8	4	-4	0.5
PA0557	-	hypothetical protein	614952	615608	-	218	12	5.51446	3.40487	0.61744		9	7	-2	0.77778
PA5108	-	hypothetical protein	5751527	5751784	-	85	5	2.07752	1.28295	0.61754		7	6	-1	0.85714
PA3958	-	hypothetical protein	4437390	4438529	+	379	12	1.67895	1.03684	0.61755		11	9	-1	0.9
PA2468	foxI	ECF sigma factor FoxI	2786365	2786883	-	172	8	1.17534	0.726397	0.61803		7	5	-2	0.71429
PA3053	-	hydrolytic enzyme	3417113	3418120	+	335	16	1.68849	1.04365	0.6181		15	11	0	1
PA0939	-	hypothetical protein	1029825	1030151	-	108	7	6.78287	4.19572	0.61858		7	6	-1	0.85714
PA0879	-	acyl-CoA dehydrogenase	961370	962530	+	386	15	2.02412	1.25237	0.61872		9	8	-1	0.88889
PA0134	-	guanine deaminase	151936	153306	-	456	8	0.528082	0.326769	0.61878		6	4	-2	0.66667
PA1539	-	hypothetical protein	1677559	1678407	+	282	11	1.30624	0.809187	0.61948		9	8	-1	0.88889
PA4165	-	transcriptional regulator	4660563	4662053	-	496	23	1.83032	1.13548	0.62037		11	7	-3	0.7
PA4855	purD	phosphoribosylamine--glycine ligase	5450757	5452046	+	429	12	0.839535	0.52093	0.6205		6	5	-1	0.83333
PA4148	-	short-chain dehydrogenase	4641711	4642511	+	266	7	0.915106	0.56804	0.62074		6	5	-1	0.83333
PA0326	-	ABC transporter ATP-binding protein	366080	367129	-	349	17	2.48286	1.5419	0.62102		9	7	-2	0.77778
PA3281	-	hypothetical protein	3674570	3675160	-	196	10	3.67343	2.28257	0.62137		9	7	-2	0.77778
PA1219	-	hypothetical protein	1320386	1321000	-	204	10	1.5935	0.990244	0.62143		10	7	-3	0.7
PA5247	-	hypothetical protein	5907848	5908330	-	160	5	1.52795	0.950311	0.62195		5	4	-1	0.8
PA4172	-	nuclease	4668490	4669290	+	266	7	0.987516	0.614232	0.622		7	3	-4	0.42857
PA4709	-	hemin degrading factor	5287972	5289036	-	354	12	0.842254	0.523944	0.62207		11	8	-2	0.8
PA5522	-	glutamine synthetase	6214434	6215801	-	455	17	2.19444	1.36623	0.62258		9	7	-2	0.77778
PA3702	wspR	two-component response regulator	4143788	4144831	-	347	14	1.5182	0.945402	0.62271		9	8	-1	0.88889
PA3546	algX	alginate biosynthesis protein AlgX	3971586	3973010	+	474	9	0.485614	0.302456	0.62283		5	4	-1	0.8
PA0776	-	hypothetical protein	843723	844295	-	190	8	1.47818	0.921466	0.62338		7	3	-4	0.42857
PA1901	phzC2	phenazine biosynthesis protein PhzC	2071721	2072938	+	405	17	0.897373	0.559934	0.62397		10	8	-2	0.8
PA3483	-	hypothetical protein	3897391	3898191	+	266	7	0.60799	0.379526	0.62423		7	5	-2	0.71429
PA5118	thiI	thiamine biosynthesis protein ThiI	5764693	5766147	-	484	14	0.907216	0.566323	0.62424		8	7	-1	0.875
PA3620	mutS	DNA mismatch repair protein MutS	4054525	4057092	+	855	29	1.19393	0.745327	0.62427		10	9	-1	0.9
PA4844	-	chemotaxis transducer	5437785	5439758	+	657	38	3.2001	1.99848	0.62451		15	12	0	1
PA1658	-	hypothetical protein	1805753	1807228	+	491	13	0.873984	0.54607	0.62481		7	5	-2	0.71429
PA0247	pobA	4-hydroxybenzoate 3-monooxygenase	279574	280758	-	394	11	1.96878	1.23038	0.62495		7	4	-3	0.57143
PA5356	glcC	DNA-binding transcriptional regulator GlcC	6023907	6024662	+	251	19	3.4246	2.14021	0.62495		16	11	0	1
PA2136	-	hypothetical protein	2351906	2352430	-	174	3	0.350476	0.219048	0.625		3	3	0	1
PA3794	-	hypothetical protein	4253063	4253518	-	151	6	1.83772	1.14912	0.6253		6	5	-1	0.83333
PA3835	-	hypothetical protein	4294255	4294605	-	116	5	2	1.25071	0.62536		6	3	-3	0.5
PA4085	cupB2	chaperone CupB2	4568277	4569023	-	248	23	6.59304	4.12718	0.62599		22	16	0	1
PA4348	-	hypothetical protein	4876821	4877606	-	261	12	1.47328	0.922392	0.62608		8	5	-3	0.625
PA3298	-	hypothetical protein	3695179	3695481	-	100	3	0.627063	0.392739	0.62632		3	3	0	1
PA5346	-	hypothetical protein	6015141	6016550	+	469	24	2.1922	1.37305	0.62633		12	10	0	1
PA1909	-	hypothetical protein	2080661	2081812	-	383	10	1.25868	0.789062	0.6269		7	6	-1	0.85714
PA4224	pchG	pyochelin biosynthetic protein PchG	4730323	4731372	-	349	17	1.28667	0.806667	0.62694		13	8	-2	0.8
PA4774	-	hypothetical protein	5362146	5363195	+	349	8	0.36	0.225714	0.62698		6	3	-3	0.5
PA0844	plcH	hemolytic phospholipase C	919258	921450	-	730	27	1.67396	1.0497	0.62708		11	9	-1	0.9
PA3080	-	hypothetical protein	3455266	3456363	-	365	11	1.4827	0.929872	0.62715		8	5	-3	0.625
PA1107	-	hypothetical protein	1198750	1199946	-	398	18	2.56224	1.60735	0.62732		11	8	-2	0.8
PA5121	-	hypothetical protein	5768442	5770649	-	735	33	2.46513	1.5471	0.6276		10	9	-1	0.9
PA3960	-	hypothetical protein	4439377	4439784	+	135	6	3.14706	1.97549	0.62773		6	4	-2	0.66667
PA5318	-	hypothetical protein	5988081	5988629	+	182	20	5.4827	3.44444	0.62824		20	12	0	1
PA3236	-	glycine betaine-binding protein	3623686	3624543	-	285	12	1.33333	0.839161	0.62937		9	8	-1	0.88889
PA0113	-	protoheme IX farnesyltransferase	134319	135233	+	304	13	3.52678	2.21967	0.62938		11	9	-1	0.9
PA3825	-	hypothetical protein	4282078	4283658	-	526	29	3.12397	1.96711	0.62968		15	13	0	1
PA5544	-	hypothetical protein	6236226	6238250	-	674	32	2.96346	1.86617	0.62973		15	14	0	1
PA4155	-	hypothetical protein	4648999	4650306	-	435	21	1.58028	0.995413	0.6299		15	11	0	1
PA0590	apaH	diadenosine tetraphosphatase	649307	650158	-	283	13	0.793427	0.5	0.63018		11	4	-6	0.4
PA0785	azoR1	FMN-dependent NADH-azoreductase AzoR	857998	858636	+	212	12	3.22379	2.03286	0.63058		11	10	0	1
PA2697	-	hypothetical protein	3050331	3050612	-	93	7	3.85106	2.42908	0.63076		8	9	1	1.125
PA0349	-	hypothetical protein	392185	393225	+	346	14	1.82901	1.1537	0.63078		9	4	-5	0.44444
PA0391	-	hypothetical protein	431858	433825	-	655	25	1.57165	0.991362	0.63078		11	8	-2	0.8
PA0237	-	oxidoreductase	267638	268681	+	347	11	1.85536	1.1705	0.63087		8	7	-1	0.875
PA0545	-	hypothetical protein	602346	603650	+	434	38	3.49808	2.2069	0.63089		20	10	0	1
PA4200	-	hypothetical protein	4700000	4700866	+	288	12	1.28489	0.810842	0.63106		7	5	-2	0.71429
PA5003	-	hypothetical protein	5621030	5621926	-	298	4	0.136009	0.0858417	0.63115		4	1	-3	0.25
PA2954	-	hypothetical protein	3314495	3315064	-	189	3	0.4	0.252632	0.63158		3	2	-1	0.66667
PA5415	glyA1	serine hydroxymethyltransferase	6094024	6095277	+	417	32	1.72727	1.09091	0.63158		21	16	0	1
PA5171	arcA	arginine deiminase	5822380	5823636	+	418	18	2.1599	1.36436	0.63168		9	7	-2	0.77778
PA4883	-	hypothetical protein	5478973	5479587	-	204	5	0.419512	0.265041	0.63178		4	3	-1	0.75
PA2872	-	hypothetical protein	3224614	3225384	-	256	12	1.15564	0.73022	0.63187		9	6	-3	0.66667
PA2616	trxB1	thioredoxin reductase	2959468	2960418	+	316	17	3.0694	1.94111	0.63241		11	10	0	1
PA4528	pilD	type 4 prepilin peptidase PilD	5072695	5073567	+	290	11	2.23139	1.41123	0.63244		10	8	-2	0.8
PA5418	soxA	sarcosine oxidase subunit alpha	6097024	6100041	+	1005	39	1.64182	1.03844	0.63249		9	9	0	1
PA5170	arcD	arginine/ornithine antiporter	5820910	5822358	+	482	33	4.07384	2.57695	0.63256		14	11	0	1
PA2573	-	chemotaxis transducer	2909010	2910617	-	535	22	2.46953	1.56219	0.63259		10	7	-3	0.7
PA5423	-	hypothetical protein	6104189	6104737	-	182	8	1.99818	1.26412	0.63263		8	4	-4	0.5
PA5377	-	ABC transporter permease	6054594	6055433	-	279	13	4.80238	3.03929	0.63287		8	8	0	1
PA1117	-	hypothetical protein	1211407	1211781	-	124	9	2.67467	1.69333	0.6331		9	7	-2	0.77778
PA5495	thrB	homoserine kinase	6186927	6187877	+	316	20	2.93586	1.8591	0.63324		14	12	0	1
PA4117	bphP	phytochrome BphP	4604621	4606807	+	728	26	2.27389	1.44033	0.63342		12	10	0	1
PA4825	mgtA	Mg(2+) transport ATPase	5415413	5418124	-	903	25	1.50111	0.950959	0.63351		9	7	-2	0.77778
PA0318	-	hypothetical protein	358167	358832	+	221	9	1.68468	1.06757	0.63369		7	6	-1	0.85714
PA2875	-	hypothetical protein	3228337	3229254	-	305	9	1.17538	0.745098	0.63392		6	5	-1	0.83333
PA0300	spuD	polyamine transporter	338437	339540	+	367	11	1.48007	0.938406	0.63403		7	5	-2	0.71429
PA1542	-	hypothetical protein	1679361	1680197	-	278	9	1.88053	1.19235	0.63405		7	4	-3	0.57143
PA1094	fliD	flagellar capping protein FliD	1185060	1186484	+	474	20	2.53684	1.60912	0.6343		8	8	0	1
PA4167	-	2,5-diketo-D-gluconate reductase B	4662693	4663511	-	272	28	5.58242	3.5409	0.6343		19	15	0	1
PA0308	-	hypothetical protein	349050	350069	+	339	16	2.81765	1.78725	0.63431		13	12	0	1
PA5234	-	oxidoreductase	5891683	5892660	+	325	25	2.89673	1.83742	0.63431		14	11	0	1
PA0470	fiuA	ferrichrome receptor FiuA	530029	532437	-	802	19	1.2748	0.809465	0.63497		6	6	0	1
PA4675	-	TonB-dependent receptor	5243178	5245406	+	742	24	1.78466	1.13324	0.63499		7	6	-1	0.85714
PA3594	-	transcriptional regulator	4028653	4029540	+	295	12	1.21959	0.774775	0.63527		10	6	-4	0.6
PA5299	-	hypothetical protein	5967286	5969145	-	619	35	3.25323	2.06667	0.63527		13	9	-1	0.9
PA5468	-	citrate transporter	6156854	6158158	+	434	20	2.71188	1.72414	0.63577		11	10	0	1
PA3699	-	transcriptional regulator	4139959	4140672	-	237	6	0.438375	0.278711	0.63578		4	2	-2	0.5
PA1603	-	transcriptional regulator	1746231	1746653	-	140	7	2.73995	1.74232	0.63589		7	5	-2	0.71429
PA0668.2	-	Ile tRNA	723696	723772	+	77	8	14.026	8.92208	0.63611		13	15	0	1
PA3165	hisC2	histidinol-phosphate aminotransferase	3552979	3554088	-	369	15	1.43874	0.915315	0.63619		11	9	-1	0.9
PA3334	-	acyl carrier protein	3743700	3743939	+	79	5	3.3125	2.10833	0.63648		6	4	-2	0.66667
PA5322	algC	phosphomannomutase	5991168	5993774	+	868	37	4.28193	2.72574	0.63657		21	17	0	1
PA3608	potB	polyamine transporter PotB	4042175	4043068	+	297	15	1.80984	1.15213	0.63659		13	9	-1	0.9
PA4592	-	hypothetical protein	5143053	5144534	-	493	22	4.00135	2.54723	0.63659		13	13	0	1
PA0671	-	hypothetical protein	732102	732653	-	183	10	2.24457	1.42935	0.6368		10	8	-2	0.8
PA1484	-	transcriptional regulator	1609738	1610544	-	268	8	1.16357	0.741016	0.63685		7	4	-3	0.57143
PA4297	tadG	protein TadG	4821385	4823055	-	556	19	1.94554	1.23998	0.63734		8	7	-1	0.875
PA4500	-	ABC transporter	5037074	5038675	+	533	35	3.43508	2.19039	0.63765		19	13	0	1
PA4980	-	enoyl-CoA hydratase	5592633	5593424	-	263	7	1.30682	0.833333	0.63768		6	5	-1	0.83333
PA4753	-	hypothetical protein	5338618	5338932	+	104	3	3.72698	2.37778	0.63799		4	2	-2	0.5
PA0943	-	hypothetical protein	1031386	1032102	-	238	14	2.90795	1.85774	0.63885		14	12	0	1
PA0949	wrbA	Trp repressor binding protein WrbA	1036579	1037175	-	198	8	1.53601	0.981575	0.63904		8	7	-1	0.875
PA1142	-	transcriptional regulator	1233297	1234013	-	238	18	2.80893	1.79637	0.63952		15	14	0	1
PA0194	-	hypothetical protein	222555	223454	+	299	17	2.28556	1.46222	0.63977		12	10	0	1
PA4549	fimT	type 4 fimbrial biogenesis protein FimT	5097597	5098106	+	169	4	0.943137	0.603922	0.64033		4	4	0	1
PA0164	-	gamma-glutamyltranspeptidase	186832	188448	+	538	19	1.5974	1.02288	0.64034		8	7	-1	0.875
PA0620	-	bacteriophage protein	678821	680896	+	691	26	3.95761	2.53468	0.64046		11	9	-1	0.9
PA4724	-	glutamyl-Q tRNA(Asp) synthetase	5302900	5303781	+	293	15	1.37868	0.88322	0.64063		9	7	-2	0.77778
PA2529	-	hypothetical protein	2855548	2856981	+	477	23	1.66179	1.06485	0.64079		10	7	-3	0.7
PA0412	pilK	methyltransferase PilK	453239	454114	+	291	14	2.32648	1.49087	0.64082		10	9	-1	0.9
PA2763a	-	hypothetical protein	3122856	3123044	+	62	8	6.14286	3.93651	0.64083		12	7	-3	0.7
PA4045	-	hypothetical protein	4528782	4529579	-	265	5	0.551378	0.353383	0.64091		4	4	0	1
PA3430	-	aldolase	3838778	3839557	-	259	10	1.8641	1.19487	0.64099		7	6	-1	0.85714
PA3486	-	hypothetical protein	3900233	3902659	+	808	62	1.76844	1.13391	0.64119		21	20	0	1
PA4854	purH	bifunctional phosphoribosylaminoimidazolecarboxamide formyltransferase/IMP cyclohydrolase	5449046	5450653	+	535	11	0.30908	0.198383	0.64185		6	3	-3	0.5
PA4970	-	hypothetical protein	5579653	5580111	-	152	11	4.4902	2.88235	0.64192		12	8	-2	0.8
PA0529	-	hypothetical protein	587997	588698	+	233	11	1.99715	1.28205	0.64194		11	7	-3	0.7
PA4280.4	-	Ile tRNA	4792055	4792131	-	77	8	13.8571	8.8961	0.64199		13	15	0	1
PA0899	aruB	succinylarginine dihydrolase	982885	984231	+	448	17	1.73794	1.11581	0.64203		10	9	-1	0.9
PA5219	-	hypothetical protein	5876664	5877857	+	397	28	3.33082	2.14154	0.64295		16	14	0	1
PA3852	-	hypothetical protein	4312707	4313642	-	311	14	1.98504	1.27671	0.64316		11	8	-2	0.8
PA4435	-	acyl-CoA dehydrogenase	4967313	4968458	-	381	25	3.32199	2.137	0.64329		20	14	0	1
PA0031	betC	choline sulfatase	33000	34511	-	503	12	0.837302	0.539021	0.64376		6	4	-2	0.66667
PA5509	-	hypothetical protein	6200966	6201634	+	222	11	1.9148	1.23318	0.64403		9	7	-2	0.77778
PA4690.2	-	23S ribosomal RNA	5264362	5267252	-	2891	25	0.694569	0.447596	0.64442		8	8	0	1
PA4107	-	hypothetical protein	4590396	4590863	-	155	3	1.13034	0.728632	0.64461		3	4	1	1.33333
PA5114	-	hypothetical protein	5757738	5761343	-	1201	56	2.02912	1.3081	0.64466		16	11	0	1
PA5023	-	hypothetical protein	5652945	5654405	+	486	14	1.18275	0.762491	0.64468		9	8	-1	0.88889
PA5022	-	potassium efflux protein KefA	5649522	5652878	+	1118	53	2.70211	1.74293	0.64502		16	11	0	1
PA3866	-	pyocin protein	4327697	4329991	-	764	57	6.53943	4.21874	0.64512		19	17	0	1
PA0196	pntB	pyridine nucleotide transhydrogenase subunit beta	225603	227039	+	478	19	1.88587	1.21712	0.64539		10	8	-2	0.8
PA4813	lipC	lipase LipC	5402016	5402945	-	309	18	2.20215	1.42151	0.64551		13	9	-1	0.9
PA0078	-	hypothetical protein	95048	96397	-	449	17	1.73333	1.11926	0.64573		10	8	-2	0.8
PA3138	uvrB	excinuclease ABC subunit B	3520548	3522560	-	670	36	2.2916	1.47988	0.64578		13	10	0	1
PA4646	upp	uracil phosphoribosyltransferase	5212833	5213471	+	212	11	2.67136	1.7277	0.64675		11	7	-3	0.7
PA3776	-	transcriptional regulator	4234275	4235183	+	302	22	2.72717	1.76458	0.64704		18	10	0	1
PA4791	-	hypothetical protein	5378908	5379528	+	206	8	2.99356	1.93881	0.64766		8	7	-1	0.875
PA4034	aqpZ	aquaporin Z	4514695	4515384	+	229	17	3.51449	2.27681	0.64784		15	13	0	1
PA2720	-	hypothetical protein	3074580	3075218	-	212	9	2.33333	1.51174	0.64789		9	7	-2	0.77778
PA1265	-	hypothetical protein	1373945	1374847	+	300	9	0.972315	0.630122	0.64806		6	6	0	1
PA2275	-	alcohol dehydrogenase	2504375	2505436	-	353	13	1.78814	1.15913	0.64824		9	9	0	1
PA0017	-	hypothetical protein	18767	20071	-	434	12	0.333333	0.216092	0.64828		6	3	-3	0.5
PA3052	-	hypothetical protein	3416061	3417041	+	326	19	4.62793	3.00102	0.64846		10	11	0	1
PA1072	braE	leucine/isoleucine/valine ABC transporter permease	1159422	1160675	-	417	13	1.80861	1.17305	0.64859		9	7	-2	0.77778
PA0365	-	hypothetical protein	408901	409449	-	182	7	1.2714	0.825137	0.649		8	4	-4	0.5
PA0361	-	gamma-glutamyltranspeptidase	404386	406119	-	577	31	2.07036	1.34371	0.64903		14	13	0	1
PA2420	-	porin	2702926	2704344	+	472	14	1.09514	0.711064	0.64929		7	6	-1	0.85714
PA1001	phnA	anthranilate synthase component I	1083972	1085564	+	530	26	1.96234	1.27495	0.64971		12	10	0	1
PA1177	napE	periplasmic nitrate reductase protein NapE	1276617	1276784	-	55	3	3.92857	2.55357	0.65		6	6	0	1
PA0820	-	hypothetical protein	896416	897228	+	270	12	2.33087	1.51538	0.65013		8	5	-3	0.625
PA0685	-	type II secretion system protein	741925	744336	+	803	36	1.88972	1.22927	0.6505		10	9	-1	0.9
PA1348	-	hypothetical protein	1462696	1463403	+	235	6	1.49153	0.970339	0.65057		6	7	1	1.16667
PA4708	phuT	Heme-transporter, PhuT	5287069	5287962	-	297	11	1.66779	1.08501	0.65057		9	8	-1	0.88889
PA0799	-	helicase	876617	878608	-	663	25	1.69578	1.10341	0.65068		8	7	-1	0.875
PA4510	-	hypothetical protein	5048210	5048887	-	225	12	2.4292	1.58112	0.65088		8	7	-1	0.875
PA4851	-	hypothetical protein	5446179	5447444	+	421	16	3.45498	2.24961	0.65112		10	10	0	1
PA3596	-	methylated-DNA--protein-cysteine methyltransferase	4031165	4032238	-	357	21	3.14246	2.04655	0.65126		14	11	0	1
PA2378	-	aldehyde dehydrogenase	2629916	2632231	-	771	28	1.28541	0.837219	0.65133		12	7	-3	0.7
PA5310	-	hypothetical protein	5979194	5980783	+	529	41	3.34088	2.1761	0.65136		17	11	0	1
PA5251	-	hypothetical protein	5912027	5912605	-	192	12	3.36615	2.19344	0.65162		12	9	-1	0.9
PA3795	-	oxidoreductase	4253699	4254649	+	316	14	2.56046	1.66877	0.65175		10	9	-1	0.9
PA0727	-	hypothetical protein	794501	795793	+	430	32	5.03171	3.28074	0.65201		16	16	0	1
PA2408	-	ABC transporter ATP-binding protein	2691110	2691865	+	251	6	0.752646	0.490741	0.65202		5	4	-1	0.8
PA4819	-	glycosyl transferase family protein	5409306	5410280	-	324	8	0.984615	0.642051	0.65208		6	5	-1	0.83333
PA3476	rhlI	autoinducer synthesis protein RhlI	3889139	3889744	-	201	7	2.62871	1.71452	0.65223		7	5	-2	0.71429
PA0525	-	dinitrification protein NorD	583857	585695	+	612	20	2.01033	1.31158	0.65242		8	8	0	1
PA1077	flgB	flagellar basal-body rod protein FlgB	1164275	1164682	+	135	5	1.45343	0.948529	0.65261		5	4	-1	0.8
PA5369.2	-	23S ribosomal RNA	6039846	6042736	-	2891	24	0.70045	0.457281	0.65284		7	8	1	1.14286
PA4182	-	hypothetical protein	4678957	4679595	+	212	3	1.33959	0.874804	0.65304		3	3	0	1
PA1656	-	hypothetical protein	1803626	1805182	+	518	16	1.6596	1.08414	0.65325		10	7	-3	0.7
PA4109	ampR	transcriptional regulator AmpR	4592990	4593880	-	296	12	1.4927	0.975309	0.65338		10	8	-2	0.8
PA3185	-	hypothetical protein	3574846	3575697	-	283	17	2.79812	1.82864	0.65352		14	9	-1	0.9
PA3950	-	ATP-dependent RNA helicase	4430599	4431948	-	449	20	1.3963	0.912593	0.65358		10	8	-2	0.8
PA4280.2	-	23S ribosomal RNA	4788836	4791724	-	2889	25	0.675666	0.441675	0.65369		8	8	0	1
PA0203	-	ABC transporter	232066	233100	-	344	16	2.3401	1.53043	0.654		10	7	-3	0.7
PA0224	-	class II aldolase/adducin domain-containing protein	253854	254636	-	260	8	1.41379	0.924649	0.65402		6	5	-1	0.83333
PA0649	trpG	anthranilate synthase component II	703477	704082	+	201	15	4.22112	2.76073	0.65403		14	10	0	1
PA4187	-	major facilitator superfamily (MFS) transporter	4683697	4685025	+	442	17	1.30098	0.851016	0.65414		8	7	-1	0.875
PA5266	-	hypothetical protein	5930602	5932677	-	691	41	2.22351	1.45472	0.65425		13	11	0	1
PA0467	-	hypothetical protein	527324	527944	-	206	12	2.67955	1.75362	0.65445		11	8	-2	0.8
PA4905	vanB	vanillate O-demethylase	5504121	5505074	+	317	12	1.58281	1.03669	0.65497		11	11	0	1
PA5124	ntrB	two-component sensor NtrB	5772298	5773374	+	358	19	4.14578	2.71588	0.6551		12	10	0	1
PA0040	-	hypothetical protein	41113	42801	+	562	37	1.86619	1.22262	0.65514		15	12	0	1
PA1737	-	3-hydroxyacyl-CoA dehydrogenase	1880199	1882343	+	714	18	0.581352	0.380886	0.65517		8	4	-4	0.5
PA1363	-	ECF subfamily sigma-70 factor	1474727	1475467	+	246	14	4.23077	2.77193	0.65518		13	12	0	1
PA4364	-	hypothetical protein	4892345	4892746	+	133	4	0.527363	0.345771	0.65566		5	4	-1	0.8
PA4468	sodM	superoxide dismutase	4997439	4998050	-	203	18	4.44771	2.91667	0.65577		16	14	0	1
PA3363	amiR	aliphatic amidase regulator	3773991	3774581	-	196	4	0.526227	0.345178	0.65595		4	2	-2	0.5
PA3864	dauR	transcriptional regulator	4324948	4325580	+	210	7	1.99368	1.30806	0.6561		7	5	-2	0.71429
PA0118	-	hypothetical protein	138001	138588	+	195	4	2.05272	1.34694	0.65617		4	5	1	1.25
PA0668.4	-	23S ribosomal RNA	724103	726993	+	2891	24	0.696645	0.457281	0.65641		7	8	1	1.14286
PA0845	-	hypothetical protein	921792	923804	-	670	26	2.49478	1.63785	0.65651		14	11	0	1
PA5355	glcD	glycolate oxidase subunit GlcD	6022203	6023702	-	499	22	0.980667	0.644	0.6567		13	10	0	1
PA3166	pheA	chorismate mutase	3554157	3555254	-	365	10	0.42714	0.28051	0.65672		6	5	-1	0.83333
PA4106	-	hypothetical protein	4589491	4590321	-	276	7	0.98556	0.647413	0.6569		5	4	-1	0.8
PA5504	-	D-methionine ABC transporter	6196316	6196993	+	225	9	1.10914	0.728614	0.65691		8	6	-2	0.75
PA5123	-	hypothetical protein	5771455	5772027	+	190	6	1.2164	0.799302	0.6571		6	4	-2	0.66667
PA4694	ilvC	ketol-acid reductoisomerase	5272455	5273471	-	338	22	4.33333	2.84759	0.65714		13	9	-1	0.9
PA3012	-	hypothetical protein	3372797	3373171	-	124	4	1.136	0.746667	0.65728		5	4	-1	0.8
PA3401	-	hypothetical protein	3806070	3807242	-	390	24	3.39471	2.23274	0.65771		13	10	0	1
PA0631	-	hypothetical protein	688964	689221	+	85	5	4.04264	2.65891	0.65772		6	5	-1	0.83333
PA0458	-	major facilitator superfamily (MFS) transporter	516029	517462	-	477	24	2.12762	1.39958	0.65782		11	9	-1	0.9
PA1851	-	hypothetical protein	2011000	2012205	+	401	22	2.52985	1.66501	0.65814		16	14	0	1
PA4974	-	hypothetical protein	5584101	5585549	+	482	14	1.1049	0.727398	0.65834		9	8	-1	0.88889
PA3830	-	transcriptional regulator	4287794	4288606	-	270	20	2.92374	1.92497	0.65839		18	13	0	1
PA0744	-	enoyl-CoA hydratase	811283	812386	-	367	11	2.18659	1.44203	0.65949		6	5	-1	0.83333
PA1496	-	potassium channel	1623864	1624715	-	283	11	1.32864	0.876761	0.65989		7	5	-2	0.71429
PA4099	-	hypothetical protein	4581393	4582697	+	434	10	1.08659	0.717241	0.66008		7	6	-1	0.85714
PA4396	-	two-component response regulator	4925899	4926999	+	366	18	1.61944	1.06903	0.66012		10	8	-2	0.8
PA3492	-	hypothetical protein	3910739	3911773	+	344	14	2.02995	1.3401	0.66016		10	7	-3	0.7
PA5092	hutI	imidazolonepropionase	5732909	5734117	-	402	23	1.79074	1.1828	0.66051		12	7	-3	0.7
PA4520	-	chemotaxis transducer	5061730	5063751	-	673	27	2.63749	1.74233	0.6606		14	11	0	1
PA5048	-	nuclease	5686278	5687045	-	255	9	1.51693	1.0026	0.66094		8	5	-3	0.625
PA4284	recB	exodeoxyribonuclease V subunit beta	4801461	4805198	-	1245	17	0.157838	0.104334	0.66102		5	3	-2	0.6
PA3574	nalD	NalD protein	4006510	4007148	+	212	10	1.58372	1.04695	0.66107		8	6	-2	0.75
PA4227	pchR	transcriptional regulator PchR	4741305	4742195	-	296	11	2.21549	1.46577	0.6616		9	7	-2	0.77778
PA1875	-	hypothetical protein	2043847	2045124	+	425	8	0.326291	0.215962	0.66187		6	4	-2	0.66667
PA2955	-	hypothetical protein	3315057	3315689	-	210	5	1.21011	0.800948	0.66188		4	3	-1	0.75
PA4833	-	hypothetical protein	5424099	5424716	+	205	8	1.39806	0.925566	0.66204		7	4	-3	0.57143
PA3819	-	hypothetical protein	4275422	4275970	-	182	5	0.825137	0.546448	0.66225		5	4	-1	0.8
PA4319	-	hypothetical protein	4847507	4848487	+	326	13	1.35882	0.900102	0.66242		12	10	0	1
PA0868	-	peptidyl-tRNA hydrolase	949280	949693	+	137	6	2.1401	1.41787	0.66253		6	5	-1	0.83333
PA3874	narH	respiratory nitrate reductase subunit beta	4336708	4338249	-	513	20	1.89364	1.25486	0.66267		11	10	0	1
PA0872	phhA	phenylalanine 4-monooxygenase	952619	953407	-	262	15	3.07731	2.03929	0.66269		14	10	0	1
PA3099	xcpV	general secretion pathway protein I	3479335	3479724	-	129	5	1.73333	1.14872	0.66272		5	3	-2	0.6
PA2772	-	hypothetical protein	3130761	3131159	-	132	6	2.86967	1.90226	0.66288		7	4	-3	0.57143
PA5361	phoR	two-component sensor PhoR	6027542	6028873	+	443	21	2.50976	1.66742	0.66437		11	9	-1	0.9
PA0564	-	transcriptional regulator	620666	621577	-	303	16	2.3136	1.53728	0.66445		12	9	-1	0.9
PA3922	-	hypothetical protein	4394694	4396061	-	455	27	3.57822	2.37792	0.66456		11	11	0	1
PA0889	aotQ	arginine/ornithine transporter AotQ	973064	973753	+	229	18	4.81014	3.1971	0.66466		14	12	0	1
PA0107	-	cytochrome C oxidase assembly protein	130115	130669	+	184	9	3.51532	2.33694	0.66479		7	5	-2	0.71429
PA4688	hitB	iron (III)-transporter permease HitB	5258724	5260262	+	512	24	1.89279	1.25861	0.66495		13	9	-1	0.9
PA4800	-	hypothetical protein	5385273	5386073	-	266	5	1.06991	0.71161	0.66511		5	4	-1	0.8
PA3920	-	metal transporting P-type ATPase	4389231	4391609	+	792	42	1.49391	0.993695	0.66517		13	12	0	1
PA0978	-	hypothetical protein	1061207	1062034	-	275	26	4.343	2.8901	0.66546		22	16	0	1
PA0112	-	hypothetical protein	133220	134293	+	357	13	1.33333	0.887337	0.6655		9	4	-5	0.44444
PA2767	-	enoyl-CoA hydratase	3126252	3127220	+	322	16	1.60578	1.06914	0.66581		10	7	-3	0.7
PA0645	-	hypothetical protein	701151	701381	+	76	7	11.9307	7.94372	0.66582		9	10	1	1.11111
PA1444	fliN	flagellar motor switch protein	1573551	1574024	+	157	5	1.78903	1.19198	0.66627		5	4	-1	0.8
PA5446	-	hypothetical protein	6135709	6135912	+	67	4	2.41176	1.60784	0.66667		5	4	-1	0.8
PA0901	aruE	succinylglutamate desuccinylase	984549	985547	+	332	15	2.28128	1.52152	0.66696		12	9	-1	0.9
PA2239	pslI	protein PslI	2463996	2465099	+	367	12	0.405797	0.270833	0.66741		10	4	-6	0.4
PA5272	cyaA	adenylate cyclase	5936370	5939222	+	950	48	3.22257	2.15107	0.6675		13	12	0	1
PA3698	-	hypothetical protein	4139311	4139862	-	183	6	2.77899	1.85507	0.66754		6	5	-1	0.83333
PA0636	-	hypothetical protein	690721	692556	+	611	29	4.17484	2.78704	0.66758		12	13	0	1
PA0148	-	adenosine deaminase	168213	169163	+	316	7	1.21872	0.81388	0.66782		5	5	0	1
PA1385	-	glycosyl transferase family protein	1504605	1505729	+	374	19	2.22133	1.48356	0.66787		12	7	-3	0.7
PA3256	-	oxidoreductase	3641872	3642834	-	320	11	0.819315	0.547248	0.66793		9	5	-4	0.55556
PA2303	ambD	protein AmbD	2539063	2540082	-	339	8	0.761765	0.508824	0.66795		7	5	-2	0.71429
PA5539	-	GTP cyclohydrolase	6231662	6232558	+	298	20	4.66778	3.11929	0.66826		16	14	0	1
PA0356	-	hypothetical protein	400248	401072	+	274	19	3.43879	2.29818	0.66831		17	14	0	1
PA2261	-	2-ketogluconate kinase	2489725	2490675	+	316	10	1.13039	0.756046	0.66884		7	9	2	1.28571
PA2784	-	hypothetical protein	3141719	3142276	+	185	9	0.752688	0.503584	0.66905		9	5	-4	0.55556
PA2318	-	hypothetical protein	2556293	2556658	+	121	3	0.363388	0.243169	0.66917		3	2	-1	0.66667
PA0072	-	hypothetical protein	85085	86284	-	399	18	1.09083	0.73	0.66921		9	5	-4	0.55556
PA0521	-	cytochrome C oxidase subunit	581133	581660	+	175	13	4.30114	2.87879	0.66931		13	8	-2	0.8
PA4322	-	hypothetical protein	4851310	4852317	+	335	20	1.61806	1.08333	0.66953		13	11	0	1
PA0248	-	transcriptional regulator	280936	281802	+	288	5	0.373702	0.250288	0.66975		5	4	-1	0.8
PA5020	-	acyl-CoA dehydrogenase	5645593	5647395	+	600	27	2.20577	1.47754	0.66985		11	8	-2	0.8
PA0481	-	hypothetical protein	541679	542122	+	147	9	2.5045	1.67793	0.66996		12	8	-2	0.8
PA3041	-	hypothetical protein	3404145	3404525	+	126	7	1.30446	0.874016	0.67002		7	3	-4	0.42857
PA1824	-	hypothetical protein	1983509	1984288	-	259	8	0.753846	0.505128	0.67007		7	4	-3	0.57143
PA2267	-	transcriptional regulator	2497116	2498012	-	298	7	0.842809	0.565217	0.67063		4	5	1	1.25
PA0454	-	hypothetical protein	510589	512790	-	733	32	1.3347	0.89555	0.67098		11	9	-1	0.9
PA0358	-	hypothetical protein	402020	402598	+	192	11	3.46114	2.32297	0.67116		10	7	-3	0.7
PA3366	amiE	acylamide amidohydrolase	3776959	3777999	-	346	13	1.34966	0.90586	0.67117		7	3	-4	0.42857
PA0683	-	type II secretion system protein	740203	741348	+	381	18	2.27749	1.5288	0.67126		13	10	0	1
PA4005	-	hypothetical protein	4485824	4486180	-	118	10	3.14846	2.11485	0.67171		11	8	-2	0.8
PA0795	prpC	methylcitrate synthase	872986	874113	-	375	18	3.0922	2.07713	0.67173		10	10	0	1
PA4285	recC	exodeoxyribonuclease V subunit gamma	4805195	4808710	-	1171	13	0.109215	0.0733788	0.67188		6	2	-4	0.33333
PA0519	nirS	nitrite reductase	578394	580100	-	568	19	1.64499	1.10603	0.67236		10	8	-2	0.8
PA1093	-	hypothetical protein	1184603	1184974	+	123	5	1.55108	1.04301	0.67244		5	3	-2	0.6
PA4144	-	hypothetical protein	4636298	4637713	+	471	22	1.61653	1.08757	0.67278		13	10	0	1
PA4658	-	hypothetical protein	5226026	5226982	+	318	15	3.22257	2.16823	0.67283		10	9	-1	0.9
PA3930	cioA	cyanide insensitive terminal oxidase	4404902	4406368	-	488	13	1.47444	0.992502	0.67314		8	7	-1	0.875
PA3680	-	hypothetical protein	4122420	4123205	-	261	10	1.56997	1.05725	0.67342		10	8	-2	0.8
PA2828	-	aminotransferase	3181137	3182348	+	403	29	4.05281	2.72937	0.67345		15	12	0	1
PA1200	-	hypothetical protein	1300811	1301473	+	220	12	1.84465	1.24284	0.67375		11	8	-2	0.8
PA4120	-	transcriptional regulator	4608436	4609347	-	303	13	1.76754	1.19189	0.67432		9	9	0	1
PA3008	-	hypothetical protein	3368529	3369014	+	161	9	3.07819	2.07613	0.67447		9	6	-3	0.66667
PA1017	pauA	pimeloyl-CoA synthetase	1100930	1103077	+	715	31	2.18296	1.47253	0.67456		12	11	0	1
PA0826.2	ssrA	-	901520	901872	-	353	3	0.915014	0.617564	0.67492		3	2	-1	0.66667
PA5507	-	hypothetical protein	6198917	6199570	+	217	22	6.61009	4.46177	0.67499		19	16	0	1
PA3754	-	hypothetical protein	4205296	4205907	-	203	7	2.51634	1.69935	0.67532		6	6	0	1
PA5035	gltD	glutamate synthase subunit beta	5666234	5667667	-	477	22	2.5007	1.68898	0.6754		13	11	0	1
PA0244	-	shikimate 5-dehydrogenase	276480	277334	-	284	12	1.83158	1.23743	0.67561		8	5	-3	0.625
PA0849	trxB2	thioredoxin reductase	927880	928830	+	316	10	1.41956	0.960042	0.6763		7	6	-1	0.85714
PA5087	-	hypothetical protein	5725479	5726348	-	289	19	7.54943	5.10575	0.67631		18	18	0	1
PA0393	proC	pyrroline-5-carboxylate reductase	434830	435651	-	273	13	1.47324	0.997567	0.67713		9	6	-3	0.66667
PA3409	-	transmembrane sensor	3817546	3818532	-	328	10	0.364742	0.247214	0.67778		10	6	-4	0.6
PA5462	-	hypothetical protein	6152064	6152357	+	97	3	1.4898	1.0102	0.67808		4	4	0	1
PA1172	napC	cytochrome C protein NapC	1272200	1272796	-	198	13	2.0737	1.40704	0.67851		13	9	-1	0.9
PA0830	-	hypothetical protein	904768	905601	-	277	12	1.93285	1.31175	0.67866		9	6	-3	0.66667
PA3421	-	hypothetical protein	3829471	3830841	-	456	18	1.43545	0.974471	0.67886		9	7	-2	0.77778
PA0270	-	hypothetical protein	306174	306581	+	135	7	4.41176	2.9951	0.67889		7	6	-1	0.85714
PA1118	-	hypothetical protein	1211888	1212571	-	227	7	1.43421	0.973684	0.6789		7	5	-2	0.71429
PA4778	cueR	protein CueR	5366257	5366655	+	132	6	1.36591	0.927318	0.6789		6	3	-3	0.5
PA4582	-	hypothetical protein	5131428	5132573	+	381	16	1.04101	0.706806	0.67896		10	5	-5	0.5
PA0601	-	two-component response regulator	662754	663386	+	210	8	1.15166	0.781991	0.67901		7	5	-2	0.71429
PA0686	-	type II secretion system protein	744333	745742	+	469	17	1.97447	1.34113	0.67924		10	7	-3	0.7
PA2381	-	hypothetical protein	2633494	2633736	+	80	3	1.09053	0.740741	0.67925		5	3	-2	0.6
PA4985	-	hypothetical protein	5599884	5600975	-	363	17	1.88462	1.28022	0.6793		9	8	-1	0.88889
PA3845	-	transcriptional regulator	4306380	4307276	+	298	16	1.08473	0.736901	0.67934		12	9	-1	0.9
PA1806	fabI	NADH-dependent enoyl-ACP reductase	1961227	1962024	-	265	12	2.10276	1.42857	0.67938		10	9	-1	0.9
PA3408	hasR	heme uptake outer membrane receptor HasR	3814661	3817336	-	891	23	1.22795	0.834828	0.67985		7	7	0	1
PA3955	-	hypothetical protein	4435328	4435984	+	218	18	2.67732	1.82192	0.6805		17	11	0	1
PA3598	-	hypothetical protein	4033850	4034665	-	271	14	2.14583	1.46078	0.68075		12	9	-1	0.9
PA4091	hpaA	4-hydroxyphenylacetate 3-monooxygenase large subunit	4573741	4575303	+	520	13	1.36148	0.927063	0.68092		8	6	-2	0.75
PA3279	oprP	phosphate-specific outer membrane porin OprP	3671227	3672549	-	440	17	2.935	1.99924	0.68117		8	6	-2	0.75
PA0401	-	dihydroorotase	443419	444690	-	423	22	0.824686	0.562107	0.6816		12	5	-5	0.5
PA1676	-	hypothetical protein	1826732	1827052	-	106	3	1.17445	0.800623	0.6817		4	3	-1	0.75
PA5298	-	xanthine phosphoribosyltransferase	5966706	5967278	+	190	8	2.85166	1.94415	0.68176		8	6	-2	0.75
PA3848	-	hypothetical protein	4308456	4309811	+	451	9	0.758112	0.516962	0.68191		6	4	-2	0.66667
PA5373	betB	betaine aldehyde dehydrogenase	6049185	6050657	-	490	19	1.71623	1.1704	0.68196		10	6	-4	0.6
PA3037	-	hypothetical protein	3399649	3400515	+	288	13	1.01615	0.693195	0.68218		10	8	-2	0.8
PA0974	-	hypothetical protein	1057916	1058740	+	274	13	1.32364	0.90303	0.68223		11	8	-2	0.8
PA2356	msuD	methanesulfonate sulfonatase MsuD	2603560	2604705	-	381	11	1.00873	0.688482	0.68253		7	5	-2	0.71429
PA4201	ddlA	D-alanine--D-alanine ligase	4700906	4701946	-	346	21	2.93276	2.00192	0.68261		16	12	0	1
PA2559a	-	hypothetical protein	2894147	2894377	+	76	6	5.51515	3.76623	0.68289		8	7	-1	0.875
PA0138	-	ABC transporter permease	157108	158034	+	308	14	1.82093	1.24488	0.68365		10	7	-3	0.7
PA1519	-	transporter	1650549	1651898	-	449	19	1.53407	1.04889	0.68373		13	9	-1	0.9
PA3855	-	hypothetical protein	4314788	4315489	-	233	23	6.26068	4.28063	0.68373		21	15	0	1
PA4383	-	camphor resistance protein CrcB	4914127	4914510	-	127	6	2.41406	1.65104	0.68393		7	5	-2	0.71429
PA0275	-	transcriptional regulator	310134	310820	-	228	16	3.28967	2.25036	0.68407		12	11	0	1
PA5431	-	transcriptional regulator	6112299	6113774	-	491	19	1.31775	0.901762	0.68432		10	11	0	1
PA4917	-	hypothetical protein	5517109	5517711	-	200	7	2.84743	1.94859	0.68433		6	5	-1	0.83333
PA4686	-	hypothetical protein	5254738	5257584	+	948	50	2.93221	2.00738	0.6846		16	14	0	1
PA3202	-	hypothetical protein	3593733	3594032	+	99	7	1.06	0.726667	0.68553		8	5	-3	0.625
PA1803	lon	Lon protease	1956227	1958623	+	798	13	0.257405	0.176471	0.68558		8	3	-5	0.375
PA1612	-	hypothetical protein	1755559	1756317	-	252	9	1.78524	1.22398	0.68561		8	8	0	1
PA2071	fusA2	elongation factor G	2272460	2274568	+	702	15	1.36842	0.938359	0.68572		7	9	2	1.28571
PA5384	-	lipolytic protein	6062352	6063347	-	331	16	1.65863	1.13755	0.68584		15	10	0	1
PA4186	-	hypothetical protein	4682242	4683561	+	439	13	0.945455	0.648485	0.6859		9	6	-3	0.66667
PA0354	-	hypothetical protein	398224	399420	-	398	14	1.60986	1.10443	0.68604		8	7	-1	0.875
PA0271	-	hypothetical protein	306615	306899	+	94	5	2.7614	1.89474	0.68615		7	5	-2	0.71429
PA3361	lecB	fucose-binding lectin PA-IIL	3773029	3773376	+	115	5	1.84483	1.26724	0.68692		7	5	-2	0.71429
PA0855	-	hypothetical protein	934241	935260	-	339	12	1.37941	0.948039	0.68728		8	7	-1	0.875
PA4978	-	hypothetical protein	5589295	5591385	-	696	24	1.18795	0.816834	0.6876		12	9	-1	0.9
PA0638	-	bacteriophage protein	692898	693593	+	231	13	3.18822	2.19253	0.6877		12	11	0	1
PA4719	-	transporter	5297897	5299192	+	431	29	4.09336	2.81559	0.68784		17	17	0	1
PA2674	-	type II secretion system protein	3020929	3021339	-	136	7	1.3017	0.895377	0.68785		7	4	-3	0.57143
PA0994	cupC3	usher CupC3	1074784	1077303	+	839	41	3.98849	2.74405	0.68799		13	12	0	1
PA3015	-	hypothetical protein	3377035	3377853	+	272	11	1.67155	1.15018	0.68809		9	7	-2	0.77778
PA5159	-	multidrug resistance protein	5807173	5808357	+	394	33	4.627	3.18397	0.68813		20	16	0	1
PA2785	-	hypothetical protein	3142285	3142503	+	72	5	3.36986	2.31963	0.68835		6	7	1	1.16667
PA0584	cca	multifunctional tRNA nucleotidyl transferase/2'3'-cyclic phosphodiesterase/2'nucleotidase/phosphatase	641932	643164	-	410	10	0.32279	0.222222	0.68844		7	3	-4	0.42857
PA5527	-	hypothetical protein	6219287	6219688	-	133	9	1.83831	1.26617	0.68877		9	6	-3	0.66667
PA3894	-	hypothetical protein	4361494	4362984	-	496	23	2.2334	1.53924	0.68919		11	10	0	1
PA1964	-	ABC transporter ATP-binding protein	2146961	2148526	-	521	24	2.36271	1.62899	0.68946		12	12	0	1
PA2063	-	hypothetical protein	2260862	2262085	+	407	6	0.606209	0.418301	0.69003		6	4	-2	0.66667
PA1171	-	transglycosylase	1270972	1272168	+	398	21	1.80368	1.24561	0.6906		14	10	0	1
PA0913	mgtE	Mg transporter MgtE	996038	997486	+	482	8	0.26156	0.180814	0.69129		5	3	-2	0.6
PA3747	-	hypothetical protein	4198843	4199643	+	266	10	2.50437	1.73159	0.69143		8	7	-1	0.875
PA2538	-	hypothetical protein	2865748	2866200	-	150	11	2.96247	2.04857	0.69151		11	8	-2	0.8
PA1832	-	periplasmic protease	1990428	1991453	+	341	13	1.73002	1.19688	0.69183		8	8	0	1
PA4598	mexD	resistance-nodulation-cell division (RND) multidrug efflux transporter MexD	5151078	5154209	-	1043	55	3.08461	2.1341	0.69185		16	13	0	1
PA0302	spuF	polyamine transporter PotG	341111	342265	+	384	24	4.33853	3.00173	0.69188		14	10	0	1
PA3708	wspA	chemotaxis transducer	4150716	4152344	-	542	19	1.51258	1.04665	0.69196		9	8	-1	0.88889
PA0888	aotJ	arginine/ornithine binding protein AotJ	972166	972945	+	259	5	0.887179	0.614103	0.6922		4	2	-2	0.5
PA4928	-	hypothetical protein	5528659	5530902	-	747	26	2.21658	1.5352	0.6926		9	7	-2	0.77778
PA2957	-	transcriptional regulator	3316800	3317438	-	212	12	2.62754	1.82003	0.69267		10	7	-3	0.7
PA1987	pqqC	pyrroloquinoline quinone biosynthesis protein PqqC	2172913	2173665	+	250	7	1.32669	0.918991	0.69269		6	4	-2	0.66667
PA3892	-	hypothetical protein	4358167	4359075	-	302	16	1.88669	1.30803	0.69329		11	10	0	1
PA0482	glcB	malate synthase G	542170	544347	-	725	49	2.77456	1.92378	0.69336		16	14	0	1
PA0848	-	alkyl hydroperoxide reductase	927147	927746	+	199	15	1.99333	1.38333	0.69398		14	9	-1	0.9
PA2820	-	hypothetical protein	3174131	3174904	+	257	13	1.95478	1.35659	0.69399		11	5	-5	0.5
PA5393	-	hypothetical protein	6070266	6071618	-	450	15	1.24908	0.866962	0.69408		7	6	-1	0.85714
PA1904	phzF2	phenazine biosynthesis protein	2075452	2076288	+	278	17	1.41458	0.982079	0.69426		12	9	-1	0.9
PA3854	-	GIY-YIG nuclease superfamily protein	4314481	4314795	-	104	6	2.4	1.66667	0.69444		8	4	-4	0.5
PA2505	opdT	tyrosine porin OpdT	2822574	2823920	-	448	13	1.70527	1.18486	0.69482		8	5	-3	0.625
PA0509	nirN	cytochrome C	571111	572592	-	493	23	1.7031	1.18354	0.69493		14	9	-1	0.9
PA4815	-	hypothetical protein	5405559	5406008	+	149	3	0.546667	0.38	0.69512		3	2	-1	0.66667
PA2435	-	cation-transporting P-type ATPase	2730518	2732503	-	661	14	0.817724	0.568479	0.6952		6	8	2	1.33333
PA1831	-	hypothetical protein	1989484	1990194	-	236	12	4.89451	3.40506	0.69569		10	12	0	1
PA2719	-	hypothetical protein	3073732	3074418	+	228	13	2.74527	1.91121	0.69618		13	12	0	1
PA2762	-	hypothetical protein	3121921	3122265	-	114	6	2.74783	1.91304	0.6962		6	7	1	1.16667
PA1154	-	hypothetical protein	1249019	1249552	-	177	13	3.52622	2.45506	0.69623		13	11	0	1
PA4526	pilB	type 4 fimbrial biogenesis protein PilB	5069763	5071463	+	566	33	4.58377	3.19224	0.69642		15	19	0	1
PA3601	-	50S ribosomal protein L31	4035758	4036021	-	87	4	0.674242	0.469697	0.69663		4	2	-2	0.5
PA3959	-	hypothetical protein	4438619	4439353	+	244	12	2.01088	1.40136	0.69689		10	8	-2	0.8
PA1982	exaA	quinoprotein ethanol dehydrogenase	2167281	2169152	-	623	16	0.855235	0.596154	0.69706		10	6	-4	0.6
PA5455	-	hypothetical protein	6145399	6147027	+	542	21	3.7833	2.6372	0.69706		10	9	-1	0.9
PA2187	-	hypothetical protein	2407236	2407661	+	141	7	3.37089	2.34977	0.69708		7	4	-3	0.57143
PA4687	hitA	ferric iron-binding periplasmic protein HitA	5257696	5258703	+	335	18	2.87302	2.00397	0.69751		11	9	-1	0.9
PA3724	lasB	elastase LasB	4168987	4170483	-	498	22	2.80428	1.95725	0.69795		12	12	0	1
PA3733a	-	hypothetical protein	4185125	4185481	-	118	5	3.41457	2.38375	0.69811		5	4	-1	0.8
PA2092	-	major facilitator superfamily (MFS) transporter	2303022	2304215	+	397	12	1.0134	0.707705	0.69835		8	7	-1	0.875
PA0598	-	hypothetical protein	658343	659101	+	252	20	3.92622	2.74308	0.69866		15	12	0	1
PA4494	roxS	RoxS protein	5028980	5030248	-	422	31	3.07644	2.14972	0.69877		15	12	0	1
PA1406	-	hypothetical protein	1528803	1529561	-	252	8	1.33465	0.932806	0.69891		7	5	-2	0.71429
PA4036	-	two-component sensor	4516570	4518870	+	766	35	1.58409	1.10734	0.69904		13	11	0	1
PA3946	rocS1	two-component sensor	4423212	4426850	-	1212	46	2.87084	2.00769	0.69934		10	9	-1	0.9
PA3748	-	hypothetical protein	4199656	4200948	+	430	19	2.63186	1.84068	0.69938		8	10	2	1.25
PA0379	-	hypothetical protein	422980	423357	+	125	13	5.37831	3.7619	0.69946		14	11	0	1
PA0987	-	hypothetical protein	1068489	1069331	+	280	15	2.01423	1.40925	0.69965		11	6	-4	0.6
PA0054	-	RNA 2'-phosphotransferase-like protein	69543	70091	-	182	9	1.21494	0.850638	0.70015		9	6	-3	0.66667
PA3175	-	formimidoylglutamase	3565189	3566124	+	311	10	0.634615	0.444444	0.70034		10	6	-4	0.6
PA0654	speD	S-adenosylmethionine decarboxylase	707686	708480	+	264	18	6.27421	4.39497	0.70048		15	12	0	1
PA1568	-	hypothetical protein	1709412	1709765	-	117	5	1.47175	1.03107	0.70058		6	3	-3	0.5
PA0450	-	phosphate transporter	505629	507251	-	540	24	1.98768	1.39372	0.70118		12	13	0	1
PA4770	lldP	L-lactate permease	5355387	5357075	+	562	28	3.60924	2.53108	0.70128		13	13	0	1
PA3186	oprB	glucose/carbohydrate outer membrane porin OprB	3575912	3577276	-	454	37	1.75897	1.2337	0.70137		17	13	0	1
PA4973	thiC	thiamine biosynthesis protein ThiC	5581762	5583645	-	627	36	2.34289	1.64331	0.7014		14	11	0	1
PA4809	fdhE	formate dehydrogenase subunit epsilon	5395930	5396859	-	309	7	0.608602	0.426882	0.70141		6	5	-1	0.83333
PA1359	-	transcriptional regulator	1471016	1471672	-	218	7	0.642314	0.450533	0.70142		7	4	-3	0.57143
PA1007	-	hypothetical protein	1090891	1091964	+	357	16	2.10894	1.47952	0.70155		10	8	-2	0.8
PA4712	-	hypothetical protein	5292042	5292554	+	170	9	2.19493	1.53996	0.7016		9	7	-2	0.77778
PA0834	-	acyltransferase	908377	909291	-	304	14	1.83607	1.28852	0.70179		10	7	-3	0.7
PA0775	-	hypothetical protein	842878	843618	-	246	9	1.54521	1.08502	0.70218		7	6	-1	0.85714
PA2284	-	hypothetical protein	2512511	2513182	+	223	9	1.50446	1.05655	0.70227		7	8	1	1.14286
PA0919	-	hypothetical protein	1002681	1003964	-	427	17	1.87227	1.31542	0.70258		12	8	-2	0.8
PA1499	-	hypothetical protein	1627497	1628762	-	421	12	1.07583	0.755924	0.70264		10	8	-2	0.8
PA4361	-	oxidoreductase	4889112	4890101	-	329	12	1.5899	1.11717	0.70267		7	5	-2	0.71429
PA5215	gcvT1	glycine cleavage system aminomethyltransferase T	5871667	5872749	-	360	25	1.64266	1.15512	0.7032		16	7	-3	0.7
PA1040	-	hypothetical protein	1126341	1126838	-	165	13	3.12048	2.19478	0.70335		13	10	0	1
PA4175	piv	endopeptidase IV	4671319	4672707	+	462	22	1.63571	1.15047	0.70335		13	7	-3	0.7
PA2586	gacA	response regulator GacA	2925788	2926432	-	214	10	2.86977	2.0186	0.7034		9	9	0	1
PA5218	-	transcriptional regulator	5875653	5876567	-	304	19	2.88525	2.02951	0.70341		15	11	0	1
PA0325	-	ABC transporter permease	365154	366083	-	309	18	3.13011	2.20215	0.70354		14	10	0	1
PA2861	ligT	2'-5' RNA ligase	3213538	3214086	+	182	4	1.16758	0.821494	0.70359		5	5	0	1
PA4296	pprB	two-component response regulator, PprB	4820532	4821359	+	275	14	3.19203	2.24758	0.70412		12	7	-3	0.7
PA1185	-	glutathione S-transferase	1286990	1287619	+	209	8	2.30317	1.62222	0.70434		7	6	-1	0.85714
PA4475	-	hypothetical protein	5003900	5004748	-	282	14	1.93286	1.3616	0.70445		10	8	-2	0.8
PA3784	-	hypothetical protein	4243080	4243652	-	190	12	2.7644	1.94764	0.70455		12	9	-1	0.9
PA5182	-	hypothetical protein	5835380	5835895	+	171	9	1.20736	0.850775	0.70465		9	9	0	1
PA0851	-	hypothetical protein	929514	930476	-	320	19	2.08515	1.46937	0.70468		14	10	0	1
PA3455	-	hypothetical protein	3860675	3862165	-	496	25	2.18913	1.54326	0.70496		15	13	0	1
PA3036	-	hypothetical protein	3398717	3399649	+	310	11	0.839228	0.59164	0.70498		9	6	-3	0.66667
PA4814	fadH2	2,4-dienoyl-CoA reductase	5403305	5405350	+	681	26	1.41789	1	0.70527		13	10	0	1
PA0752	-	hypothetical protein	819855	821372	-	505	22	2.63834	1.86232	0.70587		10	10	0	1
PA2786	-	hypothetical protein	3142618	3143085	+	155	3	0.617521	0.435897	0.70588		3	3	0	1
PA1460	motC	flagellar motor protein	1590533	1591273	+	246	9	0.995951	0.703104	0.70596		8	7	-1	0.875
PA5291	-	choline transporter	5955180	5957165	+	661	46	3.80463	2.68731	0.70633		16	12	0	1
PA2792	-	hypothetical protein	3148723	3149319	-	198	16	3.82747	2.70352	0.70635		15	12	0	1
PA3303a	-	hypothetical protein	3702977	3703180	-	67	5	3.20588	2.26471	0.70642		9	8	-1	0.88889
PA4391	-	hypothetical protein	4920981	4921982	-	333	20	3.43613	2.42814	0.70665		14	11	0	1
PA1488	-	hypothetical protein	1614670	1615908	-	412	12	0.91364	0.645682	0.70671		9	4	-5	0.44444
PA5324	-	transcriptional regulator	5994741	5995811	-	356	23	3.14006	2.21942	0.70681		18	17	0	1
PA1833	-	oxidoreductase	1991512	1992504	+	330	13	0.934542	0.660624	0.7069		10	5	-5	0.5
PA3488	-	hypothetical protein	3906055	3907089	+	344	9	0.807729	0.571014	0.70694		8	7	-1	0.875
PA2510	catR	transcriptional regulator CatR	2827241	2828113	+	290	10	1.22108	0.863688	0.70732		6	7	1	1.16667
PA3115	fimV	Motility protein FimV	3495446	3498205	-	919	37	1.9308	1.36594	0.70745		10	8	-2	0.8
PA4622	-	major facilitator superfamily (MFS) transporter	5182579	5183790	+	403	14	1.83663	1.2995	0.70755		8	5	-3	0.625
PA5040	pilQ	type 4 fimbrial biogenesis outer membrane protein PilQ	5675714	5677858	-	714	35	5.08671	3.60233	0.70818		13	11	0	1
PA5156	-	hypothetical protein	5803582	5804802	+	406	9	0.993448	0.704341	0.70899		5	4	-1	0.8
PA3073	-	hypothetical protein	3445236	3446258	+	340	9	0.511241	0.362659	0.70937		6	4	-2	0.66667
PA4215	phzF1	phenazine biosynthesis protein	4718557	4719393	+	278	18	1.48029	1.05018	0.70944		13	9	-1	0.9
PA3902	-	hypothetical protein	4371287	4371748	-	153	10	3.51082	2.49134	0.70962		10	7	-3	0.7
PA4971	aspP	adenosine diphosphate sugar pyrophosphatase	5580102	5580719	-	205	8	1.54369	1.09547	0.70964		8	4	-4	0.5
PA4370	icmP	Insulin-cleaving metalloproteinase outer membrane protein	4898193	4899533	+	446	17	2.60179	1.84638	0.70966		10	7	-3	0.7
PA2233	pslC	protein PslC	2456569	2457480	+	303	7	0.407895	0.289474	0.70968		4	2	-2	0.5
PA3936	-	taurine ABC transporter permease	4414132	4414950	-	272	14	1.35165	0.959707	0.71003		9	7	-2	0.77778
PA1234	-	hypothetical protein	1334950	1335453	-	167	6	0.972222	0.690476	0.7102		6	4	-2	0.66667
PA2419	-	hydrolase	2702164	2702844	+	226	8	1.43465	1.01909	0.71034		8	5	-3	0.625
PA2859	greB	transcription elongation factor GreB	3212525	3213031	+	168	11	1.94083	1.3787	0.71037		11	6	-4	0.6
PA1461	motD	flagellar motor protein MotD	1591286	1592176	+	296	11	2.34231	1.66442	0.71059		9	7	-2	0.77778
PA3340	-	hypothetical protein	3749719	3751767	-	682	18	1.05076	0.746706	0.71064		7	7	0	1
PA3575	-	hypothetical protein	4007507	4008037	+	176	10	3.37476	2.39925	0.71094		10	7	-3	0.7
PA4682	-	hypothetical protein	5250620	5251666	-	348	20	4.06017	2.8873	0.71113		15	14	0	1
PA3945	-	hypothetical protein	4422407	4422997	-	196	9	1.39425	0.99154	0.71117		10	9	-1	0.9
PA3160	wzz	O-antigen chain length regulator	3545881	3546927	-	348	6	0.879656	0.625597	0.71118		5	4	-1	0.8
PA5030	-	major facilitator superfamily (MFS) transporter	5660357	5661673	+	438	26	2.64389	1.88155	0.71166		14	11	0	1
PA0761	nadB	L-aspartate oxidase	829276	830892	-	538	36	2.38528	1.69759	0.71169		15	12	0	1
PA4838	-	hypothetical protein	5429984	5431138	+	384	15	1.80866	1.28745	0.71182		10	9	-1	0.9
PA4725	cbrA	two-component sensor CbrA	5304011	5306962	+	983	68	3.81775	2.72121	0.71278		15	13	0	1
PA3232	-	DNA polymerase III subunit epsilon	3618993	3619619	-	208	9	1.54386	1.10048	0.71281		9	5	-4	0.55556
PA1780	nirD	assimilatory nitrite reductase small subunit	1925797	1926123	-	108	5	2.47095	1.76147	0.71287		7	8	1	1.14286
PA1888	-	hypothetical protein	2057930	2059339	-	469	11	0.941135	0.670922	0.71289		6	5	-1	0.83333
PA0130	-	aldehyde dehydrogenase	147561	149054	-	497	16	1.38487	0.987952	0.71339		11	9	-1	0.9
PA2827	-	methionine sulfoxide reductase B	3180554	3180952	-	132	8	2.17043	1.54887	0.71363		8	4	-4	0.5
PA1958	-	transporter	2142314	2142889	-	191	8	1.55208	1.10764	0.71365		8	5	-3	0.625
PA2496	-	hypothetical protein	2814767	2815282	-	171	4	0.46124	0.329457	0.71429		4	4	0	1
PA4135	-	transcriptional regulator	4624581	4625003	-	140	4	1.90544	1.3617	0.71464		5	2	-3	0.4
PA0643	-	hypothetical protein	699744	700835	+	363	29	8.17216	5.84249	0.71493		22	18	0	1
PA4321	-	hypothetical protein	4850042	4851313	+	423	24	2.29481	1.64151	0.71531		12	10	0	1
PA4049	-	hypothetical protein	4531390	4532136	-	248	12	1.74029	1.24498	0.71538		10	8	-2	0.8
PA1324.1	-	-	1436491	1436618	+	128	4	6.28906	4.5	0.71553		8	6	-2	0.75
PA2513	antB	anthranilate dioxygenase small subunit	2830831	2831322	+	163	4	0.723577	0.518293	0.71629		4	4	0	1
PA4102	bfmS	protein BfmS	4585886	4587190	+	434	16	2.31648	1.65977	0.71651		9	9	0	1
PA4071	-	hypothetical protein	4548932	4549510	-	192	19	5.80138	4.15717	0.71658		18	15	0	1
PA0377	-	hypothetical protein	421602	422207	+	201	10	1.16502	0.834983	0.71671		11	9	-1	0.9
PA2631	-	acetyl transferase	2975291	2975716	+	141	5	2.42019	1.73474	0.71678		5	4	-1	0.8
PA3772	-	hypothetical protein	4230162	4231058	+	298	10	1.13378	0.812709	0.71681		6	5	-1	0.83333
PA2242	pslL	hypothetical protein	2468032	2469099	+	355	10	0.621723	0.445693	0.71687		7	6	-1	0.85714
PA3530	-	hypothetical protein	3949853	3950074	+	73	3	1.43243	1.02703	0.71698		3	2	-1	0.66667
PA0603	-	ABC transporter ATP-binding protein	664783	665892	+	369	22	3.36036	2.40991	0.71716		15	13	0	1
PA1163	ndvB	NdvB protein	1260557	1263166	-	869	43	2.68199	1.92452	0.71757		13	10	0	1
PA0951	-	ribonuclease	1037650	1038885	+	411	25	2.27346	1.63188	0.71779		19	14	0	1
PA3096	xcpY	general secretion pathway protein L	3476482	3477630	-	382	16	0.81201	0.583116	0.71811		11	7	-3	0.7
PA3979	-	hypothetical protein	4459418	4459750	-	110	9	5.03003	3.61261	0.71821		10	9	-1	0.9
PA3450	-	antioxidant protein	3855493	3856131	-	212	9	0.716745	0.514867	0.71834		8	5	-3	0.625
PA2430	-	hypothetical protein	2724767	2725771	-	334	8	0.732338	0.526368	0.71875		4	4	0	1
PA2738	himA	integration host factor subunit alpha	3099810	3100112	-	100	6	3.26403	2.34653	0.71891		6	4	-2	0.66667
PA4512	lpxO1	lipopolysaccharide biosynthetic protein LpxO1	5049769	5050668	+	299	17	4.20778	3.02667	0.7193		14	12	0	1
PA2707	-	hypothetical protein	3060725	3061570	-	281	10	1.64657	1.1844	0.71931		8	5	-3	0.625
PA3188	-	sugar ABC transporter permease	3578513	3579358	-	281	14	3.2234	2.31915	0.71947		11	9	-1	0.9
PA4010	-	3-methyladenine DNA glycosylase	4490562	4491281	+	239	14	3.57222	2.57361	0.72045		13	13	0	1
PA5021	-	sodium/hydrogen antiporter	5647814	5649430	+	538	29	2.11688	1.52566	0.72071		18	13	0	1
PA5312	-	aldehyde dehydrogenase	5982097	5983590	-	497	22	1.72557	1.24431	0.7211		10	10	0	1
PA1242	-	hypothetical protein	1343453	1345225	+	590	16	1.04399	0.752961	0.72123		9	7	-2	0.77778
PA4663	moeB	molybdopterin biosynthesis protein MoeB	5230901	5231659	-	252	4	0.72859	0.525692	0.72152		4	3	-1	0.75
PA2074	-	hypothetical protein	2278982	2279794	+	270	8	0.690037	0.498155	0.72193		7	4	-3	0.57143
PA5314	-	hypothetical protein	5985219	5985581	+	120	10	9.76584	7.05234	0.72214		10	7	-3	0.7
PA4866	-	hypothetical protein	5463918	5464436	+	172	7	1.07514	0.776493	0.72222		7	3	-4	0.42857
PA2759	-	hypothetical protein	3119394	3119708	-	104	8	2.35556	1.70159	0.72237		9	7	-2	0.77778
PA5398	dgcA	dimethylglycine catabolism protein DgcA	6075880	6077940	+	686	19	1.11742	0.808345	0.7234		7	6	-1	0.85714
PA2195	hcnC	hydrogen cyanide synthase HcnC	2414254	2415507	+	417	9	0.631579	0.456938	0.72348		5	4	-1	0.8
PA2405	-	hypothetical protein	2689241	2689570	+	109	5	2.79697	2.02424	0.72373		5	4	-1	0.8
PA5372	betA	choline dehydrogenase	6047364	6049049	-	561	30	2.77165	2.00593	0.72373		12	11	0	1
PA2271	-	acetyltransferase	2501083	2501598	+	171	3	0.203488	0.147287	0.72381		3	2	-1	0.66667
PA1081	flgF	flagellar basal body rod protein FlgF	1167488	1168237	+	249	6	0.536	0.388	0.72388		4	4	0	1
PA2755a	-	hypothetical protein	3116075	3116305	+	76	8	3.85714	2.79221	0.72391		9	5	-4	0.55556
PA3267	-	hypothetical protein	3653937	3655811	-	624	27	2.09013	1.51307	0.72391		14	13	0	1
PA0151	-	TonB-dependent receptor	171047	173434	+	795	24	1.39573	1.01047	0.72397		8	7	-1	0.875
PA5029	-	transcriptional regulator	5659276	5660181	-	301	10	1.03974	0.752759	0.72399		8	7	-1	0.875
PA3607	potA	polyamine transporter PotA	4041079	4042170	+	363	20	2.55861	1.85256	0.72405		13	10	0	1
PA1645	-	hypothetical protein	1790472	1790879	-	135	3	0.497549	0.360294	0.72414		4	3	-1	0.75
PA0357	mutM	formamidopyrimidine-DNA glycosylase	401131	401943	+	270	12	1.36654	0.99016	0.72457		8	6	-2	0.75
PA5143	hisB	imidazoleglycerol-phosphate dehydratase	5791083	5791676	-	197	11	3.61953	2.62458	0.72512		10	7	-3	0.7
PA5517	-	hypothetical protein	6209479	6210063	-	194	12	2.8359	2.05641	0.72514		10	8	-2	0.8
PA5512	mifS	MifS protein	6204444	6206210	-	588	24	1.64912	1.19638	0.72546		11	8	-2	0.8
PA0873	phhR	transcriptional regulator PhhR	953691	955250	+	519	40	3.2391	2.35064	0.72571		17	15	0	1
PA0400	-	cystathionine gamma-lyase	442008	443192	+	394	25	3.06245	2.22278	0.72582		12	10	0	1
PA3325	-	hypothetical protein	3728240	3729127	+	295	10	2.35811	1.71171	0.72588		6	6	0	1
PA4022	-	aldehyde dehydrogenase	4502271	4503791	+	506	21	1.06443	0.773176	0.72637		11	7	-3	0.7
PA5112	estA	esterase	5754298	5756238	-	646	39	2.07676	1.5085	0.72637		17	15	0	1
PA3529	-	peroxidase	3948991	3949593	-	200	17	6.08955	4.42454	0.72658		17	13	0	1
PA4525	pilA	type 4 fimbrial PilA	5069082	5069531	-	149	9	4.49556	3.26667	0.72664		9	4	-5	0.44444
PA4766	-	hypothetical protein	5352775	5353080	-	101	5	0.633987	0.460784	0.7268		7	4	-3	0.57143
PA3665	-	hypothetical protein	4104092	4104715	+	207	10	1.97276	1.43429	0.72705		9	8	-1	0.88889
PA3728	-	hypothetical protein	4173886	4179126	-	1746	60	1.62431	1.18107	0.72712		10	11	0	1
PA2369	-	hypothetical protein	2617938	2619731	+	597	14	0.668339	0.486065	0.72727		7	6	-1	0.85714
PA1021	-	enoyl-CoA hydratase	1107000	1107761	+	253	17	1.84252	1.34121	0.72792		12	8	-2	0.8
PA4076	-	hypothetical protein	4554467	4554841	+	124	10	3.656	2.66133	0.72794		10	7	-3	0.7
PA3541	alg8	alginate biosynthesis protein Alg8	3964275	3965759	+	494	17	1.45387	1.05859	0.72811		9	8	-1	0.88889
PA4231	pchA	salicylate biosynthesis isochorismate synthase	4745121	4746551	+	476	25	2.01537	1.4682	0.7285		15	9	-1	0.9
PA3602	-	hypothetical protein	4036265	4037875	+	536	23	2.05462	1.49783	0.729		11	12	0	1
PA4476	-	hypothetical protein	5004798	5008628	-	1276	45	1.20987	0.882276	0.72923		12	9	-1	0.9
PA4959	fimX	protein FimX	5565493	5567568	+	691	30	2.04287	1.49037	0.72954		15	9	-1	0.9
PA4108a	-	hypothetical protein	4592752	4592973	+	73	3	1.98198	1.44595	0.72955		5	4	-1	0.8
PA1019	mucK	cis,cis-muconate transporter MucK	1104009	1105364	+	451	11	1.07227	0.782448	0.72971		7	7	0	1
PA4166	-	acetyltransferase	4662185	4662643	+	152	8	2.5512	1.86275	0.73015		8	6	-2	0.75
PA3780	-	hypothetical protein	4238808	4239302	+	164	8	2.66061	1.94545	0.73121		9	7	-2	0.77778
PA3373	-	hypothetical protein	3781123	3781680	-	185	10	2.20789	1.6147	0.73133		9	6	-3	0.66667
PA4511	-	hypothetical protein	5048884	5049639	-	251	13	2.93915	2.15079	0.73177		12	9	-1	0.9
PA2579	kynA	L-tryptophan:oxygen 2,3-oxidoreductase KynA	2914966	2915832	-	288	24	3.88351	2.84314	0.73211		17	15	0	1
PA2569	-	hypothetical protein	2904566	2904907	-	113	11	5.69006	4.16959	0.73279		11	8	-2	0.8
PA1510	-	hypothetical protein	1639791	1641500	-	569	35	4.12865	3.02632	0.733		14	13	0	1
PA4278	-	hypothetical protein	4786021	4786725	-	234	10	4.38298	3.2156	0.73366		10	9	-1	0.9
PA1217	-	2-isopropylmalate synthase	1318147	1319514	-	455	6	0.472222	0.346491	0.73375		4	2	-2	0.5
PA5155	-	amino acid (lysine/arginine/ornithine/histidine/octopine) ABC transporter membrane protein	5802821	5803513	+	230	20	2.47763	1.81818	0.73384		16	11	0	1
PA1349	-	hypothetical protein	1463586	1463936	+	116	10	4.73219	3.47293	0.7339		10	7	-3	0.7
PA4782	-	hypothetical protein	5370476	5370721	-	81	5	2.84146	2.08537	0.73391		6	5	-1	0.83333
PA5165	-	two-component sensor	5813727	5815565	+	612	19	1.32028	0.969005	0.73394		10	9	-1	0.9
PA4535	-	hypothetical protein	5076435	5077064	+	209	10	2.75397	2.02222	0.73429		10	11	0	1
PA3519	-	hypothetical protein	3935800	3936837	-	345	19	2.24085	1.64547	0.73431		10	9	-1	0.9
PA1079	flgD	flagellar basal body rod modification protein	1165141	1165854	+	237	9	1.82633	1.34174	0.73466		7	5	-2	0.71429
PA4030	-	hypothetical protein	4511639	4512469	+	276	16	1.97834	1.45367	0.73479		13	8	-2	0.8
PA4402	argJ	bifunctional ornithine acetyltransferase/N-acetylglutamate synthase	4932502	4933719	-	405	21	2.20279	1.61905	0.735		11	12	0	1
PA0815	-	transcriptional regulator	893041	893994	+	317	19	1.70021	1.25052	0.73551		11	5	-5	0.5
PA4455	-	ABC transporter permease	4987285	4988082	-	265	11	1.29449	0.952381	0.73572		9	5	-4	0.55556
PA1732	-	hypothetical protein	1874967	1875767	+	266	7	1.32335	0.973783	0.73585		5	4	-1	0.8
PA1144	-	major facilitator superfamily (MFS) transporter	1234816	1236150	-	444	19	0.896629	0.659925	0.73601		9	9	0	1
PA3317	-	hypothetical protein	3719329	3720057	+	242	7	0.920439	0.677641	0.73621		6	5	-1	0.83333
PA3758	-	N-acetylglucosamine-6-phosphate deacetylase	4208168	4209259	+	363	24	3.21154	2.36447	0.73624		18	13	0	1
PA0007	-	hypothetical protein	8671	10377	+	568	26	2.27885	1.6778	0.73625		9	9	0	1
PA2218	-	hypothetical protein	2439150	2440253	-	367	9	0.488225	0.359601	0.73655		8	5	-3	0.625
PA4295	fppA	Flp prepilin peptidase A, FppA	4819928	4820410	+	160	16	6.28364	4.63354	0.7374		16	11	0	1
PA4834	-	hypothetical protein	5424761	5425615	-	284	7	1.2117	0.893567	0.73745		6	6	0	1
PA4721	-	sugar fermentation stimulation protein A	5300314	5301021	-	235	9	1.78107	1.31356	0.73751		9	5	-4	0.55556
PA3330	-	short-chain dehydrogenase	3740105	3741019	+	304	8	0.416393	0.307104	0.73753		5	3	-2	0.6
PA1711	exsE	ExsE protein	1856308	1856553	+	81	3	0.170732	0.126016	0.7381		3	1	-2	0.33333
PA4892	ureF	urease accessory protein UreF	5487715	5488386	+	223	8	1.59226	1.1756	0.73832		8	6	-2	0.75
PA4798	-	hypothetical protein	5383947	5384675	+	242	11	1.77778	1.31276	0.73843		9	8	-1	0.88889
PA3227	ppiA	peptidyl-prolyl cis-trans isomerase A	3614304	3614867	+	187	9	2.67376	1.97518	0.73873		9	7	-2	0.77778
PA0434	-	hypothetical protein	484964	487156	+	730	46	2.97811	2.20109	0.73909		16	12	0	1
PA1565	-	oxidoreductase	1704793	1706103	-	436	16	1.25324	0.926773	0.7395		8	6	-2	0.75
PA1971	braZ	branched-chain amino acid ABC transporter	2151755	2153068	-	437	15	1.4825	1.09665	0.73973		9	9	0	1
PA4968	-	hypothetical protein	5577929	5578549	-	206	8	0.805153	0.595813	0.74		7	5	-2	0.71429
PA0650	trpD	anthranilate phosphoribosyltransferase	704084	705133	+	349	28	3.5981	2.66286	0.74007		20	16	0	1
PA1341	-	amino acid ABC transporter membrane protein	1454866	1455612	-	248	9	1.5917	1.17805	0.74012		8	7	-1	0.875
PA1853	-	transcriptional regulator	2012815	2013678	+	287	16	1.45602	1.0787	0.74086		12	11	0	1
PA4226	pchE	dihydroaeruginoic acid synthetase	4736795	4741111	-	1438	71	1.40792	1.04309	0.74087		14	12	0	1
PA0355	pfpI	protease PfpI	399493	400032	-	179	7	1.41667	1.05	0.74118		7	6	-1	0.85714
PA3038	-	porin	3400684	3401949	+	421	24	1.46524	1.0861	0.74124		12	11	0	1
PA3379	-	carbon-phosphorus lyase complex subunit	3786392	3787021	-	209	11	1.94921	1.44603	0.74186		11	9	-1	0.9
PA1424	-	hypothetical protein	1549883	1550494	+	203	8	0.803922	0.596405	0.74187		7	7	0	1
PA3901	fecA	Fe(III) dicitrate transporter FecA	4368837	4371191	+	784	28	1.51125	1.12144	0.74206		11	9	-1	0.9
PA3229	-	hypothetical protein	3617044	3617310	+	88	4	0.741573	0.550562	0.74242		6	4	-2	0.66667
PA4541	-	hypothetical protein	5082443	5086696	+	1417	62	2.46027	1.83145	0.74441		14	12	0	1
PA5078	-	glucan biosynthesis protein G	5716848	5718425	-	525	28	2.6071	1.94106	0.74453		16	12	0	1
PA1025	-	porin	1110947	1112197	+	416	19	1.67466	1.247	0.74463		14	10	0	1
PA0163	-	transcriptional regulator	185957	186754	-	265	9	0.888471	0.661654	0.74471		6	5	-1	0.83333
PA2289	-	hypothetical protein	2516429	2518561	-	710	20	0.940459	0.700422	0.74477		7	7	0	1
PA0909	-	hypothetical protein	993776	994051	+	91	3	1.92029	1.43116	0.74528		3	1	-2	0.33333
PA3499	-	hypothetical protein	3916778	3917212	-	144	8	1.78851	1.33333	0.7455		8	7	-1	0.875
PA3069	-	hypothetical protein	3441713	3442483	-	256	6	2.14656	1.60052	0.74562		6	6	0	1
PA3716	-	hypothetical protein	4161973	4163679	-	568	21	2.33861	1.744	0.74574		10	12	0	1
PA3610	potD	polyamine transporter PotD	4043920	4044984	+	354	17	2.40845	1.79624	0.74581		11	8	-2	0.8
PA0451	-	hypothetical protein	507631	508962	+	443	15	1.66892	1.24474	0.74584		9	7	-2	0.77778
PA3722	-	hypothetical protein	4167172	4167522	-	116	6	2.45584	1.83191	0.74594		6	5	-1	0.83333
PA5257	-	hypothetical protein	5918350	5919588	-	412	20	2.01049	1.5004	0.74629		11	8	-2	0.8
PA0853	-	oxidoreductase	932102	932725	-	207	7	2.28045	1.70192	0.74631		7	5	-2	0.71429
PA5267	hcpB	secreted protein Hcp	5932877	5933395	-	172	24	3.46628	2.58767	0.74653		24	20	0	1
PA4804	-	amino acid permease	5388702	5390099	-	465	23	2.79971	2.09084	0.74681		11	10	0	1
PA5059	-	transcriptional regulator	5700097	5700714	+	205	12	2.65372	1.9822	0.74695		11	8	-2	0.8
PA0429	-	hypothetical protein	480056	481126	-	356	21	2.92437	2.18581	0.74745		14	7	-3	0.7
PA5287	amtB	ammonium transporter	5951115	5952443	-	442	31	3.06772	2.29345	0.74761		16	10	0	1
PA3863	dauA	FAD-dependent catabolic D-arginine dehydrogenase DauA	4323758	4324885	+	375	19	2.75266	2.0594	0.74815		12	11	0	1
PA5184	-	chorismate mutase	5836910	5837467	+	185	11	1.95878	1.46595	0.7484		11	8	-2	0.8
PA4382	-	hypothetical protein	4913041	4913835	+	264	19	3.55597	2.66289	0.74885		15	9	-1	0.9
PA0126	-	hypothetical protein	144248	144868	-	206	9	1.3285	0.996779	0.7503		9	6	-3	0.66667
PA0249	-	acetyltransferase	281799	282245	-	148	8	2.38479	1.78971	0.75047		8	7	-1	0.875
PA0173	-	chemotaxis-specific methylesterase	197011	198060	-	349	23	2.0019	1.50286	0.75071		14	11	0	1
PA3444	-	alkanesulfonate monooxygenase	3849604	3850752	-	382	20	2.37772	1.78503	0.75073		12	9	-1	0.9
PA3127	-	hypothetical protein	3509324	3510127	+	267	22	4.33458	3.25498	0.75093		16	12	0	1
PA0573	-	hypothetical protein	628335	628670	-	111	3	1.125	0.845238	0.75132		3	2	-1	0.66667
PA0285	-	hypothetical protein	318312	320594	-	760	48	3.21989	2.41919	0.75133		16	13	0	1
PA1251	-	chemotaxis transducer	1357725	1359350	-	541	14	0.885609	0.665437	0.75139		7	7	0	1
[truncated: 3,686 more rows]
