# Supplementary material for: Tn-Seq Explorer: A Tool for Analysis of High-Throughput Sequencing Data of Transposon Mutant Libraries
Source: PLoS One. 2015 May 4;10(5):e0126070. doi: 10.1371/journal.pone.0126070 (PMC4418687; doi:10.1371/journal.pone.0126070)
Supplement: S3 Dataset — (XLSX) [file pone.0126070.s003.xlsx]

## Sheet: SupplementaryFileXX
Supplementary Table S3. Analysis of the H. influenzae data using insertion density normalized by number of TA sites and counting all reads
				Read density*
length	locus_tag**	gene_symbol	description	Library S1 (input)	Library S3 (output)	Ratio***	Classification in Gawronski et al.**
134	HI0011	holD	DNA polymerase III subunit psi	3.45455	0.5	0.14474	Required during lung infection
393	HI0029	dacA	penicillin-binding protein 5	6.18667	1.22667	0.19828	Required during lung infection
371	HI0031	rodA	rod shape-determining protein	2.3	0	0	Required during lung infection
651	HI0032	pbp2	penicillin-binding protein 2	1.82443	0.00763359	0.00418	Required during lung infection
351	HI0038	mreC	rod shape-determining protein MreC	2.14085	0.352113	0.16447	Required during lung infection
162	HI0039	mreD	rod shape-determining protein MreD	2.97368	0.0526316	0.0177	Required during lung infection
394	HI0055	uxuA	mannonate dehydratase	6.93939	0.590909	0.08515	Required during lung infection
145	HI0062	dksA	dnaK suppressor protein	6.05882	0.764706	0.12621	Required during lung infection
432	HI0066	-	N-acetylmuramoyl-L-alanine amidase	3.49351	0.12987	0.03717	Required during lung infection
381	HI0086	metB	cystathionine gamma-synthase	9.29825	0.701754	0.07547	Required during lung infection
337	HI0119	znuA	high-affinity zinc transporter substrate-binding protein	2.64583	0.1875	0.07087	Required during lung infection
396	HI0122	metC	cystathionine beta-lyase	7.68493	0.657534	0.08556	Required during lung infection
154	HI0138	rnhA	ribonuclease H	2.19231	0.0769231	0.03509	Required during lung infection
270	HI0141	nagB	glucosamine-6-phosphate deaminase	3.36957	0.0434783	0.0129	Required during lung infection
324	HI0176	rluD	23S rRNA pseudouridine synthase D	2.40741	0.351852	0.14615	Required during lung infection
89	HI0187a	tatA	Sec-independent protein secretion pathway component TatA	5.07692	0.0769231	0.01515	Required during lung infection
186	HI0187b	tatB	sec-independent translocase	9.08333	0.625	0.06881	Required during lung infection
256	HI0188	-	Sec-independent protein translocase protein TatC	9.35417	0.520833	0.05568	Required during lung infection
603	HI0206	-	NAD nucleotidase	5.31731	0.240385	0.04521	Required during lung infection
286	HI0209	dam	DNA adenine methylase	1.76596	0.0851064	0.04819	Required during lung infection
488	HI0221	guaB	inosine 5'-monophosphate dehydrogenase	4.42667	0.0666667	0.01506	Required during lung infection
347	HI0261	-	lipopolysaccharide biosynthesis protein	3.81818	0	0	Required during lung infection
404	HI0286	-	aminotransferase AlaT	7.10526	0.210526	0.02963	Required during lung infection
722	HI0290	-	cation-transporting ATPase	8.82474	0.195876	0.0222	Required during lung infection
297	HI0309	xerD	site-specific tyrosine recombinase XerD	1.77143	0	0	Required during lung infection
335	HI0312	ruvB	Holliday junction DNA helicase RuvB	4.02128	0.148936	0.03704	Required during lung infection
204	HI0313	ruvA	Holliday junction DNA helicase RuvA	2.78571	0.107143	0.03846	Required during lung infection
190	HI0314	ruvC	Holliday junction resolvase	3.30435	0.0434783	0.01316	Required during lung infection
450	HI0325	-	hypothetical protein	2.65556	0.277778	0.1046	Required during lung infection
338	HI0329	-	hypothetical protein	3.90476	0.333333	0.08537	Required during lung infection
431	HI0330	oapA	opacity associated protein	1.68293	0.121951	0.07246	Required during lung infection
743	HI0334	relA	GTP pyrophosphokinase	4.73636	0.0818182	0.01727	Required during lung infection
112	HI0337	glnB	nitrogen regulatory protein P-II	3.66667	0.0666667	0.01818	Required during lung infection
338	HI0351	galE	UDP-glucose 4-epimerase	9.20635	0.206349	0.02241	Required during lung infection
306	HI0361	yfeB	iron (chelated) transporter ATP-binding protein	1.48485	0.030303	0.02041	Required during lung infection
64	HI0371	-	hypothetical protein	3.75	0.375	0.1	Required during lung infection
261	HI0407	-	hypothetical protein	2.65455	0.163636	0.06164	Required during lung infection
268	HI0408	yebM	ABC transporter ATP-binding protein	2.77551	0.163265	0.05882	Required during lung infection
91	HI0411	hfq	RNA-binding protein Hfq	9	1.75	0.19444	Required during lung infection
265	HI0415	-	hydroxyethylthiazole kinase	3.2069	0.413793	0.12903	Required during lung infection
269	HI0416	thiD	phosphomethylpyrimidine kinase	2.66667	0.333333	0.125	Required during lung infection
514	HI0427	nhaB	sodium/proton antiporter	6.80899	0.842697	0.12376	Required during lung infection
177	HI0428	dsbB	disulfide bond formation protein B	5.07143	0.0357143	0.00704	Required during lung infection
200	HI0443	recR	recombination protein RecR	5.09524	0.952381	0.18692	Required during lung infection
347	HI0457	-	hypothetical protein	5.25455	0.618182	0.11765	Required during lung infection
291	HI0461	-	hypothetical protein	6.86792	0.45283	0.06593	Required during lung infection
803	HI0462	lon	ATP-dependent proteinase	5.04274	0.589744	0.11695	Required during lung infection
219	HI0464	rpiA	ribose-5-phosphate isomerase A	3.28125	0.09375	0.02857	Required during lung infection
410	HI0465	serA	D-3-phosphoglycerate dehydrogenase	8.5	0.12069	0.0142	Required during lung infection
457	HI0479	atpD	F0F1 ATP synthase subunit beta	1.9375	0.1	0.05161	Required during lung infection
289	HI0480	atpG	F0F1 ATP synthase subunit gamma	1.53571	0.125	0.0814	Required during lung infection
238	HI0518	deoD	purine nucleoside phosphorylase	3.4	0.375	0.11029	Required during lung infection
346	HI0523	-	heptosyltransferase-like protein	6.5	0.0434783	0.00669	Required during lung infection
475	HI0534	aspA	aspartate ammonia-lyase	4.15854	0.865854	0.20821	Required during lung infection
261	HI0535	ureH	urease accessory protein	3.6	0.68	0.18889	Required during lung infection
275	HI0551	apaH	diadenosine tetraphosphatase	3.23684	0.0263158	0.00813	Required during lung infection
330	HI0564	asnA	asparagine synthetase AsnA	3.40426	0.595745	0.175	Required during lung infection
301	HI0571	oxyR	DNA-binding transcriptional regulator OxyR	6.68889	1.28889	0.19269	Required during lung infection
241	HI0572	-	peroxiredoxin hybrid Prx5	2.84848	0.151515	0.05319	Required during lung infection
184	HI0621.1	-	D,D-heptose 1,7-bisphosphate phosphatase	3.80645	0	0	Required during lung infection
456	HI0639	purB	adenylosuccinate lyase	4.82353	0.191176	0.03963	Required during lung infection
254	HI0653	-	lipopolysaccharide biosynthesis protein	16.725	1.975	0.11809	Required during lung infection
146	HI0669	mioC	flavodoxin	1.2	0.0666667	0.05556	Required during lung infection
295	HI0676	xerC	site-specific tyrosine recombinase XerC	3.04878	0.170732	0.056	Required during lung infection
274	HI0693	hel	lipoprotein E	11.7561	0.146341	0.01245	Required during lung infection
405	HI0706	-	lipoprotein	1.90769	0	0	Required during lung infection
432	HI0713	tig	trigger factor	4.62712	0.864407	0.18681	Required during lung infection
250	HI0718	vacJ	lipoprotein	16.9474	0.921053	0.05435	Required during lung infection
550	HI0740	yhxB	phosphomannomutase	2.84884	0.0465116	0.01633	Required during lung infection
1320	HI0752	purL	phosphoribosylformylglycinamidine synthase	7.9116	1.03315	0.13059	Required during lung infection
410	HI0756	-	hypothetical protein	8.24	1.06	0.12864	Required during lung infection
357	HI0761	mltC	murein transglycosylase C	7.55556	0	0	Required during lung infection
278	HI0765	-	lipooligosaccharide biosynthesis protein	9.59016	1.91803	0.2	Required during lung infection
218	HI0769	ftsE	cell division ATP-binding protein	7.25	0.25	0.03448	Required during lung infection
310	HI0770	ftsX	cell division protein FtsX	9.04	0.2	0.02212	Required during lung infection
295	HI0812	galU	glucosephosphate uridylyltransferase	8.68421	0.0789474	0.00909	Required during lung infection
323	HI0836	genX	lysyl-tRNA synthetase	1.97826	0	0	Required during lung infection
205	HI0846	por	oxidoreductase	5.77419	0.0645161	0.01117	Required during lung infection
111	HI0847	-	hypothetical protein	2.21429	0	0	Required during lung infection
253	HI0854	-	heme iron utilization protein	3.73333	0	0	Required during lung infection
100	HI0857	-	hypothetical protein	8.28571	0	0	Required during lung infection
532	HI0887	purH	bifunctional phosphoribosylaminoimidazolecarboxamide formyltransferase/IMP cyclohydrolase	6.20833	0.458333	0.07383	Required during lung infection
429	HI0888	purD	phosphoribosylamine--glycine ligase	5	0.610169	0.12203	Required during lung infection
204	HI0896	ftsN	cell division protein	7.51515	0.272727	0.03629	Required during lung infection
1121	HI0942	recC	exodeoxyribonuclease V subunit gamma	2.41667	0.0192308	0.00796	Required during lung infection
56	HI0950	rpmG	50S ribosomal protein L33	1.33333	0.222222	0.16667	Required during lung infection
99	HI0980	fis	DNA-binding protein Fis	3.5	0.545455	0.15584	Required during lung infection
622	HI1004	-	peptidyl-prolyl cis-trans isomerase	5.27835	1.02062	0.19336	Required during lung infection
314	HI1033	serB	phosphoserine phosphatase	4.18	0.04	0.00957	Required during lung infection
545	HI1077	pyrG	CTP synthetase	3.37931	0.287356	0.08503	Required during lung infection
214	HI1084	-	ABC transporter	4.5102	0.387755	0.08597	Required during lung infection
167	HI1085	-	ABC transporter substrate-binding protein	8	0.742857	0.09286	Required during lung infection
261	HI1086	-	ABC transporter permease	2.58824	0.0588235	0.02273	Required during lung infection
264	HI1087	-	ABC transporter ATPase	4.85714	0.142857	0.02941	Required during lung infection
316	HI1103	cysK	cysteine synthetase	3.4	0.575	0.16912	Required during lung infection
346	HI1105	rfaF	ADP-heptose-LPS heptosyltransferase II	3.775	0	0	Required during lung infection
308	HI1114	rfaD	ADP-L-glycero-D-mannoheptose-6-epimerase	3.55814	0	0	Required during lung infection
385	HI1145	pheA	chorismate mutase/prephenate dehydratase	6.53623	0.376812	0.05765	Required during lung infection
285	HI1146	-	hypothetical protein	4.91837	0.326531	0.06639	Required during lung infection
286	HI1159m	-	thioredoxin domain-containing protein	3.53846	0.871795	0.24638	Required during lung infection
193	HI1171	trpG	anthranilate synthase component II	6.18182	0.848485	0.13725	Required during lung infection
194	HI1181	gmhA	phosphoheptose isomerase	3.48	0	0	Required during lung infection
343	HI1193	ilvE	branched-chain amino acid aminotransferase	3.53191	0.0851064	0.0241	Required during lung infection
505	HI1207	purF	amidophosphoribosyltransferase	8.5303	1.12121	0.13144	Required during lung infection
152	HI1234	mgsA	methylglyoxal synthase	5.94737	1.15789	0.19469	Required during lung infection
322	HI1248	-	hypothetical protein	5.71154	0.423077	0.07407	Required during lung infection
206	HI1249	-	hypothetical protein	11.9714	1.02857	0.08592	Required during lung infection
358	HI1263	metX	homoserine O-acetyltransferase	7.96667	0.583333	0.07322	Required during lung infection
370	HI1277	mrp	ATPase	3.11765	0.176471	0.0566	Required during lung infection
377	HI1290	tyrA	bifunctional chorismate mutase/prephenate dehydrogenase	4.30508	0.20339	0.04724	Required during lung infection
148	HI1323	-	hypothetical protein	2.42857	0.142857	0.05882	Required during lung infection
231	HI1379	phoB	phosphate regulon transcriptional regulatory protein PhoB	5.34091	0.545455	0.10213	Required during lung infection
282	HI1381	pstA	phosphate ABC transporter permease	8.01667	0.8	0.09979	Required during lung infection
315	HI1382	pstC	phosphate ABC transporter permease	4.27273	0.530303	0.12411	Required during lung infection
334	HI1383m	pstS	phosphate ABC transporter substrate-binding protein	7.33333	0.75	0.10227	Required during lung infection
518	HI1387	trpE	anthranilate synthase component I	5.1	0.675	0.13235	Required during lung infection
193	HI1388	trpG	anthranilate synthase component II	6.26923	0.538462	0.08589	Required during lung infection
333	HI1389	trpD	anthranilate phosphoribosyltransferase	3.48837	0.348837	0.1	Required during lung infection
477	HI1389.1	trpC	bifunctional indole-3-glycerol phosphate synthase/phosphoribosylanthranilate isomerase	4	0.283582	0.0709	Required during lung infection
344	HI1429	purM	phosphoribosylaminoimidazole synthetase	4.29545	0.636364	0.14815	Required during lung infection
397	HI1431	trpB	tryptophan synthase subunit beta	5.3125	0.583333	0.1098	Required during lung infection
268	HI1432	trpA	tryptophan synthase subunit alpha	3.325	0.25	0.07519	Required during lung infection
203	HI1605	-	hypothetical protein	2.03125	0.21875	0.10769	Required during lung infection
164	HI1615	purE	phosphoribosylaminoimidazole carboxylase catalytic subunit	7.90476	0.619048	0.07831	Required during lung infection
396	HI1617	aspC	aromatic amino acid aminotransferase	3.36364	0.127273	0.03784	Required during lung infection
432	HI1633	purA	adenylosuccinate synthetase	7.24324	0.337838	0.04664	Required during lung infection
269	HI1642	sapF	anti peptide resistance ABC transporter ATPase	2.04	0.36	0.17647	Required during lung infection
291	HI1647	-	pyridoxal biosynthesis lyase PdxS	4.47619	0.761905	0.17021	Required during lung infection
193	HI1658	-	hypothetical protein	3.69231	0.538462	0.14583	Required during lung infection
353	HI1698	-	lipopolysaccharide biosynthesis protein	3.30263	0.25	0.0757	Required during lung infection
756	HI1702	metE	5-methyltetrahydropteroyltriglutamate--homocysteine S-methyltransferase	4.68966	0.189655	0.04044	Required during lung infection
85	HI1713	ptsH	phosphocarrier protein HPr	1.2	0.3	0.25	Required during lung infection
290	HI1726	hemH	phosphoribosylaminoimidazole-succinocarboxamide synthase	5.85417	0.583333	0.09964	Required during lung infection
	N/A						Required during lung infection
	N/A						Required during lung infection
	N/A						Required during lung infection
339	HI0001	gapdH	glyceraldehyde-3-phosphate dehydrogenase	0	0	NaN	Essential Gene
154	HI0004	-	metalloprotease	0.133333	0	0	Essential Gene
302	HI0013	era	GTP-binding protein Era	0	0	NaN	Essential Gene
349	HI0015	lepB	signal peptidase I	0.0666667	0.0222222	0.33333	Essential Gene
320	HI0026	lipA	lipoyl synthase	0	0	NaN	Essential Gene
212	HI0027	lipB	lipoate-protein ligase B	0	0	NaN	Essential Gene
237	HI0056	-	hypothetical protein	0.0263158	0.0526316	2	Essential Gene
254	HI0058	kdsB	3-deoxy-manno-octulosonate cytidylyltransferase	0.102564	0	0	Essential Gene
332	HI0059	lpxK	tetraacyldisaccharide 4'-kinase	0	0	NaN	Essential Gene
587	HI0060	msbA	lipid transporter ATP-binding/permease	0.0104167	0	0	Essential Gene
160	HI0064	folK	2-amino-4-hydroxy-6-hydroxymethyldihydropteridine pyrophosphokinase	0.192308	0.0384615	0.2	Essential Gene
158	HI0065	yjeE	hypothetical protein	0.0740741	0	0	Essential Gene
261	HI0072	ppnK	inorganic polyphosphate/ATP-NAD kinase	0.0731707	0.0243902	0.33333	Essential Gene
459	HI0078	cysS	cysteinyl-tRNA synthetase	0	0	NaN	Essential Gene
425	HI0087	thrC	threonine synthase	0	0	NaN	Essential Gene
314	HI0088	thrB	homoserine kinase	0.163265	0	0	Essential Gene
815	HI0089	thrA	bifunctional aspartokinase I/homoserine dehydrogenase I	0.0526316	0.0175439	0.33333	Essential Gene
377	HI0102	dapE	succinyl-diaminopimelate desuccinylase	0	0	NaN	Essential Gene
462	HI0106	ffh	Signal recognition particle protein	0.0227273	0	0	Essential Gene
429	HI0110	serS	seryl-tRNA synthetase	0	0	NaN	Essential Gene
185	HI0123	pgsA	phosphatidylglycerophosphate synthase	0	0	NaN	Essential Gene
176	HI0124	ppa	inorganic pyrophosphatase	0	0	NaN	Essential Gene
504	HI0136	engA	GTP-binding protein EngA	0.0142857	0	0	Essential Gene
256	HI0137	dnaQ	DNA polymerase III subunit epsilon	0.125	0	0	Essential Gene
359	HI0139	ompP2	outer membrane protein P2	0.0116279	0	0	Essential Gene
235	HI0152	-	hypothetical protein	0.0666667	0	0	Essential Gene
76	HI0154	acpP	acyl carrier protein	0	0	NaN	Essential Gene
242	HI0155	fabG	3-ketoacyl-ACP reductase	0	0	NaN	Essential Gene
312	HI0156	fabD	acyl carrier protein S-malonyltransferase	0.133333	0.0444444	0.33333	Essential Gene
316	HI0157	fabH	3-oxoacyl-ACP synthase	0.0243902	0	0	Essential Gene
290	HI0160	psd	phosphatidylserine decarboxylase	0	0	NaN	Essential Gene
346	HI0172	-	lipoprotein	0.0232558	0	0	Essential Gene
418	HI0174	mnmA	tRNA-specific 2-thiouridylase MnmA	0.208333	0.0138889	0.06667	Essential Gene
262	HI0177	-	hypothetical protein	0.0178571	0	0	Essential Gene
146	HI0190	fur	ferric uptake regulation protein	0.25	0	0	Essential Gene
174	HI0191	fldA	flavodoxin FldA	0	0	NaN	Essential Gene
452	HI0194	menE	O-succinylbenzoic acid--CoA ligase	0.0869565	0.0289855	0.33333	Essential Gene
357	HI0196	aroC	chorismate synthase	0.133333	0	0	Essential Gene
318	HI0199	msbB	lipid A biosynthesis (KDO)2-(lauroyl)-lipid IVA acyltransferase	0	0	NaN	Essential Gene
116	HI0201	rplS	50S ribosomal protein L19	0	0	NaN	Essential Gene
246	HI0202	trmD	tRNA (guanine-N(1)-)-methyltransferase	0	0	NaN	Essential Gene
175	HI0203	rimM	16S rRNA-processing protein RimM	0	0	NaN	Essential Gene
82	HI0204	rpsP	30S ribosomal protein S16	0	0	NaN	Essential Gene
180	HI0207	aroK	shikimate kinase	0.0769231	0	0	Essential Gene
362	HI0208	aroB	3-dehydroquinate synthase	0.0869565	0	0	Essential Gene
241	HI0211	pgpB	phosphatidylglycerophosphatase B	0	0	NaN	Essential Gene
216	HI0212	ribA	GTP cyclohydrolase II	0	0	NaN	Essential Gene
325	HI0239	secF	preprotein translocase subunit SecF	0	0	NaN	Essential Gene
616	HI0240	secD	preprotein translocase subunit SecD	0.0283019	0.00943396	0.33333	Essential Gene
168	HI0250	ssb	single-stranded DNA-binding protein	0.12	0	0	Essential Gene
270	HI0251	-	TonB	0.0769231	0.025641	0.33333	Essential Gene
147	HI0252	exbD	biopolymer transport protein	0.137931	0	0	Essential Gene
150	HI0253	exbB	transport protein ExbB	0.0789474	0	0	Essential Gene
298	HI0255	dapA	dihydrodipicolinate synthase	0.0377358	0.0377358	1	Essential Gene
241	HI0260.1	-	3-deoxy-D-manno-octulosonic-acid kinase	0	0	NaN	Essential Gene
723	HI0262	-	heme-hemopexin utilization protein C	0.0615385	0.0846154	1.375	Essential Gene
118	HI0265	-	dihydroneopterin aldolase	0	0	NaN	Essential Gene
341	HI0268	murB	UDP-N-acetylenolpyruvoylglucosamine reductase	0.0384615	0	0	Essential Gene
281	HI0269	rpoH	RNA polymerase factor sigma-32	0	0	NaN	Essential Gene
480	HI0274	gltX	glutamyl-tRNA synthetase	0	0	NaN	Essential Gene
568	HI0283	menD	2-succinyl-5-enolpyruvyl-6-hydroxy-3-cyclohexene-1-carboxylate synthase	0.172414	0.0114943	0.06667	Essential Gene
430	HI0285	menF	menaquinone-specific isochorismate synthase	0.115385	0	0	Essential Gene
420	HI0295	rho	transcription termination factor Rho	0	0	NaN	Essential Gene
509	HI0302	lnt	apolipoprotein N-acyltransferase	0.0375	0	0	Essential Gene
139	HI0305	-	Holliday junction resolvase-like protein	0	0	NaN	Essential Gene
588	HI0317	aspS	aspartyl-tRNA synthetase	0.0779221	0	0	Essential Gene
118	HI0335	dgkA	diacylglycerol kinase	0	0	NaN	Essential Gene
730	HI0339	priA	primosome assembly protein PriA	0.217391	0	0	Essential Gene
214	HI0349	adk	adenylate kinase	0	0	NaN	Essential Gene
368	HI0368	ispG	4-hydroxy-3-methylbut-2-en-1-yl diphosphate synthase	0.037037	0	0	Essential Gene
423	HI0369	hisS	histidyl-tRNA synthetase	0.0704225	0	0	Essential Gene
113	HI0372	fdx-1	ferredoxin	0.0666667	0.133333	2	Essential Gene
619	HI0373	hscA	chaperone protein HscA	0	0	NaN	Essential Gene
174	HI0375	hscB	co-chaperone HscB	0	0	NaN	Essential Gene
107	HI0376	-	hypothetical protein	0	0	NaN	Essential Gene
138	HI0377	iscU	scaffold protein	0	0	NaN	Essential Gene
404	HI0378	nifS	cysteine desulfurase	0	0	NaN	Essential Gene
153	HI0381	pal	peptidoglycan-associated outer membrane lipoprotein	0.193548	0.0322581	0.16667	Essential Gene
427	HI0382	tolB	translocation protein TolB	0	0	NaN	Essential Gene
372	HI0383	tolA	cell envelope integrity inner membrane protein TolA	0.025641	0	0	Essential Gene
139	HI0384	tolR	colicin uptake protein TolR	0.0714286	0	0	Essential Gene
228	HI0385	tolQ	colicin transport protein	0	0	NaN	Essential Gene
236	HI0388	-	hypothetical protein	0	0	NaN	Essential Gene
194	HI0394	pth	peptidyl-tRNA hydrolase	0	0	NaN	Essential Gene
430	HI0404	mesJ	cell cycle protein	0.0757576	0	0	Essential Gene
315	HI0406	accA	acetyl-CoA carboxylase carboxyltransferase subunit alpha	0.0444444	0	0	Essential Gene
475	HI0409	-	hypothetical protein	0.08	0.0266667	0.33333	Essential Gene
439	HI0422	srmB	ATP-dependent RNA helicase SrmB	0.25	0	0	Essential Gene
455	HI0425	pssA	phosphatidylserine synthase	0	0	NaN	Essential Gene
241	HI0426	fadR	fatty acid metabolism regulator	0.0232558	0.0232558	1	Essential Gene
610	HI0429	glmS	glucosamine--fructose-6-phosphate aminotransferase	0.0319149	0.0106383	0.33333	Essential Gene
90	HI0430	-	DNA-binding protein HU-alpha	0	0	NaN	Essential Gene
198	HI0433	-	DNA uptake protein	0	0	NaN	Essential Gene
864	HI0440	ponA	penicillin-binding protein 1A	0.0252101	0	0	Essential Gene
327	HI0455	holB	DNA polymerase III subunit delta'	0	0	NaN	Essential Gene
219	HI0456	tmk	thymidylate kinase	0	0	NaN	Essential Gene
313	HI0458	-	stationary-phase survival protein SurA	0	0	NaN	Essential Gene
280	HI0466	-	hypothetical protein	0	0	NaN	Essential Gene
400	HI0477	tyrP	tyrosine-specific transport protein	0.0512821	0.0128205	0.25	Essential Gene
303	HI0509	menA	1,4-dihydroxy-2-naphthoate octaprenyltransferase	0.0188679	0	0	Essential Gene
1415	HI0514	rpoC	DNA-directed RNA polymerase subunit beta'	0.00892857	0	0	Essential Gene
1343	HI0515	rpoB	DNA-directed RNA polymerase subunit beta	0.0588235	0.00904977	0.15385	Essential Gene
229	HI0516	rplA	50S ribosomal protein L1	0	0	NaN	Essential Gene
142	HI0517	rplK	50S ribosomal protein L11	0	0	NaN	Essential Gene
359	HI0524	fba	fructose-bisphosphate aldolase	0	0	NaN	Essential Gene
386	HI0525	pgk	phosphoglycerate kinase	0	0	NaN	Essential Gene
342	HI0530	gcp	DNA-binding/iron metalloprotein/AP endonuclease	0	0	NaN	Essential Gene
71	HI0531	rpsU	30S ribosomal protein S21	0	0	NaN	Essential Gene
593	HI0532	dnaG	DNA primase	0.0131579	0	0	Essential Gene
629	HI0533	rpoD	RNA polymerase sigma-70 factor	0.0319149	0	0	Essential Gene
548	HI0543	groEL	chaperonin GroEL	0	0	NaN	Essential Gene
75	HI0545	rpsR	30S ribosomal protein S18	0	0	NaN	Essential Gene
108	HI0546	-	primosomal replication protein N	0	0	NaN	Essential Gene
125	HI0547	rpsF	30S ribosomal protein S6	0	0	NaN	Essential Gene
72	HI0548	infA	translation initiation factor IF-1	0	0	NaN	Essential Gene
484	HI0553	gnd	6-phosphogluconate dehydrogenase	0.0266667	0	0	Essential Gene
224	HI0566	dod	ribulose-phosphate 3-epimerase	0.222222	0.0277778	0.125	Essential Gene
806	HI0567	gyrB	DNA gyrase subunit B	0.0272727	0	0	Essential Gene
126	HI0576	-	sulfur transfer complex subunit TusD	0	0	NaN	Essential Gene
119	HI0576.1	-	sulfur relay protein TusC	0	0	NaN	Essential Gene
95	HI0577	-	hypothetical protein	0	0	NaN	Essential Gene
700	HI0579	fusA	elongation factor G	0.0769231	0.0288462	0.375	Essential Gene
156	HI0580	rpS7	30S ribosomal protein S7	0	0.0416667	Infinity	Essential Gene
124	HI0581	rpsL	30S ribosomal protein S12	0.037037	0	0	Essential Gene
267	HI0606	cysE	serine acetyltransferase	0	0	NaN	Essential Gene
282	HI0609	folD	bifunctional 5,10-methylene-tetrahydrofolate dehydrogenase/ 5,10-methylene-tetrahydrofolate cyclohydrolase	0.0185185	0.0185185	1	Essential Gene
169	HI0622	def	peptide deformylase	0	0	NaN	Essential Gene
318	HI0623	fmt	methionyl-tRNA formyltransferase	0.0980392	0	0	Essential Gene
458	HI0625	trkA	potassium transporter peripheral membrane component	0.0666667	0	0	Essential Gene
189	HI0628	rpoE	RNA polymerase sigma factor RpoE	0.176471	0	0	Essential Gene
311	HI0631	coaA	pantothenate kinase	0	0	NaN	Essential Gene
334	HI0637	trpS	tryptophanyl-tRNA synthetase	0	0	NaN	Essential Gene
163	HI0640	rplJ	50S ribosomal protein L10	0.0869565	0	0	Essential Gene
123	HI0641	rplL	50S ribosomal protein L7/L12	0	0	NaN	Essential Gene
456	HI0642	glmU	bifunctional N-acetylglucosamine-1-phosphate uridyltransferase/glucosamine-1-phosphate acetyltransferase	0.037037	0	0	Essential Gene
371	HI0646	asd	aspartate-semialdehyde dehydrogenase	0	0	NaN	Essential Gene
427	HI0652	kdtA	3-deoxy-D-manno-octulosonic-acid transferase	0.15625	0	0	Essential Gene
183	HI0656	-	hypothetical protein	0	0	NaN	Essential Gene
158	HI0671	ispF	2-C-methyl-D-erythritol 2,4-cyclodiphosphate synthase	0	0	NaN	Essential Gene
92	HI0673	ftsB	cell division protein FtsB	0	0	NaN	Essential Gene
1298	HI0696	-	hypothetical protein	0.0406091	0	0	Essential Gene
578	HI0698	-	hypothetical protein	0	0	NaN	Essential Gene
106	HI0716	secE	preprotein translocase subunit SecE	0	0	NaN	Essential Gene
185	HI0717	nusG	transcription antitermination protein NusG	0.0322581	0	0	Essential Gene
79	HI0721	-	sulfur transfer protein SirA	0	0	NaN	Essential Gene
487	HI0723	trkH	Trk system potassium uptake protein TrkH	0.0348837	0	0	Essential Gene
572	HI0729	proS	prolyl-tRNA synthetase	0	0.0142857	Infinity	Essential Gene
782	HI0730	-	organic solvent tolerance protein	0.0680272	0.0204082	0.3	Essential Gene
240	HI0734	plsC	1-acylglycerol-3-phosphate O-acyltransferase	0	0	NaN	Essential Gene
237	HI0735	-	UDP-2,3-diacylglucosamine hydrolase	0	0	NaN	Essential Gene
1159	HI0739	dnaE	DNA polymerase III subunit alpha	0.0169492	0.00564972	0.33333	Essential Gene
810	HI0748	-	glycerol-3-phosphate acyltransferase	0.00689655	0	0	Essential Gene
274	HI0750	dapF	diaminopimelate epimerase	0.09375	0	0	Essential Gene
227	HI0757	gpmA	phosphoglyceromutase	0	0	NaN	Essential Gene
70	HI0758	rpmE	50S ribosomal protein L31	0.0909091	0	0	Essential Gene
215	HI0764	ribB	3,4-dihydroxy-2-butanone 4-phosphate synthase	0.0344828	0.0344828	1	Essential Gene
414	HI0768	ftsY	cell division protein FtsY	0	0	NaN	Essential Gene
103	HI0776	rpsJ	30S ribosomal protein S10	0	0	NaN	Essential Gene
208	HI0777	rplC	50S ribosomal protein L3	0	0.030303	Infinity	Essential Gene
200	HI0778	rplD	50S ribosomal protein L4	0.0416667	0	0	Essential Gene
99	HI0779	rplW	50S ribosomal protein L23	0	0	NaN	Essential Gene
273	HI0780	rplB	50S ribosomal protein L2	0.0178571	0	0	Essential Gene
91	HI0781	rpsS	30S ribosomal protein S19	0	0	NaN	Essential Gene
110	HI0782	rplV	50S ribosomal protein L22	0	0	NaN	Essential Gene
235	HI0783	rpsC	30S ribosomal protein S3	0	0	NaN	Essential Gene
136	HI0784	rplP	50S ribosomal protein L16	0.0434783	0	0	Essential Gene
85	HI0786	rpsQ	30S ribosomal protein S17	0	0	NaN	Essential Gene
123	HI0788	rplN	50S ribosomal protein L14	0	0	NaN	Essential Gene
103	HI0789	rplX	50S ribosomal protein L24	0	0	NaN	Essential Gene
179	HI0790	rplE	50S ribosomal protein L5	0	0	NaN	Essential Gene
101	HI0791	rpsN	30S ribosomal protein S14	0	0	NaN	Essential Gene
130	HI0792	rpsH	30S ribosomal protein S8	0	0	NaN	Essential Gene
177	HI0793	rplF	50S ribosomal protein L6	0	0	NaN	Essential Gene
117	HI0794	rplR	50S ribosomal protein L18	0	0	NaN	Essential Gene
166	HI0795	rpsE	30S ribosomal protein S5	0	0	NaN	Essential Gene
59	HI0796	rpmD	50S ribosomal protein L30	0	0	NaN	Essential Gene
144	HI0797	rplO	50S ribosomal protein L15	0	0	NaN	Essential Gene
441	HI0798	secY	preprotein translocase subunit SecY	0	0	NaN	Essential Gene
122	HI0799	rpsM	30S ribosomal protein S13	0	0	NaN	Essential Gene
129	HI0800	rpS11	30S ribosomal protein S11	0	0	NaN	Essential Gene
206	HI0801	rpsD	30S ribosomal protein S4	0	0	NaN	Essential Gene
328	HI0802	rpoA	DNA-directed RNA polymerase subunit alpha	0.0943396	0	0	Essential Gene
128	HI0803	rplQ	50S ribosomal protein L17	0.0384615	0	0	Essential Gene
397	HI0807	-	1-deoxy-D-xylulose 5-phosphate reductoisomerase	0	0	NaN	Essential Gene
185	HI0808	frr	ribosome recycling factor	0	0	NaN	Essential Gene
874	HI0814	alaS	alanyl-tRNA synthetase	0.00775194	0.00775194	1	Essential Gene
185	HI0826	-	intracellular septation protein A	0.0909091	0	0	Essential Gene
144	HI0850	-	sigma-E factor regulatory protein	0	0	NaN	Essential Gene
472	HI0865	glnA	glutamine synthetase	0.0526316	0	0	Essential Gene
390	HI0877	obgE	GTPase ObgE	0.0491803	0	0	Essential Gene
85	HI0879	rpmA	50S ribosomal protein L27	0	0	NaN	Essential Gene
103	HI0880	rplU	50S ribosomal protein L21	0	0	NaN	Essential Gene
329	HI0881	ispB	octaprenyl-diphosphate synthase	0.196429	0	0	Essential Gene
421	HI0889	glyA	serine hydroxymethyltransferase	0	0	NaN	Essential Gene
206	HI0890m	coaE	dephospho-CoA kinase	0	0	NaN	Essential Gene
160	HI0899	folA	dihydrofolate reductase	0	0	NaN	Essential Gene
196	HI0901	-	dinucleoside polyphosphate hydrolase	0.137931	0	0	Essential Gene
264	HI0902	-	hypothetical protein	0.130435	0.0217391	0.16667	Essential Gene
268	HI0904	lgt	prolipoprotein diacylglyceryl transferase	0	0	NaN	Essential Gene
173	HI0906	-	hypothetical protein	0.0416667	0	0	Essential Gene
901	HI0909	secA	preprotein translocase subunit SecA	0	0	NaN	Essential Gene
240	HI0913	rpsB	30S ribosomal protein S2	0	0	NaN	Essential Gene
283	HI0914	tsf	elongation factor Ts	0	0	NaN	Essential Gene
341	HI0915	lpxD	UDP-3-O-[3-hydroxymyristoyl] glucosamine N-acyltransferase	0.0508475	0	0	Essential Gene
795	HI0917	-	protective surface antigen D15	0.0126582	0	0	Essential Gene
443	HI0918	-	hypothetical protein	0	0	NaN	Essential Gene
288	HI0919	cdsA	CDP-diglyceride synthetase	0	0	NaN	Essential Gene
239	HI0920	-	hypothetical protein	0.0277778	0	0	Essential Gene
861	HI0921	leuS	leucyl-tRNA synthetase	0.00806452	0	0	Essential Gene
344	HI0923	holA	DNA polymerase III subunit delta	0.0322581	0.016129	0.5	Essential Gene
688	HI0924	glyS	glycyl-tRNA synthetase subunit beta	0	0	NaN	Essential Gene
302	HI0927	glyQ	glycyl-tRNA synthetase subunit alpha	0.108696	0.391304	3.6	Essential Gene
436	HI0932	eno	phosphopyruvate hydratase	0	0	NaN	Essential Gene
372	HI0944	ribD	riboflavin biosynthesis protein	0.0444444	0	0	Essential Gene
78	HI0951	rpmB	50S ribosomal protein L28	0.2	0	0	Essential Gene
400	HI0953	dfp	bifunctional phosphopantothenoylcysteine decarboxylase/phosphopantothenate synthase	0.0408163	0	0	Essential Gene
151	HI0954	dut	deoxyuridine 5'-triphosphate nucleotidohydrolase	0	0	NaN	Essential Gene
312	HI0963	ribF	bifunctional riboflavin kinase/FMN adenylyltransferase	0	0	NaN	Essential Gene
510	HI0964	mviN	virulence factor	0	0	NaN	Essential Gene
87	HI0965	rpsT	30S ribosomal protein S20	0	0	NaN	Essential Gene
285	HI0968	menB	naphthoate synthase	0.166667	0	0	Essential Gene
341	HI0969	menC	O-succinylbenzoate synthase	0.195652	0	0	Essential Gene
149	HI0970	aroQ	3-dehydroquinate dehydratase	0.230769	0	0	Essential Gene
155	HI0971	accB	acetyl-CoA carboxylase biotin carboxyl carrier protein subunit	0	0	NaN	Essential Gene
448	HI0972	accC	acetyl-CoA carboxylase biotin carboxylase subunit	0	0	NaN	Essential Gene
85	HI0974.1	-	hypothetical protein	0	0	NaN	Essential Gene
484	HI0975	panF	sodium/panthothenate symporter	0.0581395	0.0116279	0.2	Essential Gene
321	HI0982	pfkA	6-phosphofructokinase	0.107143	0	0	Essential Gene
366	HI0992	dnaN	DNA polymerase III subunit beta	0	0	NaN	Essential Gene
454	HI0993	dnaA	chromosomal replication initiation protein	0	0	NaN	Essential Gene
44	HI0998	rpmH	50S ribosomal protein L34	0	0	NaN	Essential Gene
119	HI0999	rnpA	ribonuclease P	0	0	NaN	Essential Gene
541	HI1001	yidC	inner membrane protein translocase component YidC	0	0	NaN	Essential Gene
171	HI1006	lspA	lipoprotein signal peptidase	0	0	NaN	Essential Gene
314	HI1007	ispH	4-hydroxy-3-methylbut-2-enyl diphosphate reductase	0	0	NaN	Essential Gene
665	HI1023	tktA	transketolase	0.0537634	0	0	Essential Gene
315	HI1035	corA	magnesium/nickel/cobalt transporter CorA	0	0	NaN	Essential Gene
390	HI1060	lpxB	lipid-A-disaccharide synthase	0.0208333	0	0	Essential Gene
262	HI1061	lpxA	UDP-N-acetylglucosamine acyltransferase	0.0238095	0	0	Essential Gene
148	HI1062	fabZ	(3R)-hydroxymyristoyl-ACP dehydratase	0.04	0	0	Essential Gene
237	HI1065	pyrH	uridylate kinase	0.103448	0	0	Essential Gene
378	HI1075	cydB	cytochrome oxidase subunit II	0	0	NaN	Essential Gene
521	HI1076	cydA	cytochrome D ubiquinol oxidase subunit I	0.010989	0	0	Essential Gene
424	HI1081	murZ	UDP-N-acetylglucosamine 1-carboxyvinyltransferase	0.0144928	0.0144928	1	Essential Gene
215	HI1088	sodA	superoxide dismutase	0.0285714	0	0	Essential Gene
670	HI1100	ligA	NAD-dependent DNA ligase LigA	0.0384615	0	0	Essential Gene
205	HI1118	engB	ribosome biogenesis GTP-binding protein YsxC	0	0	NaN	Essential Gene
107	HI1131	ftsL	cell division protein	0	0	NaN	Essential Gene
610	HI1132	ftsI	penicillin-binding protein 3	0.0625	0	0	Essential Gene
488	HI1133	murE	UDP-N-acetylmuramoylalanyl-D-glutamate--2,6-diaminopimelate ligase	0	0	NaN	Essential Gene
457	HI1134	murF	UDP-MurNAc-pentapeptide synthetase	0	0	NaN	Essential Gene
360	HI1135	mraY	phospho-N-acetylmuramoyl-pentapeptide-transferase	0	0	NaN	Essential Gene
437	HI1136	murD	UDP-N-acetylmuramoyl-L-alanyl-D-glutamate synthetase	0	0	NaN	Essential Gene
394	HI1137	ftsW	cell division protein	0.0120482	0	0	Essential Gene
351	HI1138	murG	undecaprenyldiphospho-muramoylpentapeptide beta-N- acetylglucosaminyltransferase	0	0	NaN	Essential Gene
475	HI1139	murC	UDP-N-acetylmuramate--L-alanine ligase	0	0	NaN	Essential Gene
306	HI1140	ddl	D-alanine--D-alanine ligase	0	0	NaN	Essential Gene
254	HI1141	ftsQ	cell division protein	0	0	NaN	Essential Gene
425	HI1142	ftsA	cell division protein	0	0	NaN	Essential Gene
421	HI1143	ftsZ	cell division protein FtsZ	0.0757576	0.0454545	0.6	Essential Gene
305	HI1144	lpxC	UDP-3-O-[3-hydroxymyristoyl] N-acetylglucosamine deacetylase	0	0	NaN	Essential Gene
241	HI1148	-	ABC transporter ATP-binding protein	0.0232558	0	0	Essential Gene
172	HI1149m	-	hypothetical protein	0	0	NaN	Essential Gene
204	HI1150	-	hypothetical protein	0.1	0	0	Essential Gene
576	HI1156	cydC	cysteine/glutathione ABC transporter membrane protein/ATP-binding protein	0.0116279	0	0	Essential Gene
586	HI1157	cydD	cysteine/glutathione ABC transporter membrane protein/ATP-binding protein	0.0243902	0	0	Essential Gene
362	HI1167	serC	phosphoserine aminotransferase	0	0	NaN	Essential Gene
384	HI1172	metX	S-adenosylmethionine synthetase	0	0	NaN	Essential Gene
227	HI1177	artM	arginine transporter permease subunit ArtM	0	0	NaN	Essential Gene
221	HI1178	artQ	arginine transporter permease subunit ArtQ	0	0	NaN	Essential Gene
239	HI1179	artI	arginine ABC transporter substrate-binding protein	0	0	NaN	Essential Gene
243	HI1180	artP	arginine transporter ATP-binding protein	0.0571429	0	0	Essential Gene
711	HI1203	pta	phosphate acetyltransferase	0.00961538	0	0	Essential Gene
401	HI1204	ackA	acetate kinase	0	0	NaN	Essential Gene
502	HI1211	lysS	lysyl-tRNA synthetase	0	0.0120482	Infinity	Essential Gene
229	HI1216	pfs	5'-methylthioadenosine/S-adenosylhomocysteine nucleosidase	0	0	NaN	Essential Gene
549	HI1220	rpsA	30S ribosomal protein S1	0	0	NaN	Essential Gene
396	HI1223	-	hypothetical protein	0	0	NaN	Essential Gene
231	HI1225.1	-	DNA replication initiation factor	0.0869565	0	0	Essential Gene
688	HI1229	dnaX	DNA polymerase III subunits gamma and tau	0	0	NaN	Essential Gene
478	HI1231	lpdA	dihydrolipoamide dehydrogenase	0.025641	0	0	Essential Gene
567	HI1232	aceF	dihydrolipoamide acetyltransferase	0.0114943	0	0	Essential Gene
886	HI1233	aceE	pyruvate dehydrogenase subunit E1	0	0	NaN	Essential Gene
635	HI1237	dnaK	molecular chaperone DnaK	0.0309278	0.0103093	0.33333	Essential Gene
296	HI1260	accD	acetyl-CoA carboxylase subunit beta	0	0	NaN	Essential Gene
437	HI1261	folC	folylpolyglutamate synthase/dihydrofolate synthase	0.0357143	0	0	Essential Gene
880	HI1264	gyrA	DNA gyrase subunit A	0	0	NaN	Essential Gene
682	HI1276	metG	methionyl-tRNA synthetase	0	0	NaN	Essential Gene
495	HI1283	nusA	transcription elongation factor NusA	0.0307692	0	0	Essential Gene
829	HI1284	infB	translation initiation factor IF-2	0	0	NaN	Essential Gene
128	HI1288	rbfA	ribosome-binding factor A	0	0	NaN	Essential Gene
467	HI1302	asnC	asparaginyl-tRNA synthetase	0	0	NaN	Essential Gene
157	HI1303	ribH	6,7-dimethyl-8-ribityllumazine synthase	0	0	NaN	Essential Gene
270	HI1308	dapB	dihydrodipicolinate reductase	0	0	NaN	Essential Gene
329	HI1311	pheS	phenylalanyl-tRNA synthetase subunit alpha	0	0	NaN	Essential Gene
795	HI1312	pheT	phenylalanyl-tRNA synthetase subunit beta	0	0	NaN	Essential Gene
180	HI1318m	infC	translation initiation factor IF-3	0	0	NaN	Essential Gene
65	HI1319m	rpmI	50S ribosomal protein L35	0	0	NaN	Essential Gene
117	HI1320	rplT	50S ribosomal protein L20	0	0	NaN	Essential Gene
177	HI1325	fabA	3-hydroxydecanoyl-ACP dehydratase	0	0	NaN	Essential Gene
209	HI1334	rrmJ	23S rRNA methyltransferase J	0	0	NaN	Essential Gene
557	HI1354	glnS	glutaminyl-tRNA synthetase	0	0	NaN	Essential Gene
868	HI1365	topA	DNA topoisomerase I	0.030303	0.00757576	0.25	Essential Gene
643	HI1367	thrS	threonyl-tRNA synthetase	0	0	NaN	Essential Gene
109	HI1371	-	dissimilatory sulfite reductase, desulfoviridin subunit gamma	0	0	NaN	Essential Gene
444	HI1372	kicB	condesin subunit F	0.016129	0	0	Essential Gene
243	HI1373	kicA	condesin subunit E	0.027027	0	0	Essential Gene
1510	HI1374	mukB	cell division protein MukB	0.0147059	0	0	Essential Gene
954	HI1391	valS	valyl-tRNA synthetase	0	0	NaN	Essential Gene
309	HI1392	hindIIIM	modification methylase	0	0.0175439	Infinity	Essential Gene
625	HI1439	dxs	1-deoxy-D-xylulose-5-phosphate synthase	0.0102041	0	0	Essential Gene
130	HI1442	rpsI	30S ribosomal protein S9	0	0	NaN	Essential Gene
142	HI1443	rplM	50S ribosomal protein L13	0	0	NaN	Essential Gene
218	HI1447	folE	GTP cyclohydrolase I	0	0	NaN	Essential Gene
239	HI1476	-	transcriptional regulatory protein	0.0606061	0	0	Essential Gene
311	HI1527	htrB	lipid A biosynthesis lauroyl acyltransferase	0	0	NaN	Essential Gene
632	HI1528	parE	DNA topoisomerase IV subunit B	0	0	NaN	Essential Gene
747	HI1529	parC	DNA topoisomerase IV subunit A	0	0	NaN	Essential Gene
406	HI1533	fabB	3-oxoacyl-ACP synthase	0	0	NaN	Essential Gene
362	HI1547	aroG	phospho-2-dehydro-3-deoxyheptonate aldolase	0	0	NaN	Essential Gene
416	HI1548	-	outer membrane-specific lipoprotein transporter subunit LolE	0	0.015873	Infinity	Essential Gene
227	HI1549	-	ABC transporter ATP-binding protein	0	0	NaN	Essential Gene
393	HI1555	-	hypothetical protein	0	0.0377358	Infinity	Essential Gene
284	HI1557	kdsA	2-dehydro-3-deoxyphosphooctonate aldolase	0	0	NaN	Essential Gene
361	HI1561	prfA	peptide chain release factor 1	0	0	NaN	Essential Gene
478	HI1573	pykA	pyruvate kinase	0	0	NaN	Essential Gene
504	HI1574	dnaB	replicative DNA helicase	0	0	NaN	Essential Gene
360	HI1575	alr	alanine racemase	0	0	NaN	Essential Gene
577	HI1583	argS	arginyl-tRNA synthetase	0.0210526	0	0	Essential Gene
519	HI1586	-	isoleucyl-tRNA synthetase	0.0638298	0.0106383	0.16667	Essential Gene
432	HI1589	aroA	3-phosphoshikimate 1-carboxyvinyltransferase	0.16129	0	0	Essential Gene
205	HI1591	lolA	outer-membrane lipoprotein carrier protein	0	0	NaN	Essential Gene
209	HI1607	lolB	outer membrane lipoprotein LolB	0	0	NaN	Essential Gene
313	HI1608	ipk	4-diphosphocytidyl-2-C-methyl-D-erythritol kinase	0	0	NaN	Essential Gene
315	HI1609	prsA	ribose-phosphate pyrophosphokinase	0	0	NaN	Essential Gene
401	HI1610	tyrS	tyrosyl-tRNA synthetase	0.0181818	0	0	Essential Gene
204	HI1613	ribE	riboflavin synthase subunit alpha	0	0	NaN	Essential Gene
195	HI1629	-	hypothetical protein	0	0	NaN	Essential Gene
95	HI1630	rpL25	50S ribosomal protein L25	0	0	NaN	Essential Gene
275	HI1634	dapD	2,3,4,5-tetrahydropyridine-2,6-carboxylate N-succinyltransferase	0.025	0	0	Essential Gene
349	HI1641	sapD	peptide ABC transporter ATP-binding protein	0	0	NaN	Essential Gene
575	HI1655	-	antigen	0	0	NaN	Essential Gene
756	HI1659	nrdA	ribonucleotide-diphosphate reductase subunit alpha	0.0223881	0	0	Essential Gene
376	HI1660	nrdB	ribonucleotide-diphosphate reductase subunit beta	0.0526316	0	0	Essential Gene
192	HI1683	-	Na(+)-translocating NADH-quinone reductase subunit E	0	0	NaN	Essential Gene
193	HI1684	-	electron transport complex protein RnfB	0	0	NaN	Essential Gene
358	HI1686	rnfD	electron transport complex protein RnfD	0	0	NaN	Essential Gene
207	HI1687	rnfG	electron transport complex protein RnfG	0	0	NaN	Essential Gene
235	HI1688	-	electron transport complex RsxE subunit	0.0294118	0	0	Essential Gene
358	HI1703	-	hypothetical protein	0.0588235	0.0147059	0.25	Essential Gene
372	HI1704	-	hypothetical protein	0	0	NaN	Essential Gene
346	HI1714	-	ribosome-associated GTPase	0.133333	0	0	Essential Gene
182	HI1715	-	oligoribonuclease	0.0689655	0	0	Essential Gene
268	HI1722	map	methionine aminopeptidase	0	0	NaN	Essential Gene
114	HI1723	-	iron-sulfur cluster insertion protein ErpA	0	0	NaN	Essential Gene
262	HI1734	fabI	enoyl reductase	0	0	NaN	Essential Gene
269	HI1739.2	murI	glutamate racemase	0.0217391	0	0	Essential Gene
208	HI1743	gmk	guanylate kinase	0.0344828	0	0	Essential Gene
56	HI0158	rpmF	50S ribosomal protein L32	0	0	NaN	Excluded, #TA<8 in 5' 5-80% of gene
63	HI0451	-	hypothetical protein	11.1667	5.5	0.49254	Excluded, #TA<8 in 5' 5-80% of gene
37	HI0798.1	rpmJ	50S ribosomal protein L36	0.125	0	0	Excluded, #TA<8 in 5' 5-80% of gene
68	HI0891m	-	zinc-binding protein	4.83333	2.66667	0.55172	Excluded, #TA<8 in 5' 5-80% of gene
77	HI0948	-	hypothetical protein	0.25	0	0	Excluded, #TA<8 in 5' 5-80% of gene
34	HI0967	-	hypothetical protein	4	2.16667	0.54167	Excluded, #TA<8 in 5' 5-80% of gene
47	HI1192	-	hypothetical protein	8.42857	7.85714	0.9322	Excluded, #TA<8 in 5' 5-80% of gene
73	HI1485	-	hypothetical protein	3	2.75	0.91667	Excluded, #TA<8 in 5' 5-80% of gene
57	HI1486	-	hypothetical protein	4	1.57143	0.39286	Excluded, #TA<8 in 5' 5-80% of gene
94	HI1493	-	hypothetical protein	0.2	0	0	Excluded, #TA<8 in 5' 5-80% of gene
63	HI1510	-	hypothetical protein	3.14286	0.714286	0.22727	Excluded, #TA<8 in 5' 5-80% of gene
39	HI1522.1	-	hypothetical protein	4.42857	3	0.67742	Excluded, #TA<8 in 5' 5-80% of gene
50	HI1564	-	hypothetical protein	3.5	2	0.57143	Excluded, #TA<8 in 5' 5-80% of gene
36	HI1650	-	hypothetical protein	2	0.4	0.2	Excluded, #TA<8 in 5' 5-80% of gene
	N/A						Excluded, #TA<8 in 5' 5-80% of gene
	N/A						Excluded, #TA<8 in 5' 5-80% of gene
	N/A						Excluded, #TA<8 in 5' 5-80% of gene
	N/A						Excluded, #TA<8 in 5' 5-80% of gene
	N/A						Excluded, #TA<8 in 5' 5-80% of gene
	N/A						Excluded, #TA<8 in 5' 5-80% of gene
	N/A						Excluded, #TA<8 in 5' 5-80% of gene
	N/A						Excluded, #TA<8 in 5' 5-80% of gene
	N/A						Excluded, #TA<8 in 5' 5-80% of gene
	N/A						Excluded, #TA<8 in 5' 5-80% of gene
	N/A						Excluded, #TA<8 in 5' 5-80% of gene
227	HI0014	rnc	ribonuclease III	1.2	0	0	Inferred in vitro and in vivo growth defects
598	HI0016	lepA	GTP-binding protein LepA	1.21277	0.0851064	0.07018	Inferred in vitro and in vivo growth defects
92	HI0028	-	hypothetical protein	0.222222	0	0	Inferred in vitro and in vivo growth defects
351	HI0037	mreB	rod shape-determining protein MreB	1.84483	0.0689655	0.03738	Inferred in vitro and in vivo growth defects
267	HI0041	xthA	exonuclease III	2	0.175	0.0875	Inferred in vitro and in vivo growth defects
249	HI0054	uxuR	uxu operon regulator	0.5	0.0384615	0.07692	Inferred in vitro and in vivo growth defects
311	HI0068	miaA	tRNA delta(2)-isopentenylpyrophosphate transferase	0.382353	0	0	Inferred in vitro and in vivo growth defects
107	HI0084	trxM	thioredoxin	0.0666667	0	0	Inferred in vitro and in vivo growth defects
381	HI0140	nagA	N-acetylglucosamine-6-phosphate deacetylase	0.266667	0	0	Inferred in vitro and in vivo growth defects
447	HI0164	-	Na(+)-translocating NADH-quinone reductase subunit A	0.8	0.0933333	0.11667	Inferred in vitro and in vivo growth defects
411	HI0166	nqrB	Na(+)-translocating NADH-quinone reductase subunit B	0.79661	0.169492	0.21277	Inferred in vitro and in vivo growth defects
198	HI0170	-	Na(+)-translocating NADH-quinone reductase subunit E	0.285714	0.2	0.7	Inferred in vitro and in vivo growth defects
86	HI0173	-	hypothetical protein	0.357143	0	0	Inferred in vitro and in vivo growth defects
523	HI0222	guaA	GMP synthase	0.69863	0	0	Inferred in vitro and in vivo growth defects
709	HI0229	pnp	polynucleotide phosphorylase/polyadenylase	1.37778	0.111111	0.08065	Inferred in vitro and in vivo growth defects
613	HI0231	deaD	ATP-dependent RNA helicase	1.20732	0.146341	0.12121	Inferred in vitro and in vivo growth defects
247	HI0282	-	acyl-CoA thioester hydrolase YfbB	1	0.115385	0.11538	Inferred in vitro and in vivo growth defects
455	HI0288	sdaA	L-serine deaminase	0.298507	0.0746269	0.25	Inferred in vitro and in vivo growth defects
95	HI0310	-	hypothetical protein	1.6	0	0	Inferred in vitro and in vivo growth defects
246	HI0315	-	hypothetical protein	3.14634	0.560976	0.17829	Inferred in vitro and in vivo growth defects
188	HI0328	efp	elongation factor P	0.733333	0.0666667	0.09091	Inferred in vitro and in vivo growth defects
271	HI0359	yfeD	iron (chelated) ABC transporter permease	0.822222	0	0	Inferred in vitro and in vivo growth defects
282	HI0360	yfeC	iron (chelated) ABC transporter permease	0.478261	0	0	Inferred in vitro and in vivo growth defects
293	HI0362	yfeA	iron-chelated ABC transporter substrate-binding protein	1.71111	0.0222222	0.01299	Inferred in vitro and in vivo growth defects
303	HI0367	-	hypothetical protein	2.44681	0.404255	0.16522	Inferred in vitro and in vivo growth defects
363	HI0393	-	GTP-dependent nucleic acid-binding protein EngD	2.22	0.42	0.18919	Inferred in vitro and in vivo growth defects
102	HI0395	-	hypothetical protein	0.0769231	0	0	Inferred in vitro and in vivo growth defects
226	HI0417	thiE	thiamine-phosphate pyrophosphorylase	1.44	0.2	0.13889	Inferred in vitro and in vivo growth defects
513	HI0481	atpA	F0F1 ATP synthase subunit alpha	1.24731	0.0967742	0.07759	Inferred in vitro and in vivo growth defects
177	HI0482	atpH	F0F1 ATP synthase subunit delta	0.954545	0	0	Inferred in vitro and in vivo growth defects
156	HI0483	atpF	F0F1 ATP synthase subunit B	0.789474	0	0	Inferred in vitro and in vivo growth defects
262	HI0485	atpB	F0F1 ATP synthase subunit A	1.78049	0.268293	0.15068	Inferred in vitro and in vivo growth defects
101	HI0540	ureB	urease subunit beta	2.81818	0.545455	0.19355	Inferred in vitro and in vivo growth defects
149	HI0544	rplI	50S ribosomal protein L9	1.68421	0.210526	0.125	Inferred in vitro and in vivo growth defects
629	HI0582	gidA	tRNA uridine 5-carboxymethylaminomethyl modification protein GidA	0.277228	0	0	Inferred in vitro and in vivo growth defects
354	HI0600	recA	recombinase A	1.93878	0.0816327	0.04211	Inferred in vitro and in vivo growth defects
345	HI0621	metN	DL-methionine transporter ATP-binding protein	2.10204	0.469388	0.2233	Inferred in vitro and in vivo growth defects
670	HI0649	rep	ATP-dependent DNA helicase	0.195122	0	0	Inferred in vitro and in vivo growth defects
156	HI0651	coaD	phosphopantetheine adenylyltransferase	0.1	0	0	Inferred in vitro and in vivo growth defects
272	HI0655	aroE	shikimate 5-dehydrogenase	0.333333	0	0	Inferred in vitro and in vivo growth defects
72	HI0668	-	hypothetical protein	1.3	0.1	0.07692	Inferred in vitro and in vivo growth defects
225	HI0672	ispD	2-C-methyl-D-erythritol 4-phosphate cytidylyltransferase	0.176471	0	0	Inferred in vitro and in vivo growth defects
146	HI0677	-	hypothetical protein	1.55556	0.333333	0.21429	Inferred in vitro and in vivo growth defects
263	HI0678	tpiA	triosephosphate isomerase	0.393939	0.0606061	0.15385	Inferred in vitro and in vivo growth defects
192	HI0703	lppB	lipoprotein B	0.913043	0	0	Inferred in vitro and in vivo growth defects
101	HI0727.1	cyaY	frataxin-like protein	1	0	0	Inferred in vitro and in vivo growth defects
207	HI0749	lexA	LexA repressor	0.382353	0	0	Inferred in vitro and in vivo growth defects
421	HI0763	nadR	nicotinamide-nucleotide adenylyltransferase	0.353846	0.0461538	0.13043	Inferred in vitro and in vivo growth defects
585	HI0841	-	hypothetical protein	2.06667	0.0777778	0.03763	Inferred in vitro and in vivo growth defects
549	HI0853	dppA	heme-binding lipoprotein	1.10989	0	0	Inferred in vitro and in vivo growth defects
930	HI0856	polA	DNA polymerase I	0.728	0.032	0.04396	Inferred in vitro and in vivo growth defects
456	HI0883	-	Na+/alanine symporter	0.428571	0.012987	0.0303	Inferred in vitro and in vivo growth defects
104	HI0907	-	hypothetical protein	0.25	0	0	Inferred in vitro and in vivo growth defects
197	HI0916	-	outer membrane protein	1.2069	0.0689655	0.05714	Inferred in vitro and in vivo growth defects
167	HI0922	-	rare lipoprotein B	0.678571	0	0	Inferred in vitro and in vivo growth defects
340	HI0945	degS	protease	1.03636	0.127273	0.12281	Inferred in vitro and in vivo growth defects
461	HI1002	trmE	tRNA modification GTPase TrmE	0.552239	0	0	Inferred in vitro and in vivo growth defects
105	HI1083	-	NTP binding protein	1.21429	0.0714286	0.05882	Inferred in vitro and in vivo growth defects
328	HI1101	-	cell division protein ZipA	1.10417	0	0	Inferred in vitro and in vivo growth defects
317	HI1125	talB	transaldolase B	0.784314	0	0	Inferred in vitro and in vivo growth defects
321	HI1130	mraW	S-adenosyl-methyltransferase MraW	1.04167	0.0833333	0.08	Inferred in vitro and in vivo growth defects
440	HI1154	-	proton glutamate symport protein	1.5098	0.27451	0.18182	Inferred in vitro and in vivo growth defects
138	HI1161	-	hypothetical protein	1.58333	0	0	Inferred in vitro and in vivo growth defects
327	HI1184	dppF	dipeptide transporter ATP-binding protein	0.414634	0.0243902	0.05882	Inferred in vitro and in vivo growth defects
330	HI1185	dppD	dipeptide transporter ATP-binding protein	0.27027	0.027027	0.1	Inferred in vitro and in vivo growth defects
295	HI1186	dppC	dipeptide ABC transporter permease	0.537037	0	0	Inferred in vitro and in vivo growth defects
323	HI1187	dppB	dipeptide ABC transporter permease	0.509804	0	0	Inferred in vitro and in vivo growth defects
323	HI1200	cysB	transcriptional regulator CysB	1.62264	0.169811	0.10465	Inferred in vitro and in vivo growth defects
151	HI1282	-	hypothetical protein	0.416667	0	0	Inferred in vitro and in vivo growth defects
229	HI1301	-	carbonic anhydrase	0.857143	0.0285714	0.03333	Inferred in vitro and in vivo growth defects
345	HI1305	thiL	thiamin-monophosphate kinase	1.59184	0.0204082	0.01282	Inferred in vitro and in vivo growth defects
163	HI1306	pgpA	phosphatidylglycerophosphatase A	0.407407	0	0	Inferred in vitro and in vivo growth defects
1211	HI1321	recB	exodeoxyribonuclease V subunit beta	1.09091	0.0320856	0.02941	Inferred in vitro and in vivo growth defects
247	HI1345	potC	spermidine/putrescine ABC transporter membrane protein	0.892857	0.178571	0.2	Inferred in vitro and in vivo growth defects
286	HI1346	potB	spermidine/putrescine ABC transporter membrane protein	0.706897	0.0517241	0.07317	Inferred in vitro and in vivo growth defects
128	HI1388.1	-	hypothetical protein	0.444444	0	0	Inferred in vitro and in vivo growth defects
144	HI1397	holC	DNA polymerase III subunit chi	1	0.0909091	0.09091	Inferred in vitro and in vivo growth defects
295	HI1438	ispA	geranyltranstransferase	0.363636	0	0	Inferred in vitro and in vivo growth defects
212	HI1441	sspA	stringent starvation protein A	3.09375	0	0	Inferred in vitro and in vivo growth defects
292	HI1444	metF	5,10-methylenetetrahydrofolate reductase	1.6	0.0888889	0.05556	Inferred in vitro and in vivo growth defects
89	HI1477	ner	DNA-binding protein	0.333333	0	0	Inferred in vitro and in vivo growth defects
169	HI1483	gam	host-nuclease inhibitor protein	0.416667	0.166667	0.4	Inferred in vitro and in vivo growth defects
86	HI1495	-	hypothetical protein	1.22222	0.555556	0.45455	Inferred in vitro and in vivo growth defects
476	HI1526	rfaE	bifunctional heptose 7-phosphate kinase/heptose 1-phosphate adenyltransferase	2.48148	0	0	Inferred in vitro and in vivo growth defects
404	HI1530	gltS	glutamate permease	0.144928	0.0144928	0.1	Inferred in vitro and in vivo growth defects
420	HI1604	-	phosphate permease	0.161765	0	0	Inferred in vitro and in vivo growth defects
416	HI1606	cca	multifunctional tRNA nucleotidyl transferase/2'3'-cyclic phosphodiesterase/2'nucleotidase/phosphatase	0.327273	0	0	Inferred in vitro and in vivo growth defects
565	HI1638	sapA	anti peptide resistance ABC transporter substrate-binding protein	2.43119	0.412844	0.16981	Inferred in vitro and in vivo growth defects
295	HI1640	sapC	peptide ABC transporter permease	1.13235	0.102941	0.09091	Inferred in vitro and in vivo growth defects
269	HI1644	truA	tRNA pseudouridine synthase A	2.2	0.1	0.04545	Inferred in vitro and in vivo growth defects
160	HI1675	moaC	molybdenum cofactor biosynthesis protein MoaC	2.09091	0.136364	0.06522	Inferred in vitro and in vivo growth defects
337	HI1678	kpsF	arabinose-5-phosphate isomerase KpsF	0.680851	0	0	Inferred in vitro and in vivo growth defects
294	HI1696	-	lipopolysaccharide biosynthesis protein	1.63265	0	0	Inferred in vitro and in vivo growth defects
304	HI1699	-	lipopolysaccharide biosynthesis protein	1.89394	0	0	Inferred in vitro and in vivo growth defects
401	HI1700	-	lipopolysaccharide biosynthesis protein	0.488372	0	0	Inferred in vitro and in vivo growth defects
247	HI1701	-	hypothetical protein	0.48	0	0	Inferred in vitro and in vivo growth defects
693	HI1740	recG	ATP-dependent DNA helicase RecG	1.05495	0.032967	0.03125	Inferred in vitro and in vivo growth defects
704	HI1741	spoT	guanosine-3'5'-bis(diphosphate) 3'- pyrophosphohydrolase	0.222222	0.030303	0.13636	Inferred in vitro and in vivo growth defects
212	HI0047	eda	keto-hydroxyglutarate-aldolase/keto-deoxy-phosphogluconate aldolase	3.6129	1.48387	0.41071	Inferred in vitro growth defect
230	HI0071	grpE	heat shock protein GrpE	0.923077	0.538462	0.58333	Inferred in vitro growth defect
332	HI0097	hitA	iron-utilization periplasmic protein hFbpA	3.81633	1.55102	0.40642	Inferred in vitro growth defect
114	HI0103	-	hypothetical protein	1.0625	0.4375	0.41176	Inferred in vitro growth defect
98	HI0112	-	hypothetical protein	3.77273	4.68182	1.24096	Inferred in vitro growth defect
228	HI0145	-	N-acetylmannosamine-6-phosphate 2-epimerase	1.875	0.9375	0.5	Inferred in vitro growth defect
174	HI0159	-	hypothetical protein	1.30435	0.217391	0.16667	Inferred in vitro growth defect
244	HI0167	-	Na(+)-translocating NADH-quinone reductase subunit C	0.9	0.175	0.19444	Inferred in vitro growth defect
208	HI0168	-	Na(+)-translocating NADH-quinone reductase subunit D	0.5	0.113636	0.22727	Inferred in vitro growth defect
411	HI0171	nqr6	Na(+)-translocating NADH-quinone reductase subunit F	0.467742	0.145161	0.31034	Inferred in vitro growth defect
304	HI0182	-	N-acetyl-D-glucosamine kinase	0.926829	0.731707	0.78947	Inferred in vitro growth defect
197	HI0192	seqA	replication initiation regulator SeqA	2.54054	1.10811	0.43617	Inferred in vitro growth defect
255	HI0198	-	hypothetical protein	2.22857	1.34286	0.60256	Inferred in vitro growth defect
302	HI0220.1	birA	biotin--protein ligase	0.52	0.36	0.69231	Inferred in vitro growth defect
69	HI0235	-	hypothetical protein	0.444444	0.777778	1.75	Inferred in vitro growth defect
97	HI0241	yajC	preprotein translocase subunit YajC	1.22222	0.555556	0.45455	Inferred in vitro growth defect
78	HI0321	vapB	virulence-associated protein B	1.25	0.375	0.3	Inferred in vitro growth defect
240	HI0354	-	ABC transporter ATP-binding protein	3.25	2.6875	0.82692	Inferred in vitro growth defect
228	HI0374	-	hypothetical protein	2.09756	0.560976	0.26744	Inferred in vitro growth defect
935	HI0413	rne	ribonuclease E	0.867769	0.214876	0.24762	Inferred in vitro growth defect
99	HI0420	-	hypothetical protein	2.27778	0.666667	0.29268	Inferred in vitro growth defect
196	HI0431	-	hypothetical protein	1.96429	0.321429	0.16364	Inferred in vitro growth defect
112	HI0445	secG	preprotein translocase subunit SecG	0.411765	0.294118	0.71429	Inferred in vitro growth defect
84	HI0484	atpE	F0F1 ATP synthase subunit C	1.28571	0.357143	0.27778	Inferred in vitro growth defect
518	HI0513	hindIIM	modification methylase	0.814815	0.42963	0.52727	Inferred in vitro growth defect
96	HI0542	groES	co-chaperonin GroES	0.222222	0.0555556	0.25	Inferred in vitro growth defect
287	HI0549	ksgA	dimethyladenosine transferase	1.65789	0.421053	0.25397	Inferred in vitro growth defect
79	HI0555	-	hypothetical protein	1.35714	0.357143	0.26316	Inferred in vitro growth defect
451	HI0624	sun	sun protein	2.66667	1.64912	0.61842	Inferred in vitro growth defect
195	HI0629	mclA	sigma-E factor negative regulatory protein	0.193548	0.129032	0.66667	Inferred in vitro growth defect
98	HI0659	-	HTH-type transcriptional regulator	2.77778	2.77778	1	Inferred in vitro growth defect
106	HI0666	-	hypothetical protein	2.42857	0.928571	0.38235	Inferred in vitro growth defect
130	HI0719	-	hypothetical protein	1.13333	0.2	0.17647	Inferred in vitro growth defect
210	HI0722	-	hypothetical protein	2.04545	0.863636	0.42222	Inferred in vitro growth defect
90	HI0760	-	hypothetical protein	1.69231	0.384615	0.22727	Inferred in vitro growth defect
63	HI0785	rpmC	50S ribosomal protein L29	0.125	0.25	2	Inferred in vitro growth defect
506	HI0823	mglA	galactose/methyl galaxtoside transporter ATP-binding protein	1.70833	1.58333	0.92683	Inferred in vitro growth defect
98	HI0828	-	YciI-like protein	1.3	0.5	0.38462	Inferred in vitro growth defect
137	HI0838	-	small protein A	0.0384615	0	0	Inferred in vitro growth defect
100	HI0908	-	hypothetical protein	3.5	1.4	0.4	Inferred in vitro growth defect
267	HI0937	suhB	extragenic suppressor	2.07317	0.682927	0.32941	Inferred in vitro growth defect
116	HI0960	-	hypothetical protein	6.52632	5	0.76613	Inferred in vitro growth defect
116	HI0961	-	HIT-like protein	2.3913	1.30435	0.54545	Inferred in vitro growth defect
163	HI1034	-	nucleotide-binding protein	2.23077	1.30769	0.58621	Inferred in vitro growth defect
400	HI1038	-	hypothetical protein	2.98077	1.53846	0.51613	Inferred in vitro growth defect
85	HI1082	-	hypothetical protein	2.66667	1.08333	0.40625	Inferred in vitro growth defect
221	HI1090	ccmB	heme exporter protein B	2.89286	0.892857	0.30864	Inferred in vitro growth defect
272	HI1102	cysZ	sulfate transport protein CysZ	4.53846	1.25641	0.27684	Inferred in vitro growth defect
151	HI1129	-	cell division protein MraZ	1.2381	0.761905	0.61538	Inferred in vitro growth defect
164	HI1147	ptsN	nitrogen regulatory IIA protein	1.33333	0.52381	0.39286	Inferred in vitro growth defect
178	HI1151	-	hypothetical protein	2.17391	0.826087	0.38	Inferred in vitro growth defect
156	HI1173	sprT	hypothetical protein	1.70833	0.833333	0.4878	Inferred in vitro growth defect
297	HI1194m	gcvA	DNA-binding transcriptional activator GcvA	1.68966	0.948276	0.56122	Inferred in vitro growth defect
207	HI1198	-	hypothetical protein	2.37838	0.810811	0.34091	Inferred in vitro growth defect
94	HI1221	ihfB	integration host factor subunit beta	1.08333	0.416667	0.38462	Inferred in vitro growth defect
97	HI1222	-	hypothetical protein	1.72	0.48	0.27907	Inferred in vitro growth defect
180	HI1230	apt	adenine phosphoribosyltransferase	3.02941	1.08824	0.35922	Inferred in vitro growth defect
394	HI1238	dnaJ	chaperone protein DnaJ	0.666667	0.125	0.1875	Inferred in vitro growth defect
127	HI1253	-	hypothetical protein	2.92	1.04	0.35616	Inferred in vitro growth defect
171	HI1296	-	nuclease	2.43478	2.47826	1.01786	Inferred in vitro growth defect
144	HI1304	nusB	transcription antitermination protein NusB	1	0.28	0.28	Inferred in vitro growth defect
158	HI1331	greA	transcription elongation factor GreA	2.30435	0.565217	0.24528	Inferred in vitro growth defect
160	HI1349	-	hypothetical protein	4.05128	2.15385	0.53165	Inferred in vitro growth defect
491	HI1353	cafA	ribonuclease G	2.70886	0.632911	0.23364	Inferred in vitro growth defect
154	HI1355	-	hypothetical protein	3.55	2.8	0.78873	Inferred in vitro growth defect
313	HI1371.1	-	C32 tRNA thiolase	2.46	1.32	0.53659	Inferred in vitro growth defect
300	HI1393	hindIIIR	type II restriction endonuclease	1.44444	0.847222	0.58654	Inferred in vitro growth defect
464	HI1398	fumC	fumarate hydratase	1.23214	0.410714	0.33333	Inferred in vitro growth defect
99	HI1419	-	hypothetical protein	0.928571	0.428571	0.46154	Inferred in vitro growth defect
97	HI1420	-	hypothetical protein	0.3125	0.125	0.4	Inferred in vitro growth defect
84	HI1437	xseB	exodeoxyribonuclease VII small subunit	2	1.57143	0.78571	Inferred in vitro growth defect
213	HI1454	-	hypothetical protein	1.80556	1.05556	0.58462	Inferred in vitro growth defect
253	HI1470	-	iron chelatin ABC transporter ATP-binding protein	4.58065	2.45161	0.53521	Inferred in vitro growth defect
687	HI1478	muA	transposase	1.71429	0.746032	0.43519	Inferred in vitro growth defect
90	HI1479	-	hypothetical protein	1.15385	1.23077	1.06667	Inferred in vitro growth defect
156	HI1480	-	hypothetical protein	0.529412	0.352941	0.66667	Inferred in vitro growth defect
287	HI1481	muB	DNA transposition protein	1.23333	0.733333	0.59459	Inferred in vitro growth defect
139	HI1498	-	hypothetical protein	2.58333	2.41667	0.93548	Inferred in vitro growth defect
189	HI1499	-	hypothetical protein	1.41667	1.33333	0.94118	Inferred in vitro growth defect
520	HI1501	-	hypothetical protein	1.84	1	0.54348	Inferred in vitro growth defect
414	HI1502	-	hypothetical protein	6.375	2.725	0.42745	Inferred in vitro growth defect
182	HI1518	-	hypothetical protein	2.46667	2.26667	0.91892	Inferred in vitro growth defect
355	HI1520	-	hypothetical protein	5.17021	2.53191	0.48971	Inferred in vitro growth defect
315	HI1556	-	glycerate dehydrogenase	3.05	1.825	0.59836	Inferred in vitro growth defect
292	HI1559	hemK	hypothetical protein	1.08824	0.411765	0.37838	Inferred in vitro growth defect
178	HI1563	-	hypothetical protein	3.21739	1.56522	0.48649	Inferred in vitro growth defect
138	HI1568	-	Mu-like prophage FluMu G protein	3.4375	1.4375	0.41818	Inferred in vitro growth defect
226	HI1603	-	phosphate transport regulator	1.3125	0.625	0.47619	Inferred in vitro growth defect
206	HI1621	-	cobalt transport protein CbiM	3.04545	0.727273	0.23881	Inferred in vitro growth defect
116	HI1627	-	hypothetical protein	2.38889	1.77778	0.74419	Inferred in vitro growth defect
150	HI1673	moaE	molybdopterin converting factor subunit 2	2.27273	1.59091	0.7	Inferred in vitro growth defect
575	HI1712	ptsI	phosphoenolpyruvate-protein phosphotransferase	0.957895	0.621053	0.64835	Inferred in vitro growth defect
863	HI1719	glnD	PII uridylyl-transferase	3.03509	1.90351	0.62717	Inferred in vitro growth defect
88	HI1742	rpoZ	DNA-directed RNA polymerase subunit omega	2.92308	2.23077	0.76316	Inferred in vitro growth defect
	N/A						Inferred in vitro growth defect
	N/A						Inferred in vitro growth defect
	N/A						Inferred in vitro growth defect
	N/A						Inferred in vitro growth defect
	N/A						Inferred in vitro growth defect
	N/A						Inferred in vitro growth defect
	N/A						Inferred in vitro growth defect
	N/A						Inferred in vitro growth defect
	N/A						Inferred in vitro growth defect
607	HI0002	-	long chain fatty acid CoA ligase	4.30588	2.95294	0.68579	Non-essential gene
262	HI0003	-	haloacid dehalogenase-like protein	5.28205	2.4359	0.46117	Non-essential gene
270	HI0005	fdhD	formate dehydrogenase accessory protein	6.55102	3.69388	0.56386	Non-essential gene
312	HI0007	fdxH	formate dehydrogenase subunit beta	7.41026	4.64103	0.6263	Non-essential gene
238	HI0008	fdxI	formate dehydrogenase subunit gamma	35.7838	19.5135	0.54532	Non-essential gene
302	HI0009	fdhE	formate dehydrogenase accessory protein FdhE	6.47917	3.45833	0.53376	Non-essential gene
146	HI0010	rimI	ribosomal-protein-alanine N-acetyltransferase	2.54167	1.75	0.68852	Non-essential gene
330	HI0012	rsmC	16S ribosomal RNA m2G1207 methyltransferase	8.88889	4.94444	0.55625	Non-essential gene
127	HI0017	-	autonomous glycyl radical cofactor GrcA	8.22727	5.18182	0.62983	Non-essential gene
219	HI0018	ung	uracil-DNA glycosylase	13.1515	7.78788	0.59217	Non-essential gene
474	HI0019	-	(dimethylallyl)adenosine tRNA methylthiotransferase	6.15152	3.22727	0.52463	Non-essential gene
479	HI0020	-	hypothetical protein	10.3333	7.61111	0.73656	Non-essential gene
416	HI0021	citG	CitG protein	4.41379	3.31034	0.75	Non-essential gene
500	HI0022	citF	citrate lyase subunit alpha	5.1129	4.3871	0.85804	Non-essential gene
285	HI0023	citE	citrate lyase subunit beta	6.53488	3.51163	0.53737	Non-essential gene
95	HI0024	citD	citrate lyase subunit gamma	3.75	1.58333	0.42222	Non-essential gene
335	HI0025	citC	citrate lyase ligase	7.16667	4.46667	0.62326	Non-essential gene
287	HI0030	-	lipoprotein	4.63636	1.49091	0.32157	Non-essential gene
155	HI0033	-	rRNA large subunit methyltransferase	3.86667	1.86667	0.48276	Non-essential gene
102	HI0034	-	hypothetical protein	4.375	3.8125	0.87143	Non-essential gene
551	HI0035	-	hypothetical protein	6.82143	4.67857	0.68586	Non-essential gene
592	HI0036	-	ABC transporter ATP-binding protein	6.94059	3.75248	0.54066	Non-essential gene
258	HI0040	-	hypothetical protein	4.9434	3.24528	0.65649	Non-essential gene
224	HI0042	-	pseudouridine synthase-like protein	5.5	3.11111	0.56566	Non-essential gene
354	HI0043	-	hypothetical protein	3.53061	1.95918	0.55491	Non-essential gene
220	HI0044	-	hypothetical protein	11.025	5.775	0.52381	Non-essential gene
184	HI0045	-	hypothetical protein	6.57143	3.82143	0.58152	Non-essential gene
108	HI0046	phnA	alkylphosphonate uptake protein	4.8125	2.0625	0.42857	Non-essential gene
285	HI0048	-	D-mannonate oxidoreductase	4.47458	2.77966	0.62121	Non-essential gene
314	HI0049	kdgK	2-dehydro-3-deoxygluconokinase	8.24561	4.77193	0.57872	Non-essential gene
418	HI0050m	-	integral membrane protein transporter	10.2644	6.35632	0.61926	Non-essential gene
165	HI0051	-	hypothetical protein	13.4872	8.64103	0.64068	Non-essential gene
328	HI0052	-	hypothetical protein	6.97297	4.72973	0.67829	Non-essential gene
342	HI0053	-	zinc-type alcohol dehydrogenase	7.48485	4.65152	0.62146	Non-essential gene
609	HI0057	uvrC	excinuclease ABC subunit C	4.88235	2.30392	0.47189	Non-essential gene
788	HI0061	rec2	recombination protein	4.1028	2.33645	0.56948	Non-essential gene
452	HI0063	pcnB	polyA polymerase	3.95588	1.60294	0.4052	Non-essential gene
629	HI0067	mutL	DNA mismatch repair protein	3.61364	1.65909	0.45912	Non-essential gene
981	HI0069	glnE	bifunctional glutamine-synthetase adenylyltransferase/deadenyltransferase	3.04762	1.68707	0.55357	Non-essential gene
558	HI0070	recN	DNA repair protein	5.75	3.4	0.5913	Non-essential gene
114	HI0073	-	nucleotidyltransferase	4.16667	2.66667	0.64	Non-essential gene
146	HI0074	-	nucleotidyltransferase	8.60714	4.35714	0.50622	Non-essential gene
707	HI0075	nrdD	anaerobic ribonucleoside triphosphate reductase	6.3956	4.13187	0.64605	Non-essential gene
286	HI0076	tesB	acyl-CoA thioesterase II	4.05882	3.23529	0.7971	Non-essential gene
288	HI0077	-	hypothetical protein	7.39394	4.87879	0.65984	Non-essential gene
169	HI0079	ppiB	peptidyl-prolyl cis-trans isomerase B	6.77273	3.40909	0.50336	Non-essential gene
143	HI0080	-	hypothetical protein	5.13333	3.5	0.68182	Non-essential gene
262	HI0081	-	hypothetical protein	4.1875	2.875	0.68657	Non-essential gene
88	HI0082	-	hypothetical protein	11.3077	7.46154	0.65986	Non-essential gene
331	HI0085	ldhA	D-lactate dehydrogenase	8.76744	6.04651	0.68966	Non-essential gene
237	HI0090	-	hypothetical protein	5.41935	2.03226	0.375	Non-essential gene
378	HI0091	-	hypothetical protein	7.34884	3.83721	0.52215	Non-essential gene
419	HI0092	-	hypothetical protein	10.3621	6.22414	0.60067	Non-essential gene
368	HI0093	-	hypothetical protein	4.04762	1.92857	0.47647	Non-essential gene
106	HI0094	-	hypothetical protein	7	3.66667	0.52381	Non-essential gene
251	HI0095	-	hypothetical protein	6.65517	3.96552	0.59585	Non-essential gene
191	HI0096	-	hypothetical protein	11.4222	6.73333	0.58949	Non-essential gene
478	HI0098	hitB	iron(III) ABC transporter permease	8.02439	3.80488	0.47416	Non-essential gene
351	HI0099	hitC	iron(III) ABC transporter ATP-binding protein	3.41304	1.6087	0.47134	Non-essential gene
631	HI0104	htpG	heat shock protein 90	6.97	4.82	0.69154	Non-essential gene
251	HI0105	-	hypothetical protein	4.45946	1.75676	0.39394	Non-essential gene
403	HI0107	-	Mg2+/Co2+ transporter	5.52632	3.03509	0.54921	Non-essential gene
297	HI0108	-	hypothetical protein	8.49091	3.85455	0.45396	Non-essential gene
113	HI0109	-	hypothetical protein	2.8	0.666667	0.2381	Non-essential gene
209	HI0111	bphH	glutathione transferase	4.30303	3.72727	0.8662	Non-essential gene
744	HI0113	hemR	hemin receptor	5.69714	1.96571	0.34504	Non-essential gene
310	HI0117	mltA	murein transglycosylase A	8.14035	4.17544	0.51293	Non-essential gene
261	HI0118	-	hypothetical protein	7.20513	3.02564	0.41993	Non-essential gene
168	HI0120	-	hypothetical protein	5.375	3.1875	0.59302	Non-essential gene
453	HI0121	-	UDP-N-acetylmuramoylalanine-D-glutamate ligase-like protein	6.48611	3.83333	0.59101	Non-essential gene
438	HI0125	-	hypothetical protein	5.06849	2.53425	0.5	Non-essential gene
328	HI0126	fbpC	ferric transporter ATP-binding protein	4.83673	2.71429	0.56118	Non-essential gene
632	HI0129	afuB	ferric transport system permease-like protein	6.70175	3.42982	0.51178	Non-essential gene
346	HI0131	afuA	ferric ABC transporter protein	7.62264	4.92453	0.64604	Non-essential gene
213	HI0132	udk	uridine kinase	6.89189	2.51351	0.36471	Non-essential gene
195	HI0133	dcd	deoxycytidine triphosphate deaminase	3.53333	0.9	0.25472	Non-essential gene
391	HI0134	-	hypothetical protein	5.21875	2.8125	0.53892	Non-essential gene
396	HI0135	-	sugar efflux transporter	8.28169	4.84507	0.58503	Non-essential gene
293	HI0142	nanA	N-acetylneuraminate lyase	6.0625	3.04167	0.50172	Non-essential gene
288	HI0143	-	hypothetical protein	4.95	2.3	0.46465	Non-essential gene
300	HI0144	-	N-acetylmannosamine kinase	2.88235	1.32353	0.45918	Non-essential gene
329	HI0146	-	hypothetical protein	6.04348	2.08696	0.34532	Non-essential gene
633	HI0147	-	hypothetical protein	7.17742	2.05645	0.28652	Non-essential gene
379	HI0148	-	N-acetylneuraminic acid mutarotase	5.43396	3.54717	0.65278	Non-essential gene
295	HI0150	hflC	hypothetical protein	7.7551	5.32653	0.68684	Non-essential gene
410	HI0151	hflK	HflK protein	4.68421	2.96491	0.63296	Non-essential gene
456	HI0161	gor	glutathione reductase	5.92771	2.51807	0.4248	Non-essential gene
199	HI0162	-	lipoprotein	6.79487	5.30769	0.78113	Non-essential gene
103	HI0163	bolA	transcriptional regulator	5.52632	3.47368	0.62857	Non-essential gene
244	HI0175	-	hypothetical protein	6.35135	3	0.47234	Non-essential gene
160	HI0178	-	hypothetical protein	17	8.32	0.48941	Non-essential gene
246	HI0179	pflA	pyruvate formate lyase-activating enzyme 1	6.22727	3.18182	0.51095	Non-essential gene
772	HI0180	-	formate acetyltransferase	6.40625	4.07031	0.63537	Non-essential gene
284	HI0181	-	formate transporter	6.67308	4.07692	0.61095	Non-essential gene
481	HI0183	-	amino acid carrier protein	9.59459	2.39189	0.2493	Non-essential gene
275	HI0184	-	esterase	7.74074	3.44444	0.44498	Non-essential gene
378	HI0185	adhC	alcohol dehydrogenase class III	7.375	4	0.54237	Non-essential gene
135	HI0186	-	HTH-type transcriptional regulator	5	2.22727	0.44545	Non-essential gene
449	HI0189	gdhA	glutamate dehydrogenase	5.55714	2.14286	0.3856	Non-essential gene
260	HI0193	-	esterase/lipase	2.77551	2.30612	0.83088	Non-essential gene
1111	HI0195.1	-	potassium efflux protein KefA	4.56132	1.67453	0.36711	Non-essential gene
286	HI0197	mepA	penicillin-insensitive murein endopeptidase	3.65	1.675	0.4589	Non-essential gene
346	HI0200m	selD	selenophosphate synthetase	6.3	3.4	0.53968	Non-essential gene
257	HI0205	-	hypothetical protein	4.04651	1.67442	0.41379	Non-essential gene
514	HI0213	-	oligopeptide transporter substrate-binding protein	7.2029	4.37681	0.60765	Non-essential gene
679	HI0214	prlC	oligopeptidase A	5.02326	1.34884	0.26852	Non-essential gene
385	HI0216	hsdS	type I restriction/modification specificity protein	5.19277	3.13253	0.60325	Non-essential gene
176	HI0217	-	hypothetical protein	3.52632	2.92105	0.82836	Non-essential gene
209	HI0219	-	hypothetical protein	11.5946	6.72973	0.58042	Non-essential gene
237	HI0219a	-	two component signal transduction system protein	4.95349	2.5814	0.52113	Non-essential gene
195	HI0220.2	-	hypothetical protein	4.675	2	0.42781	Non-essential gene
300	HI0223	-	hypothetical protein	7.32075	3.26415	0.44588	Non-essential gene
153	HI0224	-	transcriptional regulator	4.6	2.95	0.6413	Non-essential gene
400	HI0225	nhaA	pH-dependent sodium/proton antiporter	6.92405	2.78481	0.40219	Non-essential gene
436	HI0226	brnQ	branched-chain amino acid ABC transporter	5.11538	3.29487	0.64411	Non-essential gene
155	HI0227	-	hypothetical protein	10.5333	6.43333	0.61076	Non-essential gene
314	HI0230	-	lipoprotein NlpI	4.76923	2.5	0.52419	Non-essential gene
462	HI0232	-	transglycosylase	7.14607	4.8764	0.68239	Non-essential gene
116	HI0236	-	arsenate reductase	6.2381	4.80952	0.77099	Non-essential gene
73	HI0242	-	hypothetical protein	4.875	2.25	0.46154	Non-essential gene
172	HI0243	-	hypothetical protein	6.11111	3.7037	0.60606	Non-essential gene
382	HI0244	tgt	queuine tRNA-ribosyltransferase	5.79661	4.11864	0.71053	Non-essential gene
363	HI0245	queA	S-adenosylmethionine:tRNA ribosyltransferase-isomerase	6.17308	2.42308	0.39252	Non-essential gene
148	HI0246	-	hypothetical protein	11.95	6.5	0.54393	Non-essential gene
943	HI0249	uvrA	excinuclease ABC subunit A	7.14844	1.78906	0.25027	Non-essential gene
155	HI0254	bcp	thioredoxin-dependent thiol peroxidase	4.56	2.76	0.60526	Non-essential gene
215	HI0256	-	lipoprotein	5.84211	2.97368	0.50901	Non-essential gene
107	HI0257	-	hypothetical protein	10.2	4.05	0.39706	Non-essential gene
330	HI0258	-	glycosyl transferase	10.0787	5.48315	0.54404	Non-essential gene
195	HI0260	-	deoxyribonucleotide triphosphate pyrophosphatase	6.52174	3.82609	0.58667	Non-essential gene
565	HI0263	hxuB	heme/hemopexin-binding protein B	7.79245	16.934	2.17312	Non-essential gene
905	HI0264	hxuA	heme-hemopexin utilization protein A	7.65285	4.26943	0.55789	Non-essential gene
199	HI0266	-	glycerol-3-phosphate acyltransferase PlsY	2.78261	1.30435	0.46875	Non-essential gene
567	HI0267	narQ	nitrate/nitrite sensor protein NarQ	4.21839	2.21839	0.52589	Non-essential gene
310	HI0270	-	hypothetical protein	4.37143	3.91429	0.89542	Non-essential gene
288	HI0271	djlA	Dna-J like membrane chaperone protein	4.11111	2	0.48649	Non-essential gene
213	HI0272	pyrE	orotate phosphoribosyltransferase	5.55556	2.7037	0.48667	Non-essential gene
238	HI0273	rph	ribonuclease PH	2.55556	0.666667	0.26087	Non-essential gene
551	HI0275	-	hypothetical protein	7.41379	1.88506	0.25426	Non-essential gene
269	HI0276	rbn	ribonuclease BN	9.52	6.3	0.66176	Non-essential gene
161	HI0277	-	hypothetical protein	7.59091	4.09091	0.53892	Non-essential gene
252	HI0280	udp	uridine phosphorylase	14.913	7.56522	0.50729	Non-essential gene
438	HI0281	-	transporter	10.8	6.57333	0.60864	Non-essential gene
418	HI0287	mtr	tryptophan-specific transport protein	12.6267	8.56	0.67793	Non-essential gene
412	HI0289	sdaC	serine transporter	7.14458	3.06024	0.42833	Non-essential gene
128	HI0293	-	MerR family transcriptional regulator	4.625	1.66667	0.36036	Non-essential gene
105	HI0294	metJ	transcriptional repressor protein MetJ	2	0.428571	0.21429	Non-essential gene
230	HI0296	hopD	type 4 prepilin-like protein specific leader peptidase	6.9375	4.75	0.68468	Non-essential gene
406	HI0297	-	type IV pilin secretion protein	5.76923	3.52308	0.61067	Non-essential gene
464	HI0298	-	protein transport protein	7.62121	4.04545	0.53082	Non-essential gene
149	HI0299	-	prepilin peptidase-dependent protein D	13.3125	8.65625	0.65023	Non-essential gene
184	HI0300	ampD	N-acetyl-anhydromuranmyl-L-alanine amidase	5.92	3	0.50676	Non-essential gene
299	HI0301	-	hemolysin	9.9697	6.45455	0.64742	Non-essential gene
245	HI0303	-	16S ribosomal RNA methyltransferase RsmE	3.5625	1.46875	0.41228	Non-essential gene
186	HI0304	-	hypothetical protein	5.08	2.88	0.56693	Non-essential gene
302	HI0306	rdgC	recombination associated protein	5.80952	2.57143	0.44262	Non-essential gene
271	HI0307	proC	pyrroline-5-carboxylate reductase	5.17857	1.64286	0.31724	Non-essential gene
388	HI0308	-	3-phenylpropionic acid transporter	6.36364	1.87879	0.29524	Non-essential gene
154	HI0316	ntpA	dATP pyrophosphohydrolase	4.5	2	0.44444	Non-essential gene
172	HI0318	-	hypothetical protein	4.75	2.21875	0.46711	Non-essential gene
241	HI0319	yecO	S-adenosyl-L-methionine-dependent methyltransferase	6.89474	3.97368	0.57634	Non-essential gene
134	HI0322	-	virulence-associated protein C	13.6	6.23333	0.45833	Non-essential gene
135	HI0323	gloA	lactoylglutathione lyase	6.32	1.84	0.29114	Non-essential gene
229	HI0324	rnt	ribonuclease T	3.21739	0.652174	0.2027	Non-essential gene
90	HI0326.1	-	Ser tRNA	2	2	1	Non-essential gene
134	HI0331	oapB	opacity associated protein OapB	8.66667	2.33333	0.26923	Non-essential gene
236	HI0332	recO	DNA repair protein RecO	4.62069	1.27586	0.27612	Non-essential gene
438	HI0333	rumA	23S rRNA 5-methyluridine methyltransferase	4.33333	1.58333	0.36538	Non-essential gene
197	HI0336	mogA	molybdenum cofactor biosynthesis protein MogA	2.625	1	0.38095	Non-essential gene
348	HI0338	-	hypothetical protein	9.4	4.48	0.4766	Non-essential gene
246	HI0340	trmB	tRNA (guanine-N(7)-)-methyltransferase	7.0303	4.63636	0.65948	Non-essential gene
114	HI0341	-	hypothetical protein	10.4167	3.83333	0.368	Non-essential gene
93	HI0343	napD	nitrate reductase assembly protein NapD	4.22222	0.888889	0.21053	Non-essential gene
279	HI0345	napG	quinol dehydrogenase periplasmic subunit	7.4359	4.15385	0.55862	Non-essential gene
287	HI0346	napH	quinol dehydrogenase membrane subunit	8.4375	4.8125	0.57037	Non-essential gene
150	HI0347	napB	nitrate reductase	6.125	4.875	0.79592	Non-essential gene
200	HI0348	napC	cytochrome C-type protein	7.13514	3.24324	0.45455	Non-essential gene
425	HI0350	-	permease	6.46575	2.76712	0.42797	Non-essential gene
231	HI0352	-	hypothetical protein	7.10345	5.12069	0.72087	Non-essential gene
245	HI0355	-	ABC transporter permease	6.65	2.45	0.36842	Non-essential gene
314	HI0357	-	thiamine biosynthesis protein	7.7561	3.65854	0.4717	Non-essential gene
215	HI0358	-	transcriptional activator	14.1333	6.46667	0.45755	Non-essential gene
292	HI0364	-	penicillin-binding protein 7	9.15873	4.33333	0.47314	Non-essential gene
390	HI0365	-	ribosomal RNA large subunit methyltransferase N	6.15254	3.10169	0.50413	Non-essential gene
179	HI0366	-	fimbrial biogenesis and twitching motility protein	7.6	4	0.52632	Non-essential gene
204	HI0370	-	hypothetical protein	10.9688	4.03125	0.36752	Non-essential gene
150	HI0379	-	hypothetical protein	1.71429	1.21429	0.70833	Non-essential gene
241	HI0380	-	hypothetical protein	11.175	7.35	0.65772	Non-essential gene
136	HI0386	-	hypothetical protein	10.25	4.45	0.43415	Non-essential gene
640	HI0387	dinG	ATP-dependent helicase	7.62037	3.82407	0.50182	Non-essential gene
183	HI0389	-	outer membrane protein	9.48276	6.37931	0.67273	Non-essential gene
399	HI0390	rnd	ribonuclease D	6.58462	3.78462	0.57477	Non-essential gene
562	HI0390.1	fadD	long-chain-fatty-acid--CoA ligase	7.06897	5.96552	0.8439	Non-essential gene
404	HI0396	-	hypothetical protein	5.68085	2.57447	0.45318	Non-essential gene
439	HI0397	xseA	exodeoxyribonuclease VII large subunit	11.2857	5.65306	0.5009	Non-essential gene
210	HI0398	-	hypothetical protein	4.28	1.16	0.27103	Non-essential gene
274	HI0399	icc	cyclic 3',5'-adenosine monophosphate phosphodiesterase	3.2	1.91111	0.59722	Non-essential gene
95	HI0400	-	hypothetical protein	14.5	8.21429	0.5665	Non-essential gene
459	HI0401	fadL	long-chain fatty acid transport protein	10.9286	9.95238	0.91068	Non-essential gene
190	HI0402	-	methylated-DNA-protein-cysteine methyltransferase	7.32143	4.92857	0.67317	Non-essential gene
223	HI0403	mutH	DNA mismatch repair protein	5.19231	3.07692	0.59259	Non-essential gene
288	HI0405	-	pyridoxamine kinase	5.11628	3.32558	0.65	Non-essential gene
318	HI0410	tyrR	transcriptional regulatory protein	7.43902	3.92683	0.52787	Non-essential gene
322	HI0412	-	23S rRNA pseudouridylate synthase C	10.1429	3.5	0.34507	Non-essential gene
70	HI0414	-	hypothetical protein	9.66667	5.26667	0.54483	Non-essential gene
447	HI0418	-	transporter	6.77419	4.06452	0.6	Non-essential gene
460	HI0419	-	protease	6.38235	3.14706	0.49309	Non-essential gene
240	HI0423	-	hypothetical protein	5.2069	2.65517	0.50993	Non-essential gene
351	HI0424	-	rRNA methylase	5.94231	3.46154	0.58252	Non-essential gene
264	HI0432	nudC	NADH pyrophosphatase	14.9394	7.87879	0.52738	Non-essential gene
229	HI0434	comF	competence protein F	12.1818	5.90909	0.48507	Non-essential gene
445	HI0435	comE	competence protein E	8.44776	4.40299	0.5212	Non-essential gene
137	HI0436	comD	competence protein D	7.57143	3.2381	0.42767	Non-essential gene
173	HI0437	comC	competence protein C	8.875	5.875	0.66197	Non-essential gene
168	HI0438	comB	competence protein B	7.88462	4.15385	0.52683	Non-essential gene
265	HI0439	comA	competence protein A	6.97368	4.13158	0.59245	Non-essential gene
281	HI0441	-	hypothetical protein	7.88372	4.4186	0.56047	Non-essential gene
109	HI0442	ybaB	hypothetical protein	5.42857	3.28571	0.60526	Non-essential gene
651	HI0444	topB	DNA topoisomerase III	7.50538	3.91398	0.52149	Non-essential gene
556	HI0446	fruA	PTS system fructose-specific transporter subunit IIBC	9.64474	2.59211	0.26876	Non-essential gene
313	HI0447	fruK	1-phosphofructokinase	4.4	2.25	0.51136	Non-essential gene
499	HI0448	fruB	PTS system fructose-specific transporter subunit IIA/HPr protein	5.03509	1.47368	0.29268	Non-essential gene
178	HI0449	-	hypothetical protein	16.8824	6.67647	0.39547	Non-essential gene
91	HI0450	vapD	virulence-associated protein D	14.8571	6.5	0.4375	Non-essential gene
432	HI0452	-	hypothetical protein	10.8143	6.01429	0.55614	Non-essential gene
174	HI0453	-	hypothetical protein	7.03226	3.16129	0.44954	Non-essential gene
260	HI0454	-	hypothetical protein	4.73684	2.26316	0.47778	Non-essential gene
179	HI0459	pyrR	bifunctional pyrimidine regulatory protein PyrR uracil phosphoribosyltransferase	4.16	1.08	0.25962	Non-essential gene
263	HI0460	mazG	nucleoside triphosphate pyrophosphohydrolase	6.25	2.85714	0.45714	Non-essential gene
383	HI0463	-	coproporphyrinogen III oxidase	6.85455	3.63636	0.5305	Non-essential gene
287	HI0467	-	hypothetical protein	2.64516	0.709677	0.26829	Non-essential gene
303	HI0468	hisG	ATP phosphoribosyltransferase	12.814	4.39535	0.34301	Non-essential gene
427	HI0469	hisD	histidinol dehydrogenase	9.08511	3.08511	0.33958	Non-essential gene
367	HI0470	hisC	histidinol-phosphate aminotransferase	8.26	3.4	0.41162	Non-essential gene
362	HI0471	hisB	imidazole glycerol-phosphate dehydratase/histidinol phosphatase	7.23077	2.28205	0.3156	Non-essential gene
199	HI0472	hisH	imidazole glycerol phosphate synthase subunit HisH	9.18182	1.9697	0.21452	Non-essential gene
249	HI0473	hisA	1-(5-phosphoribosyl)-5-[(5-phosphoribosylamino)methylideneamino] imidazole-4-carboxamide isomerase	14.4118	3.35294	0.23265	Non-essential gene
258	HI0474	hisF	imidazole glycerol phosphate synthase subunit HisF	12	3.76744	0.31395	Non-essential gene
221	HI0475	hisIE	bifunctional phosphoribosyl-AMP cyclohydrolase/phosphoribosyl-ATP pyrophosphatase	6.6	2.36667	0.35859	Non-essential gene
142	HI0478	atpC	F0F1 ATP synthase subunit epsilon	4.65385	1.34615	0.28926	Non-essential gene
124	HI0485.1	-	F0F1 ATP synthase subunit I	3.36	1.04	0.30952	Non-essential gene
203	HI0486	gidB	16S rRNA methyltransferase GidB	8.42222	5	0.59367	Non-essential gene
125	HI0487	-	hypothetical protein	10.2778	6.27778	0.61081	Non-essential gene
200	HI0488	-	phosphatase/phosphohexomutase	5.26923	2.34615	0.44526	Non-essential gene
157	HI0489	-	hypothetical protein	14.8056	6.97222	0.47092	Non-essential gene
167	HI0491	luxS	S-ribosylhomocysteinase	13.84	6.92	0.5	Non-essential gene
118	HI0493	-	hypothetical protein	8.33333	4.66667	0.56	Non-essential gene
236	HI0495m	aphA	acid phosphatase/phosphotransferase	9.12821	5.82051	0.63764	Non-essential gene
175	HI0496	hslV	ATP-dependent protease peptidase subunit	8.66667	5.25926	0.60684	Non-essential gene
444	HI0497	hslU	ATP-dependent protease ATP-binding subunit HslU	5.67925	3.07547	0.54153	Non-essential gene
350	HI0498	potD	spermidine/putrescine ABC transporter substrate-binding protein	10.4828	5.75862	0.54934	Non-essential gene
431	HI0499	-	oxidoreductase	9.07246	2.81159	0.3099	Non-essential gene
387	HI0500	-	hypothetical protein	8.77273	5.06818	0.57772	Non-essential gene
139	HI0501	rbsD	D-ribose pyranase	7.72222	4.38889	0.56835	Non-essential gene
493	HI0502	rbsA	D-ribose transporter ATP binding protein	11.25	6.78333	0.60296	Non-essential gene
323	HI0503	rbsC	ribose ABC transporter permease	10.7097	6.16129	0.5753	Non-essential gene
292	HI0504	rbsB	D-ribose transporter subunit RbsB	12.8571	6.11905	0.47593	Non-essential gene
306	HI0505	rbsK	ribokinase	9.13158	7.36842	0.80692	Non-essential gene
332	HI0506	rbsR	RBS repressor	11.3171	7.14634	0.63147	Non-essential gene
183	HI0507	-	hypothetical protein	15.3438	9.3125	0.60692	Non-essential gene
162	HI0508	menG	ribonuclease activity regulator protein RraA	13.4545	6.63636	0.49324	Non-essential gene
239	HI0510	-	hypothetical protein	6.39394	3.63636	0.56872	Non-essential gene
328	HI0511	-	potassium-tellurite ethidium and proflavin transporter	12.5424	8	0.63784	Non-essential gene
258	HI0512	hindIIR	type II restriction endonuclease	13.0164	7.55738	0.5806	Non-essential gene
417	HI0519	-	transporter	8.51316	2.27632	0.26739	Non-essential gene
262	HI0520	-	hypothetical protein	8.67647	4.44118	0.51186	Non-essential gene
514	HI0521	-	hypothetical protein	5.28767	2.08219	0.39378	Non-essential gene
218	HI0522	-	hypothetical protein	13.5	5.275	0.39074	Non-essential gene
272	HI0526	-	hypothetical protein	11.2051	4.71795	0.42105	Non-essential gene
86	HI0527	fdx-2	ferredoxin	5.8	1.9	0.32759	Non-essential gene
406	HI0528	tyrP	tyrosine-specific transport protein	12.0308	5.73846	0.47698	Non-essential gene
183	HI0529	tdk	thymidine kinase	8.16667	3.54167	0.43367	Non-essential gene
225	HI0536	ureG	urease accessory protein	6.54167	1.79167	0.27389	Non-essential gene
235	HI0537	ureF	urease accessory protein UreF	6.76923	2.03846	0.30114	Non-essential gene
185	HI0538	ureE	urease accessory protein UreE	8.04348	2.56522	0.31892	Non-essential gene
572	HI0539	ureC	urease subunit alpha	8.12821	2.11538	0.26025	Non-essential gene
100	HI0541	ureA	urease subunit gamma	10.4545	3.63636	0.34783	Non-essential gene
302	HI0550	-	lipooligosaccharide biosynthesis protein	14.7321	3.66071	0.24848	Non-essential gene
207	HI0552	-	hypothetical protein	10.2609	5.6087	0.54661	Non-essential gene
180	HI0554	-	hypothetical protein	3.73333	1.7	0.45536	Non-essential gene
494	HI0558	zwf	glucose-6-phosphate 1-dehydrogenase	9.89855	3.88406	0.39239	Non-essential gene
228	HI0559	cysQ	sulfite synthesis pathway protein	6.56667	2.06667	0.31472	Non-essential gene
115	HI0559.1	-	hypothetical protein	9.47059	4.94118	0.52174	Non-essential gene
633	HI0561	-	hypothetical protein	10.0104	4.96875	0.49636	Non-essential gene
131	HI0562	-	hypothetical protein	7.125	3.375	0.47368	Non-essential gene
150	HI0563	asnC	DNA-binding transcriptional regulator AsnC	17.5185	5.88889	0.33615	Non-essential gene
224	HI0565	gph	phosphoglycolate phosphatase	3.21622	0.72973	0.22689	Non-essential gene
762	HI0568	tex	transcription accessory protein	8.01087	3.98913	0.49796	Non-essential gene
158	HI0569	greB	transcription elongation factor GreB	6.0625	2.375	0.39175	Non-essential gene
205	HI0570	-	DNA-binding transcriptional repressor FabR	10.3235	3.47059	0.33618	Non-essential gene
73	HI0573	slyX	hypothetical protein	8.54545	3.18182	0.37234	Non-essential gene
241	HI0574	fkpA	FKBP-type peptidyl-prolyl cis-trans isomerase	3.7027	1.86486	0.50365	Non-essential gene
221	HI0575	-	hypothetical protein	6.81818	3.24242	0.47556	Non-essential gene
657	HI0583	cpdB	bifunctional 2',3'-cyclic nucleotide 2'-phosphodiesterase/3'-nucleotidase	15.1197	6.55556	0.43358	Non-essential gene
423	HI0584	-	hydrolase	7.69355	3.66129	0.47589	Non-essential gene
218	HI0587	pepE	peptidase E	14.2727	7.21212	0.50531	Non-essential gene
411	HI0588	-	allantoate amidohydrolase	11.0375	5.225	0.47339	Non-essential gene
139	HI0589	-	sigma factor regulatory protein	20.3158	12.7895	0.62953	Non-essential gene
435	HI0590	potE	putrescine transporter	10.137	5.69863	0.56216	Non-essential gene
720	HI0591	speF	ornithine decarboxylase	7.94118	4.69748	0.59153	Non-essential gene
509	HI0594	-	hypothetical protein	9.32967	4.85714	0.52061	Non-essential gene
310	HI0595	arcC	carbamate kinase	11.1905	5.42857	0.48511	Non-essential gene
334	HI0596	arcB	ornithine carbamoyltransferase	17.4615	10.9615	0.62775	Non-essential gene
272	HI0597	-	hypothetical protein	8.70833	4	0.45933	Non-essential gene
160	HI0597.1	ccrB	camphor resistance protein CrcB	7.81818	3.57576	0.45736	Non-essential gene
152	HI0599	recX	recombination regulator RecX	7.27273	4.36364	0.6	Non-essential gene
217	HI0601	tfoX	DNA transformation protein	4.21951	1.58537	0.37572	Non-essential gene
428	HI0602	hemY	protoheme synthesis protein HemY	3.50704	1.42254	0.40562	Non-essential gene
404	HI0603m	hemX	heme biosynthesis-like protein	3.56452	1.27419	0.35747	Non-essential gene
843	HI0604	cyaA	adenylate cyclase	4.36719	1.50781	0.34526	Non-essential gene
335	HI0605	gpsA	NAD(P)H-dependent glycerol-3-phosphate dehydrogenase	3.02041	1.26531	0.41892	Non-essential gene
271	HI0607	aroE	shikimate 5-dehydrogenase	8.02326	4.37209	0.54493	Non-essential gene
461	HI0608	-	di- and tricarboxylate transporter	7.69231	5.10989	0.66429	Non-essential gene
428	HI0610	fucP	L-fucose permease	8.13699	4.82192	0.59259	Non-essential gene
216	HI0611	fucA	L-fuculose phosphate aldolase	8	4.64706	0.58088	Non-essential gene
144	HI0612	fucU	fucose operon protein	16.5417	7.95833	0.48111	Non-essential gene
470	HI0613	fucK	L-fuculokinase	7.35135	2.68919	0.36581	Non-essential gene
589	HI0614	fucI	L-fucose isomerase	9.25301	4.55422	0.49219	Non-essential gene
249	HI0615	fucR	L-fucose operon activator	9.71739	5.02174	0.51678	Non-essential gene
923	HI0616	hepA	ATP-dependent helicase HepA	7.08333	3.30208	0.46618	Non-essential gene
219	HI0617	-	hypothetical protein	7.03846	2.5	0.35519	Non-essential gene
192	HI0618	-	glp protein	30.2162	11.8919	0.39356	Non-essential gene
255	HI0619	glpR	glycerol-3-phosphate regulon repressor	5.51429	3.8	0.68912	Non-essential gene
273	HI0620	hlpA	D-methionine-binding lipoprotein MetQ	6.13043	2.32609	0.37943	Non-essential gene
128	HI0626	mscL	large-conductance mechanosensitive channel	7.625	5.54167	0.72678	Non-essential gene
85	HI0627	-	hypothetical protein	3.66667	1.13333	0.30909	Non-essential gene
315	HI0630	rseB	negative regulator of sigmaE	12.4754	5.67213	0.45466	Non-essential gene
125	HI0633	-	hypothetical protein	13.7333	7.46667	0.54369	Non-essential gene
327	HI0634	-	tRNA-dihydrouridine synthase A	7.60465	4.39535	0.57798	Non-essential gene
205	HI0638	-	hypothetical protein	6.7931	2.06897	0.30457	Non-essential gene
825	HI0643	bisC	biotin sulfoxide reductase	10.0256	6.73504	0.67178	Non-essential gene
366	HI0644	yecK	cytochrome C-like protein	8.15909	4.90909	0.60167	Non-essential gene
313	HI0645	pldB	lysophospholipase L2	7.27451	4.5098	0.61995	Non-essential gene
238	HI0647	-	transporter	5.09091	3	0.58929	Non-essential gene
192	HI0648	mdaB	modulator of drug activity B	12.6923	7.38462	0.58182	Non-essential gene
70	HI0650	-	hypothetical protein	4.4	4.8	1.09091	Non-essential gene
185	HI0654	tagI	DNA-3-methyladenine glycosylase	8.5	4.27778	0.50327	Non-essential gene
178	HI0656.1	-	hypothetical protein	3.55	2.25	0.6338	Non-essential gene
638	HI0658	-	ABC transporter ATP-binding protein	5.73973	4.93151	0.85919	Non-essential gene
119	HI0660	-	hypothetical protein	3	2.11765	0.70588	Non-essential gene
1010	HI0661	oapA	hemoglobin-binding protein	7.87629	8.02062	1.01832	Non-essential gene
581	HI0663m	cydD	ABC transporter ATP-binding protein	5.85714	4.78022	0.81614	Non-essential gene
552	HI0664	-	ABC transporter ATP-binding protein	8.45745	6.21277	0.73459	Non-essential gene
343	HI0665	-	hypothetical protein	7.03571	4.51786	0.64213	Non-essential gene
102	HI0666.1	-	hypothetical protein	9.66667	8	0.82759	Non-essential gene
333	HI0667	glpX	fructose 1,6-bisphosphatase II	14.3673	11.1224	0.77415	Non-essential gene
144	HI0670	-	D-tyrosyl-tRNA(Tyr) deacylase	7.05	5.85	0.82979	Non-essential gene
484	HI0675	pepD	aminoacyl-histidine dipeptidase	6.28571	3.53247	0.56198	Non-essential gene
105	HI0679	glpE	thiosulfate sulfurtransferase GlpE	4.23529	2.64706	0.625	Non-essential gene
298	HI0680	-	RarD protein	7.96825	3.84127	0.48207	Non-essential gene
292	HI0681	ilvY	DNA-binding transcriptional regulator IlvY	3.32353	1.14706	0.34513	Non-essential gene
492	HI0682	ilvC	ketol-acid reductoisomerase	2.8	0.928571	0.33163	Non-essential gene
426	HI0683	glpC	sn-glycerol-3-phosphate dehydrogenase subunit C	3.01163	1.4186	0.47104	Non-essential gene
432	HI0684	glpB	anaerobic glycerol-3-phosphate dehydrogenase subunit B	2.93846	1.18462	0.40314	Non-essential gene
563	HI0685	glpA	sn-glycerol-3-phosphate dehydrogenase subunit A	3.50685	1.32877	0.37891	Non-essential gene
480	HI0686	glpT	glycerol-3-phosphatase transporter	10.625	5.59091	0.5262	Non-essential gene
304	HI0687	-	hypothetical protein	3.95238	2.22619	0.56325	Non-essential gene
103	HI0688	-	hypothetical protein	6.76923	3.30769	0.48864	Non-essential gene
364	HI0689	glpQ	glycerophosphodiester phosphodiesterase	6.96825	4.07937	0.58542	Non-essential gene
264	HI0690	glpF	glycerol uptake facilitator protein	7.625	5.025	0.65902	Non-essential gene
503	HI0691	glpK	glycerol kinase	10.9067	7.30667	0.66993	Non-essential gene
240	HI0694	-	hypothetical protein	2.12903	0.645161	0.30303	Non-essential gene
323	HI0695	-	exopolyphosphatase	11.6047	4.67442	0.40281	Non-essential gene
190	HI0699	slyD	peptidyl-prolyl cis-trans isomerase	6.91667	2.66667	0.38554	Non-essential gene
153	HI0700	-	hypothetical protein	3.75	2.75	0.73333	Non-essential gene
339	HI0701	truD	tRNA pseudouridine synthase D	3.60465	0.697674	0.19355	Non-essential gene
249	HI0702	surE	stationary phase survival protein SurE	5.92308	1.87179	0.31602	Non-essential gene
61	HI0704	-	hypothetical protein	2.22222	2.33333	1.05	Non-essential gene
861	HI0707	mutS	DNA mismatch repair protein MutS	8.05102	4.0102	0.4981	Non-essential gene
461	HI0708	selA	selenocysteine synthase	4.91304	2.68116	0.54572	Non-essential gene
619	HI0709	selB	selenocysteine-specific elongation factor	8.81	3.93	0.44608	Non-essential gene
98	HI0710	-	hypothetical protein	4.33333	0.888889	0.20513	Non-essential gene
102	HI0711	-	hypothetical protein	4.41667	1.875	0.42453	Non-essential gene
193	HI0714	clpP	ATP-dependent Clp protease proteolytic subunit	4.77778	1.44444	0.30233	Non-essential gene
411	HI0715	clpX	ATP-dependent protease ATP-binding subunit ClpX	6.05882	2.63235	0.43447	Non-essential gene
283	HI0720	htpX	heat shock protein HtpX	4.90909	2.40909	0.49074	Non-essential gene
186	HI0724	-	hypothetical protein	4.34286	1.74286	0.40132	Non-essential gene
146	HI0725	-	hypothetical protein	8.8	4.63333	0.52652	Non-essential gene
208	HI0726	narP	nitrate/nitrite response regulator protein	7	3.23529	0.46218	Non-essential gene
415	HI0727	lysA	diaminopimelate decarboxylase	8.59375	3.51562	0.40909	Non-essential gene
619	HI0728	recQ	ATP-dependent DNA helicase	7.6	3.1625	0.41612	Non-essential gene
508	HI0736	-	sodium-dependent transporter	8.36364	4.25974	0.50932	Non-essential gene
265	HI0737	-	acetohydroxy acid synthase II	6.42424	2.06061	0.32075	Non-essential gene
612	HI0738	ilvD	dihydroxy-acid dehydratase	3.67059	1.81176	0.49359	Non-essential gene
513	HI0738.1	ilvA	threonine dehydratase	8.85294	4.57353	0.51661	Non-essential gene
109	HI0742	-	hypothetical protein	6.11111	4.61111	0.75455	Non-essential gene
169	HI0743	secB	preprotein translocase subunit SecB	8.07692	20.2308	2.50476	Non-essential gene
148	HI0744	-	hypothetical protein	7.81818	6.93939	0.8876	Non-essential gene
349	HI0745	ansB	L-asparaginase II	8.83929	4.35714	0.49293	Non-essential gene
440	HI0746	dcuB	anaerobic C4-dicarboxylate transporter	6.95833	3.59722	0.51697	Non-essential gene
444	HI0747	ndh	NADH dehydrogenase	5.26761	3.08451	0.58556	Non-essential gene
165	HI0751	tpx	thiol peroxidase	4.76	1.8	0.37815	Non-essential gene
382	HI0753	anmK	anhydro-N-acetylmuramic acid kinase	9.49057	6.01887	0.63419	Non-essential gene
303	HI0754	murQ	N-acetylmuramic acid-6-phosphate etherase	6.63636	3.47727	0.52397	Non-essential gene
280	HI0755	dat1	hypothetical protein	8.26087	3.58696	0.43421	Non-essential gene
378	HI0759	mutY	A/G-specific adenine glycosylase	5.84	2.86	0.48973	Non-essential gene
226	HI0762	-	hypothetical protein	4.65517	2.86207	0.61481	Non-essential gene
160	HI0766	yibK	RNA methyltransferase	2.125	1.8125	0.85294	Non-essential gene
193	HI0767	-	hypothetical protein	4.88889	2.2963	0.4697	Non-essential gene
393	HI0771	atoB	acetyl-CoA acetyltransferase	9.26154	5.83077	0.62957	Non-essential gene
447	HI0772	atoE	short chain fatty acids transporter	10.3562	8.13699	0.78571	Non-essential gene
223	HI0773	atoA	acetate CoA-transferase subunit beta	5	2.80645	0.56129	Non-essential gene
217	HI0774	-	acetyl-CoA:acetoacetyl-CoA transferase subunit alpha	6.96875	3.8125	0.54709	Non-essential gene
301	HI0775	-	transcriptional regulator	5.86275	6.03922	1.0301	Non-essential gene
201	HI0787	-	hypothetical protein	13.7925	6.28302	0.45554	Non-essential gene
268	HI0806	-	hypothetical protein	8.95385	5.61538	0.62715	Non-essential gene
538	HI0809	pckA	phosphoenolpyruvate carboxykinase	6.95946	2.93243	0.42136	Non-essential gene
293	HI0810	hslO	Hsp33-like chaperonin	7.07018	2.7193	0.38462	Non-essential gene
457	HI0811	argH	argininosuccinate lyase	10.2436	4.25641	0.41552	Non-essential gene
63	HI0813	csrA	carbon storage regulator	6.54545	2.45455	0.375	Non-essential gene
141	HI0815	uspA	universal stress protein A	5.88235	3.47059	0.59	Non-essential gene
430	HI0816	pepP	aminopeptidase P	5.42857	2.06349	0.38012	Non-essential gene
182	HI0817	-	hypothetical protein	3.7931	1.7931	0.47273	Non-essential gene
340	HI0818	galM	aldose 1-epimerase	9.44828	4.62069	0.48905	Non-essential gene
384	HI0819	galK	galactokinase	8.7907	5.55814	0.63228	Non-essential gene
349	HI0820	galT	galactose-1-phosphate uridylyltransferase	6.275	2.5	0.39841	Non-essential gene
332	HI0821	galR	LacI family transcriptional repressor	8.22414	4.25862	0.51782	Non-essential gene
331	HI0822	mglB	galactose ABC transporter substrate-binding protein	4.12903	4.5	1.08984	Non-essential gene
336	HI0824	mglC	beta-methylgalactoside transporter inner membrane protein	4.65079	3.63492	0.78157	Non-essential gene
244	HI0825	-	hypothetical protein	7.11628	4.27907	0.60131	Non-essential gene
154	HI0827	-	hypothetical protein	1.15789	0.684211	0.59091	Non-essential gene
593	HI0829	-	soluble lytic murein transglycosylase	4.38462	2.88462	0.65789	Non-essential gene
101	HI0830	trpR	Trp operon repressor	3.53846	2.38462	0.67391	Non-essential gene
246	HI0831	mtgA	monofunctional biosynthetic peptidoglycan transglycosylase	6.47368	4.47368	0.69106	Non-essential gene
114	HI0832	frdD	fumarate reductase subunit D	3.42857	1.38095	0.40278	Non-essential gene
136	HI0833	frdC	fumarate reductase subunit C	11.96	7.8	0.65217	Non-essential gene
256	HI0834	frdB	fumarate reductase iron-sulfur subunit	7.8125	4.35417	0.55733	Non-essential gene
599	HI0835	frdA	fumarate reductase flavoprotein subunit	5.16854	3.52809	0.68261	Non-essential gene
227	HI0837	cpxR	response regulator	8.30233	5.04651	0.60784	Non-essential gene
338	HI0839	-	nucleoid-associated protein NdpA	5.38333	2.86667	0.53251	Non-essential gene
72	HI0840	-	hypothetical protein	2.07143	1.14286	0.55172	Non-essential gene
192	HI0844	mobA	molybdopterin-guanine dinucleotide biosynthesis protein MobA	6.34483	2.13793	0.33696	Non-essential gene
88	HI0845	-	hypothetical protein	6.28571	2.14286	0.34091	Non-essential gene
363	HI0848	trmA	tRNA (uracil-5-)-methyltransferase	6.21667	4.01667	0.64611	Non-essential gene
257	HI0849m	-	SAM-dependent methyltransferase	2.66667	0.878788	0.32955	Non-essential gene
178	HI0851	mobB	molybdopterin-guanine dinucleotide biosynthesis protein B	5.56	4.2	0.7554	Non-essential gene
463	HI0852	-	hypothetical protein	7.16667	3.82143	0.53322	Non-essential gene
115	HI0855	-	hypothetical protein	6.58333	3.25	0.49367	Non-essential gene
187	HI0858	-	hypothetical protein	4.25	2.07143	0.48739	Non-essential gene
856	HI0859	clpB	ATP-dependent Clp protease ATPase subunit	6.70192	3.58654	0.53515	Non-essential gene
246	HI0860	-	23S rRNA (guanosine-2'-O-)-methyltransferase	3.2	1.66667	0.52083	Non-essential gene
782	HI0861	vacB	virulence-associated protein	5.62617	2.92523	0.51993	Non-essential gene
235	HI0862	-	hypothetical protein	7.93103	3.48276	0.43913	Non-essential gene
210	HI0863	pdxH	pyridoxamine 5'-phosphate oxidase	5.92	2.72	0.45946	Non-essential gene
616	HI0864	-	GTP-binding protein	9.71264	6.18391	0.63669	Non-essential gene
207	HI0866	-	hypothetical protein	7.35849	5.45283	0.74103	Non-essential gene
404	HI0867	-	lipopolysaccharide biosynthesis protein	7.33981	4.81553	0.65608	Non-essential gene
250	HI0868	-	hypothetical protein	9.46032	5.30159	0.5604	Non-essential gene
306	HI0871	siaA	N-acetylneuraminic acid synthase-like protein	4.08333	2.38889	0.58503	Non-essential gene
471	HI0872	wbaP	undecaprenyl-phosphate galactosephosphotransferase	10.4091	7.87273	0.75633	Non-essential gene
337	HI0873	rffG	dTDP-glucose 46-dehydratase	9	5.07273	0.56364	Non-essential gene
399	HI0874	-	hypothetical protein	8.01064	3.39362	0.42364	Non-essential gene
141	HI0876	ndk	nucleoside diphosphate kinase	10.4091	5.68182	0.54585	Non-essential gene
306	HI0878	-	hypothetical protein	4.33898	2.01695	0.46484	Non-essential gene
245	HI0882	-	hypothetical protein	5.25	2.59375	0.49405	Non-essential gene
236	HI0884	arcA	two-component response regulator	8.63889	5.47222	0.63344	Non-essential gene
579	HI0885	dipZ	thiol:disulfide interchange protein	5.91919	4.09091	0.69113	Non-essential gene
134	HI0886	-	hypothetical protein	8.43478	3.56522	0.42268	Non-essential gene
418	HI0892	rhlB	ATP-dependent RNA helicase RhlB	5.09677	3.1129	0.61076	Non-essential gene
187	HI0893	-	transcriptional repressor	3.88	1.64	0.42268	Non-essential gene
382	HI0894	-	membrane-fusion protein	12.38	5.7	0.46042	Non-essential gene
1032	HI0895	acrB	acriflavine resistance protein	7.92973	3.13514	0.39536	Non-essential gene
510	HI0897	emrB	multidrug resistance protein B	7.84524	3.28571	0.41882	Non-essential gene
390	HI0898	emrA	multidrug resistance protein A	6.5283	3.58491	0.54913	Non-essential gene
368	HI0900	proB	gamma-glutamyl kinase	7.24074	3.92593	0.5422	Non-essential gene
283	HI0905	thyA	thymidylate synthase	5.12766	1.95745	0.38174	Non-essential gene
136	HI0910	mutT	mutator protein	2.42857	1.14286	0.47059	Non-essential gene
618	HI0911	kefC	glutathione-regulated potassium efflux system protein	7.95098	4.04902	0.50925	Non-essential gene
254	HI0912	-	hypothetical protein	4.36111	3.13889	0.71975	Non-essential gene
121	HI0925	-	hypothetical protein	4.75	3	0.63158	Non-essential gene
86	HI0926	-	hypothetical protein	2.21429	0.785714	0.35484	Non-essential gene
508	HI0928	hktE	catalase	8.17284	5.09877	0.62387	Non-essential gene
393	HI0929	-	hypothetical protein	7.12903	4.24194	0.59502	Non-essential gene
206	HI0930	-	hypothetical protein	11.375	6.3125	0.55495	Non-essential gene
139	HI0931	-	hypothetical protein	8.69565	6.17391	0.71	Non-essential gene
401	HI0933	-	hypothetical protein	4.10417	2.33333	0.56853	Non-essential gene
384	HI0934	nrfF	cytochrome C-type biogenesis protein	3.65306	2.26531	0.62011	Non-essential gene
176	HI0935	dsbE	thiol-disulfide interchange protein	7	5.88889	0.84127	Non-essential gene
635	HI0936	-	cytochrome C-type biogenesis	5.94382	3.21348	0.54064	Non-essential gene
170	HI0938	-	hypothetical protein	8.36667	4.6	0.5498	Non-essential gene
238	HI0939	-	hypothetical protein	6.38	3.84	0.60188	Non-essential gene
227	HI0940	-	hypothetical protein	5.96296	4.51852	0.75776	Non-essential gene
101	HI0941	-	hypothetical protein	3.94118	2.64706	0.67164	Non-essential gene
149	HI0943	nrdR	transcriptional regulator NrdR	1.73913	0.652174	0.375	Non-essential gene
271	HI0946	fpg	formamidopyrimidine-DNA glycosylase	5.93023	3.60465	0.60784	Non-essential gene
511	HI0946.1	-	L-24-diaminobutyrate decarboxylase	5.71429	2.51786	0.44063	Non-essential gene
132	HI0947	vapC	virulence-associated protein C	7.31818	3	0.40994	Non-essential gene
454	HI0949	-	diaminobutyrate--2-oxoglutarate aminotransferase	10.2055	5.30137	0.51946	Non-essential gene
221	HI0952	radC	DNA repair protein RadC	6.89362	2.34043	0.33951	Non-essential gene
218	HI0955	slmA	nucleoid occlusion protein	16.8261	9.08696	0.54005	Non-essential gene
224	HI0957	crp	cAMP-regulatory protein	2.34615	1.15385	0.4918	Non-essential gene
392	HI0958	rumB	23S rRNA methyluridine methyltransferase	6.04478	3.32836	0.55062	Non-essential gene
351	HI0959	exoII	beta-hexosaminidase	6.4878	3.31707	0.51128	Non-essential gene
188	HI0966	-	hypothetical protein	11.1304	7.04348	0.63281	Non-essential gene
289	HI0973	-	hypothetical protein	6.87692	4.18462	0.6085	Non-essential gene
191	HI0977	fic	cell filamentation protein	4.05714	1.42857	0.35211	Non-essential gene
296	HI0978	prmA	ribosomal protein L11 methyltransferase	4.92308	2.38462	0.48437	Non-essential gene
330	HI0979	-	hypothetical protein	5.54545	1.90909	0.34426	Non-essential gene
161	HI0981	smpB	SsrA-binding protein	4.67857	1.96429	0.41985	Non-essential gene
193	HI0983	-	hypothetical protein	11.5667	4.96667	0.42939	Non-essential gene
258	HI0984	-	hypothetical protein	6.16667	3.09524	0.50193	Non-essential gene
373	HI0985	dprA	DNA processing chain A	3.91304	2.02174	0.51667	Non-essential gene
515	HI0986	leuA	2-isopropylmalate synthase	5.81429	2.71429	0.46683	Non-essential gene
358	HI0987	leuB	3-isopropylmalate dehydrogenase	6.62264	3.39623	0.51282	Non-essential gene
469	HI0988	leuC	isopropylmalate isomerase large subunit	7.65672	4.61194	0.60234	Non-essential gene
200	HI0989	leuD	isopropylmalate isomerase small subunit	8	5.42857	0.67857	Non-essential gene
1694	HI0990	iga1	immunoglobin A1 protease	11.4333	8.15667	0.71341	Non-essential gene
359	HI0991	recF	recombination protein F	1.925	0.575	0.2987	Non-essential gene
912	HI0994	tbp1	transferrin-binding protein 1	9.0117	5.94737	0.65996	Non-essential gene
625	HI0995	tbp2	transferrin-binding protein 2	11.2632	5.07018	0.45016	Non-essential gene
86	HI1000	-	hypothetical protein	2.70588	0.882353	0.32609	Non-essential gene
519	HI1005	-	hypothetical protein	5.3	3.82727	0.72213	Non-essential gene
112	HI1008	-	hypothetical protein	5.4	2.8	0.51852	Non-essential gene
256	HI1009	glpR	glycerol-3-phosphate regulon repressor	12.6981	8.26415	0.65082	Non-essential gene
301	HI1010	-	3-hydroxyisobutyrate dehydrogenase	7.67347	4.77551	0.62234	Non-essential gene
413	HI1011	-	hypothetical protein	6.15	2.88333	0.46883	Non-essential gene
210	HI1012	-	aldolase	6.04878	2.70732	0.44758	Non-essential gene
258	HI1013	-	hypothetical protein	7.61905	4.09524	0.5375	Non-essential gene
315	HI1014	-	hypothetical protein	8.70769	5.27692	0.60601	Non-essential gene
488	HI1015	gntP	gluconate permease	8.44444	4.86869	0.57656	Non-essential gene
142	HI1016	-	hypothetical protein	12.4615	8.34615	0.66975	Non-essential gene
332	HI1019	tbpA	thiamin ABC transporter substrate-binding protein	8.61224	6.73469	0.78199	Non-essential gene
538	HI1020	thiP	thiamine transporter membrane protein	7.11364	4.11364	0.57827	Non-essential gene
215	HI1021	-	thiamin ABC transporter ATP-binding protein	3.84848	2.06061	0.53543	Non-essential gene
333	HI1022	bioB	biotin synthetase	5.97872	4.10638	0.68683	Non-essential gene
225	HI1024	ulaD	3-keto-L-gulonate-6-phosphate decarboxylase	10.1	5.9	0.58416	Non-essential gene
231	HI1025	sgbE	L-ribulose-5-phosphate 4-epimerase	7.15	4.45	0.62238	Non-essential gene
286	HI1026	-	L-xylulose 5-phosphate 3-epimerase	6.75926	4.75926	0.70411	Non-essential gene
485	HI1027	lyx	L-xylulose kinase	7.78125	5.42708	0.69746	Non-essential gene
328	HI1028	-	hypothetical protein	7.93651	4.71429	0.594	Non-essential gene
425	HI1029	-	hypothetical protein	12.2619	7.04762	0.57476	Non-essential gene
161	HI1030	-	hypothetical protein	7.57143	4.22857	0.55849	Non-essential gene
332	HI1031	-	2,3-diketo-L-gulonate reductase	6.03704	3.57407	0.59202	Non-essential gene
268	HI1032	-	transcriptional regulator	6.62903	3.96774	0.59854	Non-essential gene
181	HI1036	-	hypothetical protein	7.25	4.3125	0.59483	Non-essential gene
294	HI1037	-	hypothetical protein	3.55814	0.953488	0.26797	Non-essential gene
334	HI1040	ureF	urease accessory protein	8.96	5.17333	0.57738	Non-essential gene
304	HI1041	-	modification methylase	16.5	11.0156	0.66761	Non-essential gene
166	HI1043	napF	ferredoxin-type protein	7.21053	3.84211	0.53285	Non-essential gene
203	HI1044	-	twin-argninine leader-binding protein DmsD	6.62857	3.65714	0.55172	Non-essential gene
279	HI1045	dmsC	anaerobic dimethyl sulfoxide reductase subunit C	13.1333	7.91667	0.60279	Non-essential gene
205	HI1046	dmsB	anaerobic dimethyl sulfoxide reductase subunit B	20.8519	15	0.71936	Non-essential gene
806	HI1047	dmsA	anaerobic dimethyl sulfoxide reductase subunit A	8.125	5.15972	0.63504	Non-essential gene
369	HI1048	-	hypothetical protein	4.76786	3.16071	0.66292	Non-essential gene
97	HI1049	merT	mercuric ion transport protein	6.5	4.65	0.71538	Non-essential gene
92	HI1050	merP	mercuric ion scavenger protein	4.16667	2.66667	0.64	Non-essential gene
614	HI1051	-	ABC transporter ATP-binding protein	6.82203	2.58475	0.37888	Non-essential gene
298	HI1052	-	AraC family transcriptional regulator	7.4898	4.42857	0.59128	Non-essential gene
113	HI1053	-	hypothetical protein	6.5	3.8125	0.58654	Non-essential gene
629	HI1056	-	type III restriction-modification system methyltransferase-like protein	4.9823	3.0177	0.60568	Non-essential gene
194	HI1058	-	hypothetical protein	3.35294	1.82353	0.54386	Non-essential gene
197	HI1059	rnhB	ribonuclease HII	3.7619	2.28571	0.60759	Non-essential gene
321	HI1066	nrfD	nitrite reductase transmembrane protein	7.08333	4.28333	0.60471	Non-essential gene
225	HI1067	nrfC	nitrite reductase Fe-S protein	10.1538	6.23077	0.61364	Non-essential gene
215	HI1068	nrfB	cytochrome c nitrite reductase pentaheme subunit	6.625	3.5625	0.53774	Non-essential gene
538	HI1069	nrfA	cytochrome c552	8.44286	4.52857	0.53638	Non-essential gene
1280	HI1070	hrpa	ATP-dependent RNA helicase HrpA	5.77165	3.20472	0.55525	Non-essential gene
124	HI1073	-	hypothetical protein	13.7692	7.46154	0.5419	Non-essential gene
150	HI1074	-	hypothetical protein	6.48	4.76	0.73457	Non-essential gene
255	HI1078	-	amino-acid ABC transporter ATP-binding protein	3.63636	2.27273	0.625	Non-essential gene
238	HI1079m	-	amino acid ABC transporter permease	7.77193	5.91228	0.76072	Non-essential gene
257	HI1080	-	amino acid ABC transporter substrate-binding protein	5.57895	3.31579	0.59434	Non-essential gene
212	HI1089	ccmA	cytochrome c biogenesis protein CcmA	5	2.33333	0.46667	Non-essential gene
246	HI1091	ccmC	heme exporter protein C	8.10526	5.97368	0.73701	Non-essential gene
67	HI1092	ccmD	heme exporter protein D	3.30769	1.76923	0.53488	Non-essential gene
173	HI1093	ccmE	cytochrome c-type biogenesis protein CcmE	6.73913	4.47826	0.66452	Non-essential gene
648	HI1094	ccmF	cytochrome C-type biogenesis protein	5.47619	3.05714	0.55826	Non-essential gene
181	HI1095	dsbE	thiol-disulfide interchange protein	5.84615	3.26923	0.55921	Non-essential gene
153	HI1096m	ccmH	cytochrome C-type biogenesis protein	10.5185	6.18519	0.58803	Non-essential gene
305	HI1097m	-	hypothetical protein	4.61364	2.45455	0.53202	Non-essential gene
102	HI1099	-	hypothetical protein	6.13636	5.27273	0.85926	Non-essential gene
407	HI1104	-	transporter protein	4.4	2.90909	0.66116	Non-essential gene
387	HI1106	xylR	xylose operon regulatory protein	14.7222	9	0.61132	Non-essential gene
468	HI1107	nhaC	Na+/H+ antiporter	7.05941	4.74257	0.67181	Non-essential gene
375	HI1109	xylH	D-xylose ABC transporter permease	7.9375	4.90625	0.61811	Non-essential gene
503	HI1110	xylG	xylose transporter ATP-binding protein	7.15116	4.62791	0.64715	Non-essential gene
332	HI1111	xylF	D-xylose transporter subunit XylF	5.46875	4.14062	0.75714	Non-essential gene
439	HI1112	xylA	xylose isomerase	9.89333	5.96	0.60243	Non-essential gene
511	HI1113	-	xylulose kinase	11.141	6.32051	0.56732	Non-essential gene
167	HI1115	-	thioredoxin	6.45161	4.54839	0.705	Non-essential gene
223	HI1116	deoC	deoxyribose-phosphate aldolase	5.67647	2.17647	0.38342	Non-essential gene
509	HI1117	comM	competence protein	4.72581	3.19355	0.67577	Non-essential gene
292	HI1119	lapB	membrane protein	7.97917	4.66667	0.58486	Non-essential gene
332	HI1120	oppF	oligopeptide ABC transporter ATP-binding protein	4.61702	1.89362	0.41014	Non-essential gene
323	HI1121	oppD	oligopeptide transporter ATP-binding protein	4.75676	2.21622	0.46591	Non-essential gene
311	HI1122	oppC	oligopeptide ABC transporter permease	5.72727	2.11364	0.36905	Non-essential gene
306	HI1123	oppB	oligopeptide transporter permease	6.29167	2.47917	0.39404	Non-essential gene
541	HI1124	oppA	oligopeptide ABC transporter substrate-binding protein	4.22892	1.53012	0.36182	Non-essential gene
451	HI1152	pmbA	hypothetical protein	6.66667	3.71212	0.55682	Non-essential gene
179	HI1153	hpt	hypoxanthine-guanine phosphoribosyltransferase	4.25	1.9375	0.45588	Non-essential gene
155	HI1155	nrdG	anaerobic ribonucleotide reductase-activating protein	10.5789	7.63158	0.72139	Non-essential gene
318	HI1158	trxB	thioredoxin reductase	3.60976	2.2439	0.62162	Non-essential gene
323	HI1160	hemH	ferrochelatase	4.4717	3	0.67089	Non-essential gene
157	HI1162	-	hypothetical protein	7.72222	4.36111	0.56475	Non-essential gene
1027	HI1163	-	hypothetical protein	5.17518	1.42336	0.27504	Non-essential gene
353	HI1164	ompA	outer membrane protein P5	3.42857	0.842857	0.24583	Non-essential gene
107	HI1165	-	hypothetical protein	4.17647	2.76471	0.66197	Non-essential gene
366	HI1166	hisH	histidinol-phosphate aminotransferase	3.36842	1.45614	0.43229	Non-essential gene
114	HI1168	-	hypothetical protein	8.66667	2.83333	0.32692	Non-essential gene
161	HI1174	-	opacity protein	6.88571	3.28571	0.47718	Non-essential gene
727	HI1188	uvrD	DNA-dependent helicase II	4.4381	0.961905	0.21674	Non-essential gene
211	HI1189	-	hypothetical protein	10.5833	4.55556	0.43045	Non-essential gene
141	HI1190	-	6-pyruvoyl tetrahydrobiopterin synthase	8.43478	2.34783	0.27835	Non-essential gene
363	HI1195m	-	RNA 2'-O-ribose methyltransferase	2.89583	2.91667	1.00719	Non-essential gene
389	HI1196	sucC	succinyl-CoA synthetase subunit beta	3.2449	2.04082	0.62893	Non-essential gene
293	HI1197	sucD	succinyl-CoA synthetase subunit alpha	6.91111	3.75556	0.54341	Non-essential gene
357	HI1199	-	hypothetical protein	2.16667	0.958333	0.44231	Non-essential gene
314	HI1201	-	N5-glutamine S-adenosyl-L-methionine-dependent methyltransferase	6.875	3.91667	0.5697	Non-essential gene
174	HI1202	-	hypothetical protein	4.34783	1.52174	0.35	Non-essential gene
147	HI1205	-	hypothetical protein	3.95238	1.71429	0.43373	Non-essential gene
163	HI1206	cvpA	colicin V production protein	7.37931	1.72414	0.23364	Non-essential gene
296	HI1208	-	hypothetical protein	3.05556	1.27778	0.41818	Non-essential gene
151	HI1209	argR	arginine repressor	1.79167	1.25	0.69767	Non-essential gene
311	HI1210	mdh	malate dehydrogenase	6.55	2.5	0.38168	Non-essential gene
229	HI1213	dsbC	thiol-disulfide interchange protein	8.95652	7.21739	0.80583	Non-essential gene
575	HI1214	recJ	single-stranded-DNA-specific exonuclease	5.3038	1.65823	0.31265	Non-essential gene
231	HI1215	dsbA	thiol-disulfide interchange protein	4.18919	2.10811	0.50323	Non-essential gene
913	HI1217	-	transferrin-binding protein	7.40805	4.66667	0.62995	Non-essential gene
532	HI1218	lctP	L-lactate permease	5.33043	2.17391	0.40783	Non-essential gene
230	HI1224	pyrF	orotidine 5'-phosphate decarboxylase	2.76471	1.58824	0.57447	Non-essential gene
106	HI1225	-	translation initiation factor Sui1	2.9375	1.625	0.55319	Non-essential gene
414	HI1227	uraA	uracil permease	4.93243	2.89189	0.5863	Non-essential gene
208	HI1228	upp	uracil phosphoribosyltransferase	2.80645	1.3871	0.49425	Non-essential gene
417	HI1239	proA	gamma-glutamyl phosphate reductase	5.60345	2.36207	0.42154	Non-essential gene
220	HI1240	-	hypothetical protein	9.75	6	0.61538	Non-essential gene
266	HI1241	-	hypothetical protein	5.70455	3.72727	0.65339	Non-essential gene
398	HI1242	bcr	bicyclomycin/multidrug efflux system	6.28302	3.43396	0.54655	Non-essential gene
232	HI1243	rsuA	16S pseudouridylate 516 synthase	4.41935	1.70968	0.38686	Non-essential gene
206	HI1244	-	hypothetical protein	3.19231	2.53846	0.79518	Non-essential gene
756	HI1245	-	malic enzyme	7.63063	3.00901	0.39433	Non-essential gene
647	HI1246	-	hypothetical protein	4.51042	2.16667	0.48037	Non-essential gene
679	HI1247	uvrB	excinuclease ABC subunit B	3.91919	1.57576	0.40206	Non-essential gene
101	HI1250	-	hypothetical protein	4.83333	2.625	0.5431	Non-essential gene
107	HI1251	vapA	virulence-associated protein A	3.04	1.48	0.48684	Non-essential gene
556	HI1252	-	ABC transporter ATP-binding protein	3.70833	1.625	0.4382	Non-essential gene
1146	HI1258	mfd	transcription-repair coupling factor	3.85714	1.6	0.41481	Non-essential gene
466	HI1259	-	serine protease	4.71667	2.41667	0.51237	Non-essential gene
226	HI1262	sanA	hypothetical protein	5.21875	2.375	0.45509	Non-essential gene
587	HI1265	-	hypothetical protein	3.41667	1.63095	0.47735	Non-essential gene
128	HI1266	-	hypothetical protein	3.09524	1.2381	0.4	Non-essential gene
263	HI1272	-	ABC transporter ATP-binding protein	5.79412	3.38235	0.58376	Non-essential gene
268	HI1273	-	hypothetical protein	10.3636	6.30303	0.60819	Non-essential gene
238	HI1274	-	hydroxyacylglutathione hydrolase	4.48148	1.62963	0.36364	Non-essential gene
286	HI1275	tehB	tellurite resistance protein TehB	4.33333	2.9375	0.67788	Non-essential gene
220	HI1278	-	NAD(P)H-flavin oxidoreductase	4.375	2.91667	0.66667	Non-essential gene
228	HI1279	neuA	acylneuraminate cytidylyltransferase	5.76667	2	0.34682	Non-essential gene
1055	HI1285	hsdR	type I restriction enzyme	5.17797	3.16949	0.61211	Non-essential gene
459	HI1286	hsdS	type I restriction/modification specificity protein	8.76623	5.28571	0.60296	Non-essential gene
576	HI1287	hsdM	type I modification enzyme	4.16949	2.44068	0.58537	Non-essential gene
312	HI1289	truB	tRNA pseudouridine synthase B	2.85106	2.2766	0.79851	Non-essential gene
126	HI1293	-	hypothetical protein	5.77778	2.88889	0.5	Non-essential gene
140	HI1297	-	hypothetical protein	6.15152	3.78788	0.61576	Non-essential gene
231	HI1298	-	hypothetical protein	5.19444	3.47222	0.66845	Non-essential gene
210	HI1307	-	hypothetical protein	7.72222	5.63889	0.73022	Non-essential gene
82	HI1309	-	hypothetical protein	4.21429	1.78571	0.42373	Non-essential gene
253	HI1310	-	hypothetical protein	4.20455	2.54545	0.60541	Non-essential gene
96	HI1313	ihfA	integration host factor subunit alpha	1.82353	1.05882	0.58065	Non-essential gene
161	HI1314	nlpC	lipoprotein	10.4583	4.08333	0.39044	Non-essential gene
101	HI1315	-	hypothetical protein	8.57143	3.92857	0.45833	Non-essential gene
328	HI1316	-	sulfatase-like protein	5.84314	3.19608	0.54698	Non-essential gene
271	HI1317	-	hypothetical protein	6.77778	5.97778	0.88197	Non-essential gene
640	HI1322	recD	exodeoxyribonuclease V subunit alpha	2.79798	0.787879	0.28159	Non-essential gene
601	HI1324	-	lon protease	3.25532	1.78723	0.54902	Non-essential gene
242	HI1326	-	hypothetical protein	3.78261	1.93478	0.51149	Non-essential gene
45	HI1327	-	hypothetical protein	12.1	9.2	0.76033	Non-essential gene
479	HI1330	dacB	D-alanyl-D-alanine carboxypeptidase/endopeptidase	3.81013	1.77215	0.46512	Non-essential gene
99	HI1333	yhbY	hypothetical protein	4.07692	2	0.49057	Non-essential gene
379	HI1344	potD	spermidine/putrescine ABC transporter substrate-binding protein	3.08333	1.71667	0.55676	Non-essential gene
382	HI1347	potA	putrescine/spermidine ABC transporter ATPase	0.84127	0.190476	0.22642	Non-essential gene
412	HI1348	pepT	peptidase T	6.2381	3.95238	0.63359	Non-essential gene
292	HI1350	cdd	cytidine deaminase	3.26316	2.39474	0.73387	Non-essential gene
321	HI1351	-	hypothetical protein	5	3.25581	0.65116	Non-essential gene
504	HI1352	putP	sodium/proline symporter	2.90722	1.28866	0.44326	Non-essential gene
699	HI1356	malQ	4-alpha-glucanotransferase	5.69072	2.10309	0.36957	Non-essential gene
730	HI1357	glgB	glycogen branching protein	4.06593	1.73626	0.42703	Non-essential gene
659	HI1358	glgX	glycogen operon protein	3.8866	2.21649	0.57029	Non-essential gene
444	HI1359	glgC	glucose-1-phosphate adenylyltransferase	3.44928	2.88406	0.83613	Non-essential gene
476	HI1360	glgA	glycogen synthase	6.15	2.9	0.47154	Non-essential gene
821	HI1361	-	hypothetical protein	4.77586	3.0431	0.63718	Non-essential gene
512	HI1362	pntA	NAD(P) transhydrogenase subunit alpha	4.92593	3.37037	0.68421	Non-essential gene
474	HI1363	pntB	pyridine nucleotide transhydrogenase	4.78125	3.625	0.75817	Non-essential gene
288	HI1364	-	transcriptional regulator	6.51923	3.98077	0.61062	Non-essential gene
194	HI1366	acpD	acyl carrier protein phosphodiesterase	5.42857	2.48571	0.45789	Non-essential gene
926	HI1368	-	zinc protease	6.56983	4.58101	0.69728	Non-essential gene
839	HI1369	-	hypothetical protein	6.73373	4.50888	0.6696	Non-essential gene
69	HI1370	mopI	molybdenum-pterin binding protein	7	6.85714	0.97959	Non-essential gene
302	HI1375	-	hypothetical protein	4.50794	2.88889	0.64085	Non-essential gene
291	HI1376	-	hypothetical protein	4.49123	2.40351	0.53516	Non-essential gene
473	HI1377	sbcB	exonuclease I	4.88372	2.37209	0.48571	Non-essential gene
425	HI1378	phoR	phosphate regulon sensor protein PhoR	5.32692	2.20192	0.41336	Non-essential gene
182	HI1384	rsgA	ferritin like protein 1	3.37838	1.78378	0.528	Non-essential gene
165	HI1385	rsgA	ferritin	4.46875	2.625	0.58741	Non-essential gene
148	HI1386	-	hypothetical protein	6.15625	4.40625	0.71574	Non-essential gene
123	HI1394	-	hypothetical protein	2.26667	1.53333	0.67647	Non-essential gene
202	HI1399	-	hypothetical protein	4.46667	2.33333	0.52239	Non-essential gene
274	HI1400	-	hypothetical protein	8.56757	5.21622	0.60883	Non-essential gene
339	HI1401	pyrD	dihydroorotate dehydrogenase 2	4.66667	2.52632	0.54135	Non-essential gene
182	HI1403	yhxB	tail fiber protein/phosphomannomutase	3.68	2.92	0.79348	Non-essential gene
366	HI1405	-	hypothetical protein	2.72973	1.67568	0.61386	Non-essential gene
118	HI1406	-	hypothetical protein	4.09091	3.22727	0.78889	Non-essential gene
447	HI1407	-	plasmid RP4 TraN-like protein	5.01538	2.78462	0.55521	Non-essential gene
436	HI1409	-	hypothetical protein	5.90164	3.54098	0.6	Non-essential gene
394	HI1410	-	terminase large subunit-like protein	5.40816	3.42857	0.63396	Non-essential gene
171	HI1411	-	terminase small subunit	6.53333	3.83333	0.58673	Non-essential gene
173	HI1412	-	hypothetical protein	7.88462	5.53846	0.70244	Non-essential gene
93	HI1413	-	hypothetical protein	6.64706	3.11765	0.46903	Non-essential gene
91	HI1414	-	hypothetical protein	7.29412	5.88235	0.80645	Non-essential gene
200	HI1415	-	hypothetical protein	5.48571	3.57143	0.65104	Non-essential gene
118	HI1416	-	hypothetical protein	4.5	3.2	0.71111	Non-essential gene
188	HI1418	-	hypothetical protein	2.23529	0.882353	0.39474	Non-essential gene
191	HI1422	-	hypothetical protein	5	1.66667	0.33333	Non-essential gene
94	HI1423	-	hypothetical protein	4.36364	1.81818	0.41667	Non-essential gene
304	HI1424	-	integrase/recombinase	10.82	7.06	0.6525	Non-essential gene
257	HI1425	fnr	fumarate/nitrate reduction transcriptional regulator	6.04762	4.28571	0.70866	Non-essential gene
309	HI1426	-	universal stress protein UspE	5.49057	2.62264	0.47766	Non-essential gene
278	HI1427	-	hypothetical protein	4.94118	1.47059	0.29762	Non-essential gene
212	HI1428	purN	phosphoribosylglycinamide formyltransferase	3.88462	1	0.25743	Non-essential gene
252	HI1430	-	short chain dehydrogenase/reductase	7.10526	1.94737	0.27407	Non-essential gene
317	HI1433	usg1	aspartate-semialdehyde dehydrogenase	4.43478	3.02174	0.68137	Non-essential gene
158	HI1434	ybaK	hypothetical protein	5.55556	4.11111	0.74	Non-essential gene
72	HI1434.1	cspD	cold shock-like protein	3.5	3.8	1.08571	Non-essential gene
52	HI1434.2	-	hypothetical protein	2.25	1.25	0.55556	Non-essential gene
106	HI1436	-	hypothetical protein	4.35714	2.42857	0.55738	Non-essential gene
150	HI1440	sspB	ClpXP protease specificity-enhancing factor	5.89655	3.34483	0.56725	Non-essential gene
242	HI1445	bioD	dithiobiotin synthetase	7.83333	4.66667	0.59574	Non-essential gene
107	HI1446	-	hypothetical protein	8.86364	5.72727	0.64615	Non-essential gene
404	HI1448	moeA	molybdopterin biosynthesis protein	3.16071	1.75	0.55367	Non-essential gene
243	HI1449	moeB	molybdopterin biosynthesis protein MoeB	4.26667	2.53333	0.59375	Non-essential gene
107	HI1450	-	dsDNA-mimic protein	1.35714	0.928571	0.68421	Non-essential gene
195	HI1452	-	hypothetical protein	4.37931	2.34483	0.53543	Non-essential gene
156	HI1453	purL	phosphoribosylformylglycinamidine synthase	2.22727	2.18182	0.97959	Non-essential gene
353	HI1455	msrA	bifunctional methionine sulfoxide reductase subunits A/B	5.96491	3.14035	0.52647	Non-essential gene
149	HI1456	-	hypothetical protein	9.44118	7.29412	0.77259	Non-essential gene
178	HI1457	-	opacity protein	5.97297	3.24324	0.54299	Non-essential gene
181	HI1459	-	RNA polymerase sigma factor	2.04348	1.91304	0.93617	Non-essential gene
589	HI1467	-	ABC transporter ATP-binding protein	5.74775	3.54054	0.61599	Non-essential gene
337	HI1471	-	iron chelatin ABC transporter permease	3.82051	2.4359	0.63758	Non-essential gene
351	HI1472	-	iron chelatin ABC transporter substrate-binding protein	5.84091	3.77273	0.64591	Non-essential gene
281	HI1473	modD	molybdenum transport protein ModD	8.02439	4.53659	0.56535	Non-essential gene
199	HI1474	-	ABC transporter ATP-binding protein	3.6	2.125	0.59028	Non-essential gene
119	HI1475	-	hypothetical protein	4.1	3.3	0.80488	Non-essential gene
105	HI1482	-	hypothetical protein	3.8	2.4	0.63158	Non-essential gene
186	HI1487	-	hypothetical protein	6.17073	2.97561	0.48221	Non-essential gene
185	HI1488	-	hypothetical protein	3.88889	3.11111	0.8	Non-essential gene
184	HI1489	-	hypothetical protein	4.77778	2.83333	0.59302	Non-essential gene
168	HI1492	-	hypothetical protein	10	7.41935	0.74194	Non-essential gene
84	HI1496	-	hypothetical protein	3.35714	1.71429	0.51064	Non-essential gene
75	HI1497	-	hypothetical protein	8.28571	3.42857	0.41379	Non-essential gene
102	HI1498.1	-	hypothetical protein	5.08696	3.91304	0.76923	Non-essential gene
508	HI1500	-	hypothetical protein	5.07843	3.2549	0.64093	Non-essential gene
146	HI1503	-	Mu-like prophage FluMu G protein	6.43478	3	0.46622	Non-essential gene
355	HI1504	-	bacteriophage Mu I protein	1.8	0.466667	0.25926	Non-essential gene
308	HI1505	-	hypothetical protein	5.275	2.5	0.47393	Non-essential gene
141	HI1508	-	hypothetical protein	4.1875	2	0.47761	Non-essential gene
183	HI1509	-	hypothetical protein	4.35	2.1	0.48276	Non-essential gene
487	HI1511	-	sheath protein gpL	3.21818	2.69091	0.83616	Non-essential gene
118	HI1512	-	hypothetical protein	2.7	1.8	0.66667	Non-essential gene
127	HI1513	-	hypothetical protein	2.35714	1.85714	0.78788	Non-essential gene
631	HI1514	-	monofunctional biosynthetic peptidoglycan transglycosylase	3.02985	1.41791	0.46798	Non-essential gene
455	HI1515	muN	64 kDa virion protein	2.59524	1.52381	0.58716	Non-essential gene
135	HI1519	-	hypothetical protein	5.92308	3.38462	0.57143	Non-essential gene
186	HI1521	-	hypothetical protein	3.11538	2.30769	0.74074	Non-essential gene
623	HI1522	-	hypothetical protein	4.71875	2.90625	0.61589	Non-essential gene
296	HI1523	-	hypothetical protein	6.57143	3.89796	0.59317	Non-essential gene
245	HI1525	-	molybdate-binding periplasmic protein	8.65306	5.2449	0.60613	Non-essential gene
302	HI1531	rimK	ribosomal protein S6 modification protein	8.72973	5.64865	0.64706	Non-essential gene
87	HI1532	grxA	glutaredoxin	1.92308	1.53846	0.8	Non-essential gene
267	HI1537	licA	lic-1 operon protein	4.75862	1.86207	0.3913	Non-essential gene
292	HI1538	licB	lic-1 operon protein	8.77612	3.56716	0.40646	Non-essential gene
233	HI1539	licC	lic-1 operon protein	8.1087	3.45652	0.42627	Non-essential gene
265	HI1540	licD	lic-1 operon protein	9.125	2.79167	0.30594	Non-essential gene
615	HI1541	sppA	protease IV	6.26042	5.41667	0.86522	Non-essential gene
184	HI1542	-	hypothetical protein	4.52174	3.47826	0.76923	Non-essential gene
184	HI1543	-	anaerobic dehydrogenase subunit	3.85714	2.78571	0.72222	Non-essential gene
202	HI1544	-	NAD(P)H oxidoreductase	3.19444	1.02778	0.32174	Non-essential gene
414	HI1545	-	serine/threonine transporter SstT	5.69444	3.22222	0.56585	Non-essential gene
140	HI1546	-	hypothetical protein	7.52	5.04	0.67021	Non-essential gene
191	HI1550	bioD	dithiobiotin synthetase	7.09677	3.77419	0.53182	Non-essential gene
260	HI1551	-	biotin synthase	5.88571	3.08571	0.52427	Non-essential gene
215	HI1552	-	hypothetical protein	3.74194	1.83871	0.49138	Non-essential gene
380	HI1553	bioF	8-amino-7-oxononanoate synthase	5.62745	4.17647	0.74216	Non-essential gene
430	HI1554	bioA	adenosylmethionine--8-amino-7-oxononanoate transaminase	6.64516	4.98387	0.75	Non-essential gene
267	HI1558	-	hypothetical protein	3.2973	2.02703	0.61475	Non-essential gene
156	HI1560	-	hypothetical protein	5.95238	3.38095	0.568	Non-essential gene
79	HI1571	-	hypothetical protein	1.45455	1.90909	1.3125	Non-essential gene
77	HI1572.1	-	Val tRNA	2	1	0.5	Non-essential gene
549	HI1576	pgi	glucose-6-phosphate isomerase	5.84524	1.80952	0.30957	Non-essential gene
323	HI1578	-	glycosyl transferase	11.8495	8.48387	0.71597	Non-essential gene
155	HI1579	lpp	15 kDa peptidoglycan-associated lipoprotein	6.33333	2.62963	0.4152	Non-essential gene
163	HI1584	ilvH	acetolactate synthase 3 regulatory subunit	7.04545	6.27273	0.89032	Non-essential gene
573	HI1585	ilvI	acetolactate synthase 3 catalytic subunit	3.22093	1.66279	0.51625	Non-essential gene
134	HI1587	hns	DNA-binding protein H-NS	4	1.25	0.3125	Non-essential gene
278	HI1588	purU	formyltetrahydrofolate deformylase	3.01667	1.83333	0.60773	Non-essential gene
446	HI1590	-	recombination factor protein RarA	7.34426	4.36066	0.59375	Non-essential gene
159	HI1596	lrp	leucine-responsive transcriptional regulator	2.08333	2.29167	1.1	Non-essential gene
458	HI1597	radA	DNA repair protein RadA	2.9	1.51667	0.52299	Non-essential gene
352	HI1598	-	hypothetical protein	4.36842	4.12281	0.94378	Non-essential gene
232	HI1599	-	hypothetical protein	8.4	4.42222	0.52646	Non-essential gene
317	HI1600	-	hypothetical protein	5.27419	3.48387	0.66055	Non-essential gene
95	HI1601	-	hypothetical protein	12.2727	7.54545	0.61481	Non-essential gene
146	HI1602	-	hypothetical protein	4.31034	3.2069	0.744	Non-essential gene
238	HI1611	sfsA	sugar fermentation stimulation protein A	7.45161	3.96774	0.53247	Non-essential gene
464	HI1612	-	multidrug efflux protein	6.09589	3.20548	0.52584	Non-essential gene
869	HI1614	pepN	aminopeptidase N	5.92742	4.26613	0.71973	Non-essential gene
362	HI1616	purK	phosphoribosylaminoimidazole carboxylase ATPase subunit	6.07547	2.35849	0.3882	Non-essential gene
205	HI1618	-	ABC transporter ATP-binding protein	7.77778	2.07407	0.26667	Non-essential gene
161	HI1622	-	hypothetical protein	8.89474	2.57895	0.28994	Non-essential gene
135	HI1623	merR2	mercuric resistance operon regulatory protein	3.30435	2.04348	0.61842	Non-essential gene
227	HI1624	-	branched chain amino acid ABC transporter substrate-binding protein	5.88235	1.91176	0.325	Non-essential gene
165	HI1625	-	hypothetical protein	18.7419	11.7097	0.62478	Non-essential gene
238	HI1626	-	hypothetical protein	5.34211	2.68421	0.50246	Non-essential gene
134	HI1628	-	hypothetical protein	4.82609	2.73913	0.56757	Non-essential gene
190	HI1631	-	hypothetical protein	4.5	2.44737	0.54386	Non-essential gene
121	HI1632	-	hypothetical protein	4.82353	2.47059	0.5122	Non-essential gene
336	HI1635	purR	DNA-binding transcriptional repressor PurR	3.5098	1.17647	0.3352	Non-essential gene
879	HI1636	ppc	phosphoenolpyruvate carboxylase	5.14035	3.80702	0.74061	Non-essential gene
470	HI1637	-	hypothetical protein	4.79661	3.67797	0.76678	Non-essential gene
321	HI1639	sapB	peptide ABC transporter permease	2.80597	1.22388	0.43617	Non-essential gene
338	HI1643	-	hypothetical protein	5.21429	2.35714	0.45205	Non-essential gene
333	HI1645	fbp	fructose-1,6-bisphosphatase	9.68254	7.15873	0.73934	Non-essential gene
192	HI1648	-	glutamine amidotransferase subunit PdxT	6.52	1.72	0.2638	Non-essential gene
564	HI1649	dld	D-lactate dehydrogenase	5.77632	3.80263	0.65831	Non-essential gene
92	HI1651	-	hypothetical protein	4.44444	3.11111	0.7	Non-essential gene
183	HI1652	spr	lipoprotein	3.57143	3.14286	0.88	Non-essential gene
482	HI1653	tldD	hypothetical protein	7.64179	4.71642	0.61719	Non-essential gene
283	HI1654	-	hypothetical protein	4.25	2.45	0.57647	Non-essential gene
119	HI1656	-	hypothetical protein	6	2.47059	0.41176	Non-essential gene
194	HI1657	-	hypothetical protein	3.51613	1.80645	0.51376	Non-essential gene
409	HI1661	sucB	2-oxoglutarate dehydrogenase E2 component dihydrolipoamide succinyltransferase	4.04918	1.80328	0.44534	Non-essential gene
935	HI1662	sucA	2-oxoglutarate dehydrogenase E1 component	5.33824	2.26471	0.42424	Non-essential gene
212	HI1663	-	hypothetical protein	3.37037	1.40741	0.41758	Non-essential gene
251	HI1664	-	hypothetical protein	8.31707	4.58537	0.55132	Non-essential gene
489	HI1667	-	hypothetical protein	7.11111	5.27778	0.74219	Non-essential gene
695	HI1668	prc	carboxy-terminal protease	3.5042	0.764706	0.21823	Non-essential gene
157	HI1670	-	solute/DNA competence effector	4.95455	1.36364	0.27523	Non-essential gene
416	HI1671	-	hypothetical protein	5.86667	3.85556	0.6572	Non-essential gene
881	HI1672	-	hypothetical protein	6.2284	4.51852	0.72547	Non-essential gene
81	HI1674	moaD	molybdopterin synthase small subunit	1.77778	1.11111	0.625	Non-essential gene
337	HI1676	moaA	molybdenum cofactor biosynthesis protein A	5.83333	2.89583	0.49643	Non-essential gene
223	HI1677	-	iron-sulfur cluster repair di-iron protein	7.58824	6.64706	0.87597	Non-essential gene
180	HI1679	yrbI	phosphatase	4.1	1.35	0.32927	Non-essential gene
718	HI1680	-	hypothetical protein	8.28125	4.5	0.5434	Non-essential gene
221	HI1681	-	hypothetical protein	5.80645	2.87097	0.49444	Non-essential gene
353	HI1682	sohB	protease	7.84	5.14	0.65561	Non-essential gene
211	HI1689	nth	endonuclease III	3.66667	1.74359	0.47552	Non-essential gene
457	HI1690	-	sodium-dependent transporter	3.59091	1.48864	0.41456	Non-essential gene
351	HI1691	modC	molybdate transporter ATP-binding protein	6.32692	4.15385	0.65653	Non-essential gene
229	HI1692	modB	molybdate ABC transporter permease	5.37931	3.41379	0.63462	Non-essential gene
254	HI1693	modA	molybdenum ABC transporter substrate-binding protein	3.73684	2.36842	0.6338	Non-essential gene
255	HI1694	modE	molybdenum transport protein	2.90625	2.6875	0.92473	Non-essential gene
261	HI1695	-	UDP-galactose--lipooligosaccharide galactosyltransferase	7.54286	1.68571	0.22348	Non-essential gene
257	HI1697	-	UDP-GlcNAc--lipooligosaccharide N-acetylglucosaminyl glycosyltransferase	3.22727	1.25	0.38732	Non-essential gene
491	HI1705	pepA	leucyl aminopeptidase	6.17391	2.88406	0.46714	Non-essential gene
647	HI1706	betT	high affinity choline transport protein	6.176	4.04	0.65415	Non-essential gene
451	HI1707	ygiY	sensor protein QseC	3.56061	1.69697	0.4766	Non-essential gene
221	HI1708	ygiX	transcriptional regulatory protein	4.58065	2.03226	0.44366	Non-essential gene
121	HI1709	-	hypothetical protein	6.11765	4.82353	0.78846	Non-essential gene
166	HI1711	crr	PTS system glucose-specific transporter subunit	4.10526	1.26316	0.30769	Non-essential gene
355	HI1716	-	undecaprenyl-phosphate alpha-N-acetylglucosaminyltransferase	5.85714	4.03175	0.68835	Non-essential gene
169	HI1720	-	hypothetical protein	4.125	3.16667	0.76768	Non-essential gene
117	HI1724	-	hypothetical protein	5.53333	2.66667	0.48193	Non-essential gene
781	HI1725	ponB	penicillin-binding protein 1B	4.69565	2.69565	0.57407	Non-essential gene
444	HI1727	argG	argininosuccinate synthase	4.95161	2.51613	0.50814	Non-essential gene
397	HI1728	-	hypothetical protein	5.68182	1.31818	0.232	Non-essential gene
245	HI1729m	-	LamB/YcsF family protein	10.4444	3.14815	0.30142	Non-essential gene
309	HI1730	-	hypothetical protein	6.19512	1.92683	0.31102	Non-essential gene
213	HI1731	-	hypothetical protein	6.28	2.28	0.36306	Non-essential gene
1020	HI1731a	-	Hsf-like protein	2.95139	1.99306	0.67529	Non-essential gene
659	HI1733	rnb	exoribonuclease II	4.17722	1.67089	0.4	Non-essential gene
527	HI1735	prfC	peptide chain release factor 3	3.67742	2.12903	0.57895	Non-essential gene
77	HI1736	-	hypothetical protein	6.14286	3	0.48837	Non-essential gene
109	HI1737	-	branched-chain amino acid ABC transporter permease	2.59091	1.36364	0.52632	Non-essential gene
244	HI1738	-	branched-chain amino acid ABC transporter permease	6.63158	4.15789	0.62698	Non-essential gene
309	HI1739	metR	transcriptional activator	4.61538	1.57692	0.34167	Non-essential gene
381	HI1739.1	lldD	L-lactate dehydrogenase	3.84906	4.33962	1.12745	Non-essential gene
	N/A						Non-essential gene
	N/A						Non-essential gene
	N/A						Non-essential gene
	N/A						Non-essential gene
	N/A						Non-essential gene
	N/A						Non-essential gene
	N/A						Non-essential gene
	N/A						Non-essential gene
	N/A						Non-essential gene
	N/A						Non-essential gene
	N/A						Non-essential gene
	N/A						Non-essential gene
	N/A						Non-essential gene
	N/A						Non-essential gene
	N/A						Non-essential gene
	N/A						Non-essential gene
	N/A						Non-essential gene
	N/A						Non-essential gene
	N/A						Non-essential gene
	N/A						Non-essential gene
	N/A						Non-essential gene
	N/A						Non-essential gene
	N/A						Non-essential gene
	N/A						Non-essential gene
	N/A						Non-essential gene
	N/A						Non-essential gene
	N/A						Non-essential gene
	N/A						Non-essential gene
163	HI0221.1	-	inosine-5'-monophosphate dehydrogenase-like protein	1.20833	0.125	0.10345	Duplication/Repeat
68	HI0291	-	mercury transport-like protein	17.9167	6.58333	0.36744	Duplication/Repeat
68	HI0292	merP	mercuric ion scavenger protein	8.41667	2.75	0.32673	Duplication/Repeat
394	HI0578	tuf	elongation factor Tu	6.39062	1.53125	0.23961	Duplication/Repeat
394	HI0632	tuf	elongation factor Tu	5.44444	1.30159	0.23907	Duplication/Repeat
1052	HI0635	-	hemoglobin-binding protein	6.90863	4.16244	0.6025	Duplication/Repeat
96	HI0636	-	hypothetical protein	8.0625	3.8125	0.47287	Duplication/Repeat
155	HI0674	gptA	xanthine-guanine phosphoribosyltransferase	2.31818	1.40909	0.60784	Duplication/Repeat
155	HI0692	gptB	xanthine-guanine phosphoribosyltransferase	5.33333	2.7619	0.51786	Duplication/Repeat
1084	HI0712	-	hemoglobin-binding protein	7.93204	4.52913	0.57099	Duplication/Repeat
233	HI1219	cmk	cytidylate kinase	1.03226	0.903226	0.875	Duplication/Repeat
279	HI1291	queF	7-cyano-7-deazaguanine reductase	2.84091	1.20455	0.424	Duplication/Repeat
261	HI1292	-	hypothetical protein	5.73529	2.73529	0.47692	Duplication/Repeat
397	HI1295	-	selenocysteine lyase	3.93878	1.4898	0.37824	Duplication/Repeat
647	HI1300	-	ABC transporter ATPase	4.08889	2.65556	0.64946	Duplication/Repeat
89	HI1328	rpsO	30S ribosomal protein S15	1.33333	0.0833333	0.0625	Duplication/Repeat
635	HI1335	ftsH	cell division protein	0.939024	0.609756	0.64935	Duplication/Repeat
275	HI1336	folP-1	dihydropteroate synthase	4.52632	2.31579	0.51163	Duplication/Repeat
445	HI1337	glmM	phosphoglucosamine mutase	4.93548	2.87097	0.5817	Duplication/Repeat
164	HI1338	-	hypothetical protein	4.06667	2.43333	0.59836	Duplication/Repeat
129	HI1339	-	hypothetical protein	4.4375	2.75	0.61972	Duplication/Repeat
441	HI1340	-	hypothetical protein	3.71014	2.13043	0.57422	Duplication/Repeat
203	HI1341	-	hemoglobin-binding protein	7.78571	3.35714	0.43119	Duplication/Repeat
459	HI1342	-	ABC transporter ATP-binding protein	4.60714	2.85714	0.62016	Duplication/Repeat
238	HI1343	-	hypothetical protein	4.2069	2.62069	0.62295	Duplication/Repeat
454	HI1462	-	hypothetical protein	4.53247	0.974026	0.2149	Duplication/Repeat
129	HI1462.1	-	hypothetical protein	2.875	2	0.69565	Duplication/Repeat
164	HI1462.2	-	hypothetical protein	3.8	3.4	0.89474	Duplication/Repeat
445	HI1463	glmM	phosphoglucosamine mutase	4.57377	2.88525	0.63082	Duplication/Repeat
275	HI1464	folP-2	dihydropteroate synthase	3.97368	2.65789	0.66887	Duplication/Repeat
381	HI1465	-	cell division FtsH-like protein	1.98214	1.23214	0.62162	Duplication/Repeat
89	HI1468	rpsO	30S ribosomal protein S15	4.45455	2.63636	0.59184	Duplication/Repeat
222	HI1646m	cmk	cytidylate kinase	2.53333	2.06667	0.81579	Duplication/Repeat
819	HI1685	-	electron transport complex protein RnfC	0.0537634	0.0215054	0.4	Duplication/Repeat
255	HI1721	-	transposase	8.39535	5.2093	0.6205	Duplication/Repeat
74	HI0086.1	tRNA-Cys-1	Cys tRNA	0	0	NaN	N/A
76	HI0086.2	-	Gly tRNA	2	1.5	0.75	N/A
87	HI0086.3	-	Leu tRNA	3.5	2	0.57143	N/A
76	HI0086.4	-	Lys tRNA	5.33333	2.33333	0.4375	N/A
129	HI0113.2	HIrrnE5S	5S ribosomal RNA	1.75	0.5	0.28571	N/A
2903	HI0113.3	HIrrnE23S	23S ribosomal RNA	3.43939	1.58333	0.46035	N/A
77	HI0113.6	tRNA-Pro-1	Pro tRNA	0.333333	0	0	N/A
76	HI0113.7	tRNA-His-1	His tRNA	0	0	NaN	N/A
77	HI0113.8	tRNA-Arg-1	Arg tRNA	0	0	NaN	N/A
77	HI0116.1	tRNA-Met-1	Met tRNA	2.5	0	0	N/A
76	HI0123.1	-	Gly tRNA	1.5	1.5	1	N/A
87	HI0123.2	-	Leu tRNA	0.5	0.5	1	N/A
76	HI0123.3	-	Lys tRNA	1.33333	1.66667	1.25	N/A
77	HI0136.1	tRNA-Asp-1	Asp tRNA	2.33333	0.333333	0.14286	N/A
77	HI0136.2	-	Asp tRNA	1.66667	0	0	N/A
129	HI0220.3	HIrrnF5S	5S ribosomal RNA	0.75	0.75	1	N/A
2903	HI0220.4	HIrrnF23S	23S ribosomal RNA	3.54545	1.5	0.42308	N/A
1549	HI0220.5	HIrrnF16S	16S ribosomal RNA	2.38095	1.11111	0.46667	N/A
76	HI0220.6	-	Glu tRNA	3	1	0.33333	N/A
90	HI0247.1	tRNA-Ser-2	Ser tRNA	9	2	0.22222	N/A
76	HI0273.1	tRNA-Ala-1	Ala tRNA	32	9.5	0.29688	N/A
76	HI0274.1	-	Val tRNA	0	0	NaN	N/A
76	HI0274.2	-	Val tRNA	1	1	1	N/A
76	HI0274.3	-	Val tRNA	3.5	2	0.57143	N/A
76	HI0274.4	tRNA-Val-4	Val tRNA	4	2.5	0.625	N/A
76	HI0380.1	tRNA-Lys-3	Lys tRNA	6.4	1.6	0.25	N/A
76	HI0380.2	-	Lys tRNA	2	0.666667	0.33333	N/A
83	HI0445.1	tRNA-Leu-3	Leu tRNA	0	0	NaN	N/A
1549	HI0601.2	HIrrnA16S	16S ribosomal RNA	2.34921	1.2381	0.52703	N/A
2903	HI0601.3	HIrrnA23S	23S ribosomal RNA	3.14394	1.53788	0.48916	N/A
129	HI0601.4	HIrrnA5S	5S ribosomal RNA	0.75	0.5	0.66667	N/A
76	HI0601.5	tRNA-Trp-1	Trp tRNA	0	0	NaN	N/A
77	HI0601.6	-	Ile tRNA	1.33333	1.66667	1.25	N/A
76	HI0601.7	-	Ala tRNA	6	1.5	0.25	N/A
77	HI0601.8	-	Asp tRNA	0.666667	0.333333	0.5	N/A
119	HI0601.9	-	5S ribosomal RNA	11.8	4.2	0.35593	N/A
77	HI0609.1	-	Pro tRNA	0	0	NaN	N/A
77	HI0609.2	-	Arg tRNA	0	0	NaN	N/A
1549	HI0621.2	HIrrnB16S	16S ribosomal RNA	2.65079	1.28571	0.48503	N/A
2903	HI0621.3	HIrrnB23S	23S ribosomal RNA	3.67424	1.56818	0.4268	N/A
129	HI0621.4	HIrrnB5S	5S ribosomal RNA	1	1	1	N/A
76	HI0621.5	-	Glu tRNA	1	0.333333	0.33333	N/A
85	HI0631.1	tRNA-Tyr-1	Tyr tRNA	0	0	NaN	N/A
75	HI0631.2	tRNA-Gly-3	Gly tRNA	0	0	NaN	N/A
76	HI0631.3	tRNA-Thr-2	Thr tRNA	0.75	0	0	N/A
76	HI0631.4	-	Thr tRNA	0	0	NaN	N/A
95	HI0642.1	-	Ser tRNA	0	0	NaN	N/A
77	HI0642.2	-	Arg tRNA	0	0	NaN	N/A
77	HI0642.3	-	Arg tRNA	0.25	0	0	N/A
103	HI0642a	-	hypothetical protein	6.5	2.11538	0.32544	N/A
91	HI0707.1	tRNA-SeC(p)-1	Sec tRNA	NaN	NaN	NaN	N/A
1549	HI0723.1	HIrrnC16S	16S ribosomal RNA	2.77778	1.04762	0.37714	N/A
77	HI0723.2	tRNA-Ile-2	Ile tRNA	1	0.333333	0.33333	N/A
2903	HI0723.3	HIrrnC23S	23S ribosomal RNA	3.36364	1.5	0.44595	N/A
129	HI0723.4	HIrrnC5S	5S ribosomal RNA	1.75	0.5	0.28571	N/A
76	HI0723.5	-	Ala tRNA	5	3	0.6	N/A
76	HI0761.1	-	Phe tRNA	0	0	NaN	N/A
76	HI0761.2	-	Asn tRNA	0	0	NaN	N/A
77	HI0923.1	-	Met tRNA	0	0	NaN	N/A
76	HI1003.4	tRNA-Glu-1	Glu tRNA	0.333333	0.333333	1	N/A
1549	HI1003.5	HIrrnE16S	16S ribosomal RNA	2.88889	1.14286	0.3956	N/A
90	HI10044.1	-	Ser tRNA	4	2.5	0.625	N/A
114	HI1154.1	-	-	0.5	0	0	N/A
188	HI1168a	-	hypothetical protein	3.92857	0.5	0.12727	N/A
328	HI1169	-	para-aminobenzoate synthase component I	5.10811	0.540541	0.10582	N/A
248	HI1212	-	peptide chain release factor 1	0	0	NaN	N/A
76	HI1247.1	-	Asn tRNA	5.75	2	0.34783	N/A
77	HI1281.1	-	Met tRNA	0	0	NaN	N/A
366	HI1281.2	-	-	1.82353	0.588235	0.32258	N/A
90	HI1390	hybG	hydrogenase 2 accessory protein	16.1	10.4	0.64596	N/A
86	HI1424.1	-	Leu tRNA	3.5	0	0	N/A
82	HI1502.1	-	Xaa tRNA	42.1667	28.6667	0.67984	N/A
77	HI1631.1	-	Met tRNA	0	0	NaN	N/A
85	HI1631.2	-	Leu tRNA	0	0	NaN	N/A
75	HI1631.3	-	Gln tRNA	0	0	NaN	N/A
75	HI1631.4	-	Gln tRNA	0.333333	0	0	N/A
376	HI1677.1	-	-	0	0	NaN	N/A
76	HI1715.1	-	Gly tRNA	2.5	1.5	0.6	N/A
1549	HI1739.3	HIrrnD16S	16S ribosomal RNA	3	1.31746	0.43915	N/A
77	HI1739.4	-	Ile tRNA	1.66667	1.33333	0.8	N/A
76	HI1739.5	-	Ala tRNA	5	1	0.2	N/A
2903	HI1739.6	HIrrnD23S	23S ribosomal RNA	3.25	1.43939	0.44289	N/A
115	HI1739.7	HIrrnD5S	5S ribosomal RNA	1.75	1	0.57143	N/A
*Number of sequence reads mappped to a gene divided by the number of TA sites in the gene. Genes were 'trimmed' to exclude the first 5% (at the 5' end) and last 20% (3' end) of the gene length. Yellow background indicates that the gene is potentially essential (read density bellow the cutoff) in the given library.
**N/A signifies that the gene was not included in the analysis due to changes in annotation since the Gawronski et al. work was done.
***Equivalent to the survival index in Gawronski et al. (2009). 'NaN' stands for 'not a number' and results from division by zero.
